# Supplementary material for: Metabololipidomic and proteomic profiling reveals aberrant macrophage activation and interrelated immunomodulatory mediator release during aging
Source: Aging Cell. 2023 Apr 26;22(7):e13856. doi: 10.1111/acel.13856 (PMC10352559; doi:10.1111/acel.13856)
Supplement: Supplementary file 2 — Table S1. [file ACEL-22-e13856-s006.xlsx]

## Sheet: legend
experimental groups
adult	peritoneal macrophages from C57BL/6JRj at an age between 4-6 months
old	peritoneal macrophages from C57BL/6JRj at an age over 24 months
adult M1	as "adult" after 48 h of ex vivo polarization with LPS (100 ng/mL) and IFN-γ (20 ng/mL)
adult M2a	as "adult" after 48 h of ex vivo polarization IL-4 (20 ng/mL)
old M1	as "old" after 48 h of ex vivo polarization with LPS (100 ng/mL) and IFN-γ (20 ng/mL)
old M2a	as "old" after 48 h of ex vivo polarization IL-4 (20 ng/mL)
additional information
	proteome analysis was conducted with 1 µg of peptides, which were purified from the lysate of 1 Mio macrophages

## Sheet: protein quantity data
age	group	timepoint	no of replicate	UniProt ID	protein name	gene name	quantity
adult	naive	0 h	1	Q61838	A2M_MOUSE	A2m	290853
adult	naive	0 h	2	Q61838	A2M_MOUSE	A2m	310866
adult	naive	0 h	3	Q61838	A2M_MOUSE	A2m	371106
adult	naive	0 h	4	Q61838	A2M_MOUSE	A2m	526095
adult	naive	0 h	5	Q61838	A2M_MOUSE	A2m	557917
old	naive	0 h	1	Q61838	A2M_MOUSE	A2m	769096
old	naive	0 h	2	Q61838	A2M_MOUSE	A2m	684881
old	naive	0 h	3	Q61838	A2M_MOUSE	A2m	180572
old	naive	0 h	4	Q61838	A2M_MOUSE	A2m	141316
old	naive	0 h	5	Q61838	A2M_MOUSE	A2m	445890
adult	M1	48 h	1	Q61838	A2M_MOUSE	A2m	315585
adult	M1	48 h	2	Q61838	A2M_MOUSE	A2m	85206.7
adult	M1	48 h	3	Q61838	A2M_MOUSE	A2m	142640
adult	M1	48 h	4	Q61838	A2M_MOUSE	A2m	254588
adult	M1	48 h	5	Q61838	A2M_MOUSE	A2m	142195
old	M1	48 h	1	Q61838	A2M_MOUSE	A2m	143485
old	M1	48 h	2	Q61838	A2M_MOUSE	A2m	151090
old	M1	48 h	3	Q61838	A2M_MOUSE	A2m	76201
old	M1	48 h	4	Q61838	A2M_MOUSE	A2m	98731.6
old	M1	48 h	5	Q61838	A2M_MOUSE	A2m	308687
adult	M2a	48 h	1	Q61838	A2M_MOUSE	A2m	54572
adult	M2a	48 h	2	Q61838	A2M_MOUSE	A2m	145397
adult	M2a	48 h	3	Q61838	A2M_MOUSE	A2m	151973
adult	M2a	48 h	4	Q61838	A2M_MOUSE	A2m	54194.3
adult	M2a	48 h	5	Q61838	A2M_MOUSE	A2m	64937.4
old	M2a	48 h	1	Q61838	A2M_MOUSE	A2m	173376
old	M2a	48 h	2	Q61838	A2M_MOUSE	A2m	177387
old	M2a	48 h	3	Q61838	A2M_MOUSE	A2m	126864
old	M2a	48 h	4	Q61838	A2M_MOUSE	A2m	141359
old	M2a	48 h	5	Q61838	A2M_MOUSE	A2m	295132
adult	naive	0 h	1	Q9D2R0	AACS_MOUSE	Aacs	84722.8
adult	naive	0 h	2	Q9D2R0	AACS_MOUSE	Aacs	84965.6
adult	naive	0 h	3	Q9D2R0	AACS_MOUSE	Aacs	78281.5
adult	naive	0 h	4	Q9D2R0	AACS_MOUSE	Aacs	86308.7
adult	naive	0 h	5	Q9D2R0	AACS_MOUSE	Aacs	86800.8
old	naive	0 h	1	Q9D2R0	AACS_MOUSE	Aacs	74099.7
old	naive	0 h	2	Q9D2R0	AACS_MOUSE	Aacs	82102.8
old	naive	0 h	3	Q9D2R0	AACS_MOUSE	Aacs	43846.6
old	naive	0 h	4	Q9D2R0	AACS_MOUSE	Aacs	54762.5
old	naive	0 h	5	Q9D2R0	AACS_MOUSE	Aacs	44910.1
adult	M1	48 h	1	Q9D2R0	AACS_MOUSE	Aacs	69133.3
adult	M1	48 h	2	Q9D2R0	AACS_MOUSE	Aacs	66508.9
adult	M1	48 h	3	Q9D2R0	AACS_MOUSE	Aacs	86718.5
adult	M1	48 h	4	Q9D2R0	AACS_MOUSE	Aacs	31687.9
adult	M1	48 h	5	Q9D2R0	AACS_MOUSE	Aacs	62104.2
old	M1	48 h	1	Q9D2R0	AACS_MOUSE	Aacs	66505.5
old	M1	48 h	2	Q9D2R0	AACS_MOUSE	Aacs	61302.8
old	M1	48 h	3	Q9D2R0	AACS_MOUSE	Aacs	59701.6
old	M1	48 h	4	Q9D2R0	AACS_MOUSE	Aacs	38650.9
old	M1	48 h	5	Q9D2R0	AACS_MOUSE	Aacs	71280.3
adult	M2a	48 h	1	Q9D2R0	AACS_MOUSE	Aacs	101212
adult	M2a	48 h	2	Q9D2R0	AACS_MOUSE	Aacs	125972
adult	M2a	48 h	3	Q9D2R0	AACS_MOUSE	Aacs	119107
adult	M2a	48 h	4	Q9D2R0	AACS_MOUSE	Aacs	110534
adult	M2a	48 h	5	Q9D2R0	AACS_MOUSE	Aacs	100518
old	M2a	48 h	1	Q9D2R0	AACS_MOUSE	Aacs	88288.5
old	M2a	48 h	2	Q9D2R0	AACS_MOUSE	Aacs	101164
old	M2a	48 h	3	Q9D2R0	AACS_MOUSE	Aacs	139457
old	M2a	48 h	4	Q9D2R0	AACS_MOUSE	Aacs	127197
old	M2a	48 h	5	Q9D2R0	AACS_MOUSE	Aacs	103799
adult	naive	0 h	1	Q8R2R3	AAGAB_MOUSE	Aagab	12332.5
adult	naive	0 h	2	Q8R2R3	AAGAB_MOUSE	Aagab	24324.5
adult	naive	0 h	3	Q8R2R3	AAGAB_MOUSE	Aagab	9132.97
adult	naive	0 h	4	Q8R2R3	AAGAB_MOUSE	Aagab	24307.6
adult	naive	0 h	5	Q8R2R3	AAGAB_MOUSE	Aagab	NaN
old	naive	0 h	1	Q8R2R3	AAGAB_MOUSE	Aagab	NaN
old	naive	0 h	2	Q8R2R3	AAGAB_MOUSE	Aagab	NaN
old	naive	0 h	3	Q8R2R3	AAGAB_MOUSE	Aagab	20463.4
old	naive	0 h	4	Q8R2R3	AAGAB_MOUSE	Aagab	20917.2
old	naive	0 h	5	Q8R2R3	AAGAB_MOUSE	Aagab	18667.8
adult	M1	48 h	1	Q8R2R3	AAGAB_MOUSE	Aagab	10871.1
adult	M1	48 h	2	Q8R2R3	AAGAB_MOUSE	Aagab	NaN
adult	M1	48 h	3	Q8R2R3	AAGAB_MOUSE	Aagab	NaN
adult	M1	48 h	4	Q8R2R3	AAGAB_MOUSE	Aagab	NaN
adult	M1	48 h	5	Q8R2R3	AAGAB_MOUSE	Aagab	NaN
old	M1	48 h	1	Q8R2R3	AAGAB_MOUSE	Aagab	NaN
old	M1	48 h	2	Q8R2R3	AAGAB_MOUSE	Aagab	22837.2
old	M1	48 h	3	Q8R2R3	AAGAB_MOUSE	Aagab	10978.6
old	M1	48 h	4	Q8R2R3	AAGAB_MOUSE	Aagab	NaN
old	M1	48 h	5	Q8R2R3	AAGAB_MOUSE	Aagab	40095.8
adult	M2a	48 h	1	Q8R2R3	AAGAB_MOUSE	Aagab	24987.2
adult	M2a	48 h	2	Q8R2R3	AAGAB_MOUSE	Aagab	NaN
adult	M2a	48 h	3	Q8R2R3	AAGAB_MOUSE	Aagab	NaN
adult	M2a	48 h	4	Q8R2R3	AAGAB_MOUSE	Aagab	4127.42
adult	M2a	48 h	5	Q8R2R3	AAGAB_MOUSE	Aagab	15668
old	M2a	48 h	1	Q8R2R3	AAGAB_MOUSE	Aagab	NaN
old	M2a	48 h	2	Q8R2R3	AAGAB_MOUSE	Aagab	13584.3
old	M2a	48 h	3	Q8R2R3	AAGAB_MOUSE	Aagab	17799.8
old	M2a	48 h	4	Q8R2R3	AAGAB_MOUSE	Aagab	22928.4
old	M2a	48 h	5	Q8R2R3	AAGAB_MOUSE	Aagab	4643.3
adult	naive	0 h	1	Q3UHJ0	AAK1_MOUSE	Aak1	263449
adult	naive	0 h	2	Q3UHJ0	AAK1_MOUSE	Aak1	28856.4
adult	naive	0 h	3	Q3UHJ0	AAK1_MOUSE	Aak1	35407
adult	naive	0 h	4	Q3UHJ0	AAK1_MOUSE	Aak1	27801
adult	naive	0 h	5	Q3UHJ0	AAK1_MOUSE	Aak1	25779.2
old	naive	0 h	1	Q3UHJ0	AAK1_MOUSE	Aak1	37980.2
old	naive	0 h	2	Q3UHJ0	AAK1_MOUSE	Aak1	35992.1
old	naive	0 h	3	Q3UHJ0	AAK1_MOUSE	Aak1	30187.6
old	naive	0 h	4	Q3UHJ0	AAK1_MOUSE	Aak1	343872
old	naive	0 h	5	Q3UHJ0	AAK1_MOUSE	Aak1	32424.5
adult	M1	48 h	1	Q3UHJ0	AAK1_MOUSE	Aak1	33578.4
adult	M1	48 h	2	Q3UHJ0	AAK1_MOUSE	Aak1	45991.7
adult	M1	48 h	3	Q3UHJ0	AAK1_MOUSE	Aak1	42066.5
adult	M1	48 h	4	Q3UHJ0	AAK1_MOUSE	Aak1	39770.8
adult	M1	48 h	5	Q3UHJ0	AAK1_MOUSE	Aak1	49562.4
old	M1	48 h	1	Q3UHJ0	AAK1_MOUSE	Aak1	45132
old	M1	48 h	2	Q3UHJ0	AAK1_MOUSE	Aak1	36212
old	M1	48 h	3	Q3UHJ0	AAK1_MOUSE	Aak1	38458.8
old	M1	48 h	4	Q3UHJ0	AAK1_MOUSE	Aak1	54980.3
old	M1	48 h	5	Q3UHJ0	AAK1_MOUSE	Aak1	279585
adult	M2a	48 h	1	Q3UHJ0	AAK1_MOUSE	Aak1	40266.6
adult	M2a	48 h	2	Q3UHJ0	AAK1_MOUSE	Aak1	29698.2
adult	M2a	48 h	3	Q3UHJ0	AAK1_MOUSE	Aak1	42738.5
adult	M2a	48 h	4	Q3UHJ0	AAK1_MOUSE	Aak1	179775
adult	M2a	48 h	5	Q3UHJ0	AAK1_MOUSE	Aak1	42590.9
old	M2a	48 h	1	Q3UHJ0	AAK1_MOUSE	Aak1	39839.4
old	M2a	48 h	2	Q3UHJ0	AAK1_MOUSE	Aak1	32924.5
old	M2a	48 h	3	Q3UHJ0	AAK1_MOUSE	Aak1	21654
old	M2a	48 h	4	Q3UHJ0	AAK1_MOUSE	Aak1	235371
old	M2a	48 h	5	Q3UHJ0	AAK1_MOUSE	Aak1	31039.4
adult	naive	0 h	1	Q8R0P4	AAMDC_MOUSE	Aamdc	49427.9
adult	naive	0 h	2	Q8R0P4	AAMDC_MOUSE	Aamdc	44772.4
adult	naive	0 h	3	Q8R0P4	AAMDC_MOUSE	Aamdc	103650
adult	naive	0 h	4	Q8R0P4	AAMDC_MOUSE	Aamdc	41041.7
adult	naive	0 h	5	Q8R0P4	AAMDC_MOUSE	Aamdc	112334
old	naive	0 h	1	Q8R0P4	AAMDC_MOUSE	Aamdc	36963.2
old	naive	0 h	2	Q8R0P4	AAMDC_MOUSE	Aamdc	27664.1
old	naive	0 h	3	Q8R0P4	AAMDC_MOUSE	Aamdc	32987.6
old	naive	0 h	4	Q8R0P4	AAMDC_MOUSE	Aamdc	38904
old	naive	0 h	5	Q8R0P4	AAMDC_MOUSE	Aamdc	34188.2
adult	M1	48 h	1	Q8R0P4	AAMDC_MOUSE	Aamdc	33841.1
adult	M1	48 h	2	Q8R0P4	AAMDC_MOUSE	Aamdc	25269.7
adult	M1	48 h	3	Q8R0P4	AAMDC_MOUSE	Aamdc	27617.1
adult	M1	48 h	4	Q8R0P4	AAMDC_MOUSE	Aamdc	31207.9
adult	M1	48 h	5	Q8R0P4	AAMDC_MOUSE	Aamdc	43862.6
old	M1	48 h	1	Q8R0P4	AAMDC_MOUSE	Aamdc	41808
old	M1	48 h	2	Q8R0P4	AAMDC_MOUSE	Aamdc	31423.9
old	M1	48 h	3	Q8R0P4	AAMDC_MOUSE	Aamdc	36259.3
old	M1	48 h	4	Q8R0P4	AAMDC_MOUSE	Aamdc	38538.3
old	M1	48 h	5	Q8R0P4	AAMDC_MOUSE	Aamdc	38595.2
adult	M2a	48 h	1	Q8R0P4	AAMDC_MOUSE	Aamdc	36213.7
adult	M2a	48 h	2	Q8R0P4	AAMDC_MOUSE	Aamdc	34775.1
adult	M2a	48 h	3	Q8R0P4	AAMDC_MOUSE	Aamdc	37114.8
adult	M2a	48 h	4	Q8R0P4	AAMDC_MOUSE	Aamdc	34557.8
adult	M2a	48 h	5	Q8R0P4	AAMDC_MOUSE	Aamdc	34057.5
old	M2a	48 h	1	Q8R0P4	AAMDC_MOUSE	Aamdc	29817.1
old	M2a	48 h	2	Q8R0P4	AAMDC_MOUSE	Aamdc	28872.8
old	M2a	48 h	3	Q8R0P4	AAMDC_MOUSE	Aamdc	46978.2
old	M2a	48 h	4	Q8R0P4	AAMDC_MOUSE	Aamdc	48911.7
old	M2a	48 h	5	Q8R0P4	AAMDC_MOUSE	Aamdc	32112.2
adult	naive	0 h	1	Q8BGQ7	SYAC_MOUSE	Aars	73735.5
adult	naive	0 h	2	Q8BGQ7	SYAC_MOUSE	Aars	67998.5
adult	naive	0 h	3	Q8BGQ7	SYAC_MOUSE	Aars	66271.9
adult	naive	0 h	4	Q8BGQ7	SYAC_MOUSE	Aars	60029.6
adult	naive	0 h	5	Q8BGQ7	SYAC_MOUSE	Aars	57669.2
old	naive	0 h	1	Q8BGQ7	SYAC_MOUSE	Aars	64312.4
old	naive	0 h	2	Q8BGQ7	SYAC_MOUSE	Aars	61677.9
old	naive	0 h	3	Q8BGQ7	SYAC_MOUSE	Aars	55664.1
old	naive	0 h	4	Q8BGQ7	SYAC_MOUSE	Aars	63292.5
old	naive	0 h	5	Q8BGQ7	SYAC_MOUSE	Aars	77294.8
adult	M1	48 h	1	Q8BGQ7	SYAC_MOUSE	Aars	60868.1
adult	M1	48 h	2	Q8BGQ7	SYAC_MOUSE	Aars	73498
adult	M1	48 h	3	Q8BGQ7	SYAC_MOUSE	Aars	75151.4
adult	M1	48 h	4	Q8BGQ7	SYAC_MOUSE	Aars	71224
adult	M1	48 h	5	Q8BGQ7	SYAC_MOUSE	Aars	78056
old	M1	48 h	1	Q8BGQ7	SYAC_MOUSE	Aars	78548.3
old	M1	48 h	2	Q8BGQ7	SYAC_MOUSE	Aars	95413.4
old	M1	48 h	3	Q8BGQ7	SYAC_MOUSE	Aars	61623.6
old	M1	48 h	4	Q8BGQ7	SYAC_MOUSE	Aars	75832.9
old	M1	48 h	5	Q8BGQ7	SYAC_MOUSE	Aars	81998.1
adult	M2a	48 h	1	Q8BGQ7	SYAC_MOUSE	Aars	81566
adult	M2a	48 h	2	Q8BGQ7	SYAC_MOUSE	Aars	103982
adult	M2a	48 h	3	Q8BGQ7	SYAC_MOUSE	Aars	95688.2
adult	M2a	48 h	4	Q8BGQ7	SYAC_MOUSE	Aars	74687
adult	M2a	48 h	5	Q8BGQ7	SYAC_MOUSE	Aars	79443.3
old	M2a	48 h	1	Q8BGQ7	SYAC_MOUSE	Aars	89157.4
old	M2a	48 h	2	Q8BGQ7	SYAC_MOUSE	Aars	71587.9
old	M2a	48 h	3	Q8BGQ7	SYAC_MOUSE	Aars	101725
old	M2a	48 h	4	Q8BGQ7	SYAC_MOUSE	Aars	114741
old	M2a	48 h	5	Q8BGQ7	SYAC_MOUSE	Aars	76642.7
adult	naive	0 h	1	Q3THG9	AASD1_MOUSE	Aarsd1	38959.1
adult	naive	0 h	2	Q3THG9	AASD1_MOUSE	Aarsd1	42040.2
adult	naive	0 h	3	Q3THG9	AASD1_MOUSE	Aarsd1	29959.3
adult	naive	0 h	4	Q3THG9	AASD1_MOUSE	Aarsd1	49469.3
adult	naive	0 h	5	Q3THG9	AASD1_MOUSE	Aarsd1	51999
old	naive	0 h	1	Q3THG9	AASD1_MOUSE	Aarsd1	902508
old	naive	0 h	2	Q3THG9	AASD1_MOUSE	Aarsd1	68148.4
old	naive	0 h	3	Q3THG9	AASD1_MOUSE	Aarsd1	21362.7
old	naive	0 h	4	Q3THG9	AASD1_MOUSE	Aarsd1	48049.4
old	naive	0 h	5	Q3THG9	AASD1_MOUSE	Aarsd1	76449.1
adult	M1	48 h	1	Q3THG9	AASD1_MOUSE	Aarsd1	3239066
adult	M1	48 h	2	Q3THG9	AASD1_MOUSE	Aarsd1	984053
adult	M1	48 h	3	Q3THG9	AASD1_MOUSE	Aarsd1	1.34234e+06
adult	M1	48 h	4	Q3THG9	AASD1_MOUSE	Aarsd1	2.17733e+06
adult	M1	48 h	5	Q3THG9	AASD1_MOUSE	Aarsd1	5.60302e+06
old	M1	48 h	1	Q3THG9	AASD1_MOUSE	Aarsd1	1.31989e+06
old	M1	48 h	2	Q3THG9	AASD1_MOUSE	Aarsd1	1.63569e+06
old	M1	48 h	3	Q3THG9	AASD1_MOUSE	Aarsd1	717111
old	M1	48 h	4	Q3THG9	AASD1_MOUSE	Aarsd1	1.13797e+06
old	M1	48 h	5	Q3THG9	AASD1_MOUSE	Aarsd1	626059
adult	M2a	48 h	1	Q3THG9	AASD1_MOUSE	Aarsd1	17359.1
adult	M2a	48 h	2	Q3THG9	AASD1_MOUSE	Aarsd1	23357.7
adult	M2a	48 h	3	Q3THG9	AASD1_MOUSE	Aarsd1	21897.7
adult	M2a	48 h	4	Q3THG9	AASD1_MOUSE	Aarsd1	18943.2
adult	M2a	48 h	5	Q3THG9	AASD1_MOUSE	Aarsd1	17514.3
old	M2a	48 h	1	Q3THG9	AASD1_MOUSE	Aarsd1	17196.2
old	M2a	48 h	2	Q3THG9	AASD1_MOUSE	Aarsd1	38564
old	M2a	48 h	3	Q3THG9	AASD1_MOUSE	Aarsd1	17515.7
old	M2a	48 h	4	Q3THG9	AASD1_MOUSE	Aarsd1	30801.3
old	M2a	48 h	5	Q3THG9	AASD1_MOUSE	Aarsd1	29548.7
adult	naive	0 h	1	Q80YE4	LMTK1_MOUSE	Aatk	35373.4
adult	naive	0 h	2	Q80YE4	LMTK1_MOUSE	Aatk	47821
adult	naive	0 h	3	Q80YE4	LMTK1_MOUSE	Aatk	46366.2
adult	naive	0 h	4	Q80YE4	LMTK1_MOUSE	Aatk	50852.5
adult	naive	0 h	5	Q80YE4	LMTK1_MOUSE	Aatk	33813.1
old	naive	0 h	1	Q80YE4	LMTK1_MOUSE	Aatk	NaN
old	naive	0 h	2	Q80YE4	LMTK1_MOUSE	Aatk	NaN
old	naive	0 h	3	Q80YE4	LMTK1_MOUSE	Aatk	65860.6
old	naive	0 h	4	Q80YE4	LMTK1_MOUSE	Aatk	65373.6
old	naive	0 h	5	Q80YE4	LMTK1_MOUSE	Aatk	51779.8
adult	M1	48 h	1	Q80YE4	LMTK1_MOUSE	Aatk	NaN
adult	M1	48 h	2	Q80YE4	LMTK1_MOUSE	Aatk	NaN
adult	M1	48 h	3	Q80YE4	LMTK1_MOUSE	Aatk	NaN
adult	M1	48 h	4	Q80YE4	LMTK1_MOUSE	Aatk	NaN
adult	M1	48 h	5	Q80YE4	LMTK1_MOUSE	Aatk	NaN
old	M1	48 h	1	Q80YE4	LMTK1_MOUSE	Aatk	NaN
old	M1	48 h	2	Q80YE4	LMTK1_MOUSE	Aatk	53771.1
old	M1	48 h	3	Q80YE4	LMTK1_MOUSE	Aatk	27802
old	M1	48 h	4	Q80YE4	LMTK1_MOUSE	Aatk	21830.6
old	M1	48 h	5	Q80YE4	LMTK1_MOUSE	Aatk	29381.1
adult	M2a	48 h	1	Q80YE4	LMTK1_MOUSE	Aatk	23215.4
adult	M2a	48 h	2	Q80YE4	LMTK1_MOUSE	Aatk	20866.4
adult	M2a	48 h	3	Q80YE4	LMTK1_MOUSE	Aatk	29725.9
adult	M2a	48 h	4	Q80YE4	LMTK1_MOUSE	Aatk	26637.4
adult	M2a	48 h	5	Q80YE4	LMTK1_MOUSE	Aatk	20934
old	M2a	48 h	1	Q80YE4	LMTK1_MOUSE	Aatk	NaN
old	M2a	48 h	2	Q80YE4	LMTK1_MOUSE	Aatk	30130.8
old	M2a	48 h	3	Q80YE4	LMTK1_MOUSE	Aatk	36757.3
old	M2a	48 h	4	Q80YE4	LMTK1_MOUSE	Aatk	34918.8
old	M2a	48 h	5	Q80YE4	LMTK1_MOUSE	Aatk	30539.5
adult	naive	0 h	1	P41233	ABCA1_MOUSE	Abca1	40601.9
adult	naive	0 h	2	P41233	ABCA1_MOUSE	Abca1	34121.3
adult	naive	0 h	3	P41233	ABCA1_MOUSE	Abca1	36084.1
adult	naive	0 h	4	P41233	ABCA1_MOUSE	Abca1	27611
adult	naive	0 h	5	P41233	ABCA1_MOUSE	Abca1	24601.6
old	naive	0 h	1	P41233	ABCA1_MOUSE	Abca1	26160.9
old	naive	0 h	2	P41233	ABCA1_MOUSE	Abca1	26168.5
old	naive	0 h	3	P41233	ABCA1_MOUSE	Abca1	28264.9
old	naive	0 h	4	P41233	ABCA1_MOUSE	Abca1	26187.1
old	naive	0 h	5	P41233	ABCA1_MOUSE	Abca1	38105.6
adult	M1	48 h	1	P41233	ABCA1_MOUSE	Abca1	59327.4
adult	M1	48 h	2	P41233	ABCA1_MOUSE	Abca1	55732.6
adult	M1	48 h	3	P41233	ABCA1_MOUSE	Abca1	49601.1
adult	M1	48 h	4	P41233	ABCA1_MOUSE	Abca1	43585.1
adult	M1	48 h	5	P41233	ABCA1_MOUSE	Abca1	44049
old	M1	48 h	1	P41233	ABCA1_MOUSE	Abca1	40104.7
old	M1	48 h	2	P41233	ABCA1_MOUSE	Abca1	38543.6
old	M1	48 h	3	P41233	ABCA1_MOUSE	Abca1	40615.7
old	M1	48 h	4	P41233	ABCA1_MOUSE	Abca1	48907
old	M1	48 h	5	P41233	ABCA1_MOUSE	Abca1	50975.7
adult	M2a	48 h	1	P41233	ABCA1_MOUSE	Abca1	27716.8
adult	M2a	48 h	2	P41233	ABCA1_MOUSE	Abca1	17318.9
adult	M2a	48 h	3	P41233	ABCA1_MOUSE	Abca1	9296.12
adult	M2a	48 h	4	P41233	ABCA1_MOUSE	Abca1	17422.6
adult	M2a	48 h	5	P41233	ABCA1_MOUSE	Abca1	20997.9
old	M2a	48 h	1	P41233	ABCA1_MOUSE	Abca1	43224.2
old	M2a	48 h	2	P41233	ABCA1_MOUSE	Abca1	14209.3
old	M2a	48 h	3	P41233	ABCA1_MOUSE	Abca1	13972.4
old	M2a	48 h	4	P41233	ABCA1_MOUSE	Abca1	17142.4
old	M2a	48 h	5	P41233	ABCA1_MOUSE	Abca1	17836.9
adult	naive	0 h	1	Q8K449	ABCA9_MOUSE	Abca9	94645
adult	naive	0 h	2	Q8K449	ABCA9_MOUSE	Abca9	100562
adult	naive	0 h	3	Q8K449	ABCA9_MOUSE	Abca9	108259
adult	naive	0 h	4	Q8K449	ABCA9_MOUSE	Abca9	86127.9
adult	naive	0 h	5	Q8K449	ABCA9_MOUSE	Abca9	66314.2
old	naive	0 h	1	Q8K449	ABCA9_MOUSE	Abca9	47328.9
old	naive	0 h	2	Q8K449	ABCA9_MOUSE	Abca9	39574.7
old	naive	0 h	3	Q8K449	ABCA9_MOUSE	Abca9	75419.1
old	naive	0 h	4	Q8K449	ABCA9_MOUSE	Abca9	94127.9
old	naive	0 h	5	Q8K449	ABCA9_MOUSE	Abca9	71304.4
adult	M1	48 h	1	Q8K449	ABCA9_MOUSE	Abca9	61263.9
adult	M1	48 h	2	Q8K449	ABCA9_MOUSE	Abca9	78731.9
adult	M1	48 h	3	Q8K449	ABCA9_MOUSE	Abca9	65760
adult	M1	48 h	4	Q8K449	ABCA9_MOUSE	Abca9	64610.7
adult	M1	48 h	5	Q8K449	ABCA9_MOUSE	Abca9	65376.4
old	M1	48 h	1	Q8K449	ABCA9_MOUSE	Abca9	69322.2
old	M1	48 h	2	Q8K449	ABCA9_MOUSE	Abca9	26981.3
old	M1	48 h	3	Q8K449	ABCA9_MOUSE	Abca9	48615.5
old	M1	48 h	4	Q8K449	ABCA9_MOUSE	Abca9	51874.6
old	M1	48 h	5	Q8K449	ABCA9_MOUSE	Abca9	44586.4
adult	M2a	48 h	1	Q8K449	ABCA9_MOUSE	Abca9	58677.2
adult	M2a	48 h	2	Q8K449	ABCA9_MOUSE	Abca9	60402.4
adult	M2a	48 h	3	Q8K449	ABCA9_MOUSE	Abca9	52821.5
adult	M2a	48 h	4	Q8K449	ABCA9_MOUSE	Abca9	64885.8
adult	M2a	48 h	5	Q8K449	ABCA9_MOUSE	Abca9	48494.8
old	M2a	48 h	1	Q8K449	ABCA9_MOUSE	Abca9	47342.8
old	M2a	48 h	2	Q8K449	ABCA9_MOUSE	Abca9	68120.7
old	M2a	48 h	3	Q8K449	ABCA9_MOUSE	Abca9	49017.8
old	M2a	48 h	4	Q8K449	ABCA9_MOUSE	Abca9	57747.9
old	M2a	48 h	5	Q8K449	ABCA9_MOUSE	Abca9	55957.2
adult	naive	0 h	1	P06795;P21447	MDR1B_MOUSE;MDR1A_MOUSE	Abcb1b;Abcb1a	26734
adult	naive	0 h	2	P06795;P21447	MDR1B_MOUSE;MDR1A_MOUSE	Abcb1b;Abcb1a	29944.8
adult	naive	0 h	3	P06795;P21447	MDR1B_MOUSE;MDR1A_MOUSE	Abcb1b;Abcb1a	10912.6
adult	naive	0 h	4	P06795;P21447	MDR1B_MOUSE;MDR1A_MOUSE	Abcb1b;Abcb1a	27599
adult	naive	0 h	5	P06795;P21447	MDR1B_MOUSE;MDR1A_MOUSE	Abcb1b;Abcb1a	26867.7
old	naive	0 h	1	P06795;P21447	MDR1B_MOUSE;MDR1A_MOUSE	Abcb1b;Abcb1a	24367.8
old	naive	0 h	2	P06795;P21447	MDR1B_MOUSE;MDR1A_MOUSE	Abcb1b;Abcb1a	30784.5
old	naive	0 h	3	P06795;P21447	MDR1B_MOUSE;MDR1A_MOUSE	Abcb1b;Abcb1a	15687.4
old	naive	0 h	4	P06795;P21447	MDR1B_MOUSE;MDR1A_MOUSE	Abcb1b;Abcb1a	31656.8
old	naive	0 h	5	P06795;P21447	MDR1B_MOUSE;MDR1A_MOUSE	Abcb1b;Abcb1a	6313.41
adult	M1	48 h	1	P06795;P21447	MDR1B_MOUSE;MDR1A_MOUSE	Abcb1b;Abcb1a	26536.4
adult	M1	48 h	2	P06795;P21447	MDR1B_MOUSE;MDR1A_MOUSE	Abcb1b;Abcb1a	31671.5
adult	M1	48 h	3	P06795;P21447	MDR1B_MOUSE;MDR1A_MOUSE	Abcb1b;Abcb1a	17627.7
adult	M1	48 h	4	P06795;P21447	MDR1B_MOUSE;MDR1A_MOUSE	Abcb1b;Abcb1a	26168.5
adult	M1	48 h	5	P06795;P21447	MDR1B_MOUSE;MDR1A_MOUSE	Abcb1b;Abcb1a	26527.3
old	M1	48 h	1	P06795;P21447	MDR1B_MOUSE;MDR1A_MOUSE	Abcb1b;Abcb1a	NaN
old	M1	48 h	2	P06795;P21447	MDR1B_MOUSE;MDR1A_MOUSE	Abcb1b;Abcb1a	17312.2
old	M1	48 h	3	P06795;P21447	MDR1B_MOUSE;MDR1A_MOUSE	Abcb1b;Abcb1a	20002.2
old	M1	48 h	4	P06795;P21447	MDR1B_MOUSE;MDR1A_MOUSE	Abcb1b;Abcb1a	21472.6
old	M1	48 h	5	P06795;P21447	MDR1B_MOUSE;MDR1A_MOUSE	Abcb1b;Abcb1a	19607.8
adult	M2a	48 h	1	P06795;P21447	MDR1B_MOUSE;MDR1A_MOUSE	Abcb1b;Abcb1a	23204.2
adult	M2a	48 h	2	P06795;P21447	MDR1B_MOUSE;MDR1A_MOUSE	Abcb1b;Abcb1a	35946.3
adult	M2a	48 h	3	P06795;P21447	MDR1B_MOUSE;MDR1A_MOUSE	Abcb1b;Abcb1a	17232.6
adult	M2a	48 h	4	P06795;P21447	MDR1B_MOUSE;MDR1A_MOUSE	Abcb1b;Abcb1a	24992.9
adult	M2a	48 h	5	P06795;P21447	MDR1B_MOUSE;MDR1A_MOUSE	Abcb1b;Abcb1a	30371.3
old	M2a	48 h	1	P06795;P21447	MDR1B_MOUSE;MDR1A_MOUSE	Abcb1b;Abcb1a	17676.1
old	M2a	48 h	2	P06795;P21447	MDR1B_MOUSE;MDR1A_MOUSE	Abcb1b;Abcb1a	16528.5
old	M2a	48 h	3	P06795;P21447	MDR1B_MOUSE;MDR1A_MOUSE	Abcb1b;Abcb1a	17516.4
old	M2a	48 h	4	P06795;P21447	MDR1B_MOUSE;MDR1A_MOUSE	Abcb1b;Abcb1a	24119.2
old	M2a	48 h	5	P06795;P21447	MDR1B_MOUSE;MDR1A_MOUSE	Abcb1b;Abcb1a	19996.5
adult	naive	0 h	1	Q61102	ABCB7_MOUSE	Abcb7	60757.3
adult	naive	0 h	2	Q61102	ABCB7_MOUSE	Abcb7	55212
adult	naive	0 h	3	Q61102	ABCB7_MOUSE	Abcb7	46514.3
adult	naive	0 h	4	Q61102	ABCB7_MOUSE	Abcb7	59307.7
adult	naive	0 h	5	Q61102	ABCB7_MOUSE	Abcb7	63106.1
old	naive	0 h	1	Q61102	ABCB7_MOUSE	Abcb7	48523.5
old	naive	0 h	2	Q61102	ABCB7_MOUSE	Abcb7	65761.7
old	naive	0 h	3	Q61102	ABCB7_MOUSE	Abcb7	55457.1
old	naive	0 h	4	Q61102	ABCB7_MOUSE	Abcb7	71466.3
old	naive	0 h	5	Q61102	ABCB7_MOUSE	Abcb7	57193.5
adult	M1	48 h	1	Q61102	ABCB7_MOUSE	Abcb7	58399.7
adult	M1	48 h	2	Q61102	ABCB7_MOUSE	Abcb7	66324.9
adult	M1	48 h	3	Q61102	ABCB7_MOUSE	Abcb7	63157.7
adult	M1	48 h	4	Q61102	ABCB7_MOUSE	Abcb7	46437.8
adult	M1	48 h	5	Q61102	ABCB7_MOUSE	Abcb7	51661.8
old	M1	48 h	1	Q61102	ABCB7_MOUSE	Abcb7	82754.1
old	M1	48 h	2	Q61102	ABCB7_MOUSE	Abcb7	48160.3
old	M1	48 h	3	Q61102	ABCB7_MOUSE	Abcb7	50628.2
old	M1	48 h	4	Q61102	ABCB7_MOUSE	Abcb7	65272
old	M1	48 h	5	Q61102	ABCB7_MOUSE	Abcb7	54349.3
adult	M2a	48 h	1	Q61102	ABCB7_MOUSE	Abcb7	59582.8
adult	M2a	48 h	2	Q61102	ABCB7_MOUSE	Abcb7	48575.7
adult	M2a	48 h	3	Q61102	ABCB7_MOUSE	Abcb7	60465.9
adult	M2a	48 h	4	Q61102	ABCB7_MOUSE	Abcb7	61056.9
adult	M2a	48 h	5	Q61102	ABCB7_MOUSE	Abcb7	63240.4
old	M2a	48 h	1	Q61102	ABCB7_MOUSE	Abcb7	71898.4
old	M2a	48 h	2	Q61102	ABCB7_MOUSE	Abcb7	59544.5
old	M2a	48 h	3	Q61102	ABCB7_MOUSE	Abcb7	48220.5
old	M2a	48 h	4	Q61102	ABCB7_MOUSE	Abcb7	52069.6
old	M2a	48 h	5	Q61102	ABCB7_MOUSE	Abcb7	69665.4
adult	naive	0 h	1	Q9CXJ4	ABCB8_MOUSE	Abcb8	19484.3
adult	naive	0 h	2	Q9CXJ4	ABCB8_MOUSE	Abcb8	24472
adult	naive	0 h	3	Q9CXJ4	ABCB8_MOUSE	Abcb8	21551.5
adult	naive	0 h	4	Q9CXJ4	ABCB8_MOUSE	Abcb8	20804.3
adult	naive	0 h	5	Q9CXJ4	ABCB8_MOUSE	Abcb8	26589.7
old	naive	0 h	1	Q9CXJ4	ABCB8_MOUSE	Abcb8	28040
old	naive	0 h	2	Q9CXJ4	ABCB8_MOUSE	Abcb8	24468.9
old	naive	0 h	3	Q9CXJ4	ABCB8_MOUSE	Abcb8	27893.7
old	naive	0 h	4	Q9CXJ4	ABCB8_MOUSE	Abcb8	28808.5
old	naive	0 h	5	Q9CXJ4	ABCB8_MOUSE	Abcb8	31950.3
adult	M1	48 h	1	Q9CXJ4	ABCB8_MOUSE	Abcb8	NaN
adult	M1	48 h	2	Q9CXJ4	ABCB8_MOUSE	Abcb8	NaN
adult	M1	48 h	3	Q9CXJ4	ABCB8_MOUSE	Abcb8	23417.2
adult	M1	48 h	4	Q9CXJ4	ABCB8_MOUSE	Abcb8	NaN
adult	M1	48 h	5	Q9CXJ4	ABCB8_MOUSE	Abcb8	NaN
old	M1	48 h	1	Q9CXJ4	ABCB8_MOUSE	Abcb8	NaN
old	M1	48 h	2	Q9CXJ4	ABCB8_MOUSE	Abcb8	28468.9
old	M1	48 h	3	Q9CXJ4	ABCB8_MOUSE	Abcb8	31648.3
old	M1	48 h	4	Q9CXJ4	ABCB8_MOUSE	Abcb8	37250.1
old	M1	48 h	5	Q9CXJ4	ABCB8_MOUSE	Abcb8	25433
adult	M2a	48 h	1	Q9CXJ4	ABCB8_MOUSE	Abcb8	37708.7
adult	M2a	48 h	2	Q9CXJ4	ABCB8_MOUSE	Abcb8	29264.9
adult	M2a	48 h	3	Q9CXJ4	ABCB8_MOUSE	Abcb8	33104.9
adult	M2a	48 h	4	Q9CXJ4	ABCB8_MOUSE	Abcb8	34765.4
adult	M2a	48 h	5	Q9CXJ4	ABCB8_MOUSE	Abcb8	37133
old	M2a	48 h	1	Q9CXJ4	ABCB8_MOUSE	Abcb8	28418.7
old	M2a	48 h	2	Q9CXJ4	ABCB8_MOUSE	Abcb8	20864
old	M2a	48 h	3	Q9CXJ4	ABCB8_MOUSE	Abcb8	37013.2
old	M2a	48 h	4	Q9CXJ4	ABCB8_MOUSE	Abcb8	37488.2
old	M2a	48 h	5	Q9CXJ4	ABCB8_MOUSE	Abcb8	30205.1
adult	naive	0 h	1	O35379	MRP1_MOUSE	Abcc1	35322.2
adult	naive	0 h	2	O35379	MRP1_MOUSE	Abcc1	42782.6
adult	naive	0 h	3	O35379	MRP1_MOUSE	Abcc1	37532.8
adult	naive	0 h	4	O35379	MRP1_MOUSE	Abcc1	18890.2
adult	naive	0 h	5	O35379	MRP1_MOUSE	Abcc1	29111.4
old	naive	0 h	1	O35379	MRP1_MOUSE	Abcc1	16897.7
old	naive	0 h	2	O35379	MRP1_MOUSE	Abcc1	26348
old	naive	0 h	3	O35379	MRP1_MOUSE	Abcc1	15132.9
old	naive	0 h	4	O35379	MRP1_MOUSE	Abcc1	14388
old	naive	0 h	5	O35379	MRP1_MOUSE	Abcc1	30357
adult	M1	48 h	1	O35379	MRP1_MOUSE	Abcc1	85647.5
adult	M1	48 h	2	O35379	MRP1_MOUSE	Abcc1	83402.4
adult	M1	48 h	3	O35379	MRP1_MOUSE	Abcc1	68803.1
adult	M1	48 h	4	O35379	MRP1_MOUSE	Abcc1	63420.7
adult	M1	48 h	5	O35379	MRP1_MOUSE	Abcc1	66624
old	M1	48 h	1	O35379	MRP1_MOUSE	Abcc1	76191.9
old	M1	48 h	2	O35379	MRP1_MOUSE	Abcc1	67722.8
old	M1	48 h	3	O35379	MRP1_MOUSE	Abcc1	55388.2
old	M1	48 h	4	O35379	MRP1_MOUSE	Abcc1	73665.7
old	M1	48 h	5	O35379	MRP1_MOUSE	Abcc1	61188.9
adult	M2a	48 h	1	O35379	MRP1_MOUSE	Abcc1	33884.9
adult	M2a	48 h	2	O35379	MRP1_MOUSE	Abcc1	29025.1
adult	M2a	48 h	3	O35379	MRP1_MOUSE	Abcc1	31714.5
adult	M2a	48 h	4	O35379	MRP1_MOUSE	Abcc1	46392.1
adult	M2a	48 h	5	O35379	MRP1_MOUSE	Abcc1	42233.6
old	M2a	48 h	1	O35379	MRP1_MOUSE	Abcc1	43519.3
old	M2a	48 h	2	O35379	MRP1_MOUSE	Abcc1	40847.5
old	M2a	48 h	3	O35379	MRP1_MOUSE	Abcc1	32445.2
old	M2a	48 h	4	O35379	MRP1_MOUSE	Abcc1	39796.7
old	M2a	48 h	5	O35379	MRP1_MOUSE	Abcc1	41400.2
adult	naive	0 h	1	Q9R1X5	MRP5_MOUSE	Abcc5	32696.8
adult	naive	0 h	2	Q9R1X5	MRP5_MOUSE	Abcc5	10432
adult	naive	0 h	3	Q9R1X5	MRP5_MOUSE	Abcc5	9086.33
adult	naive	0 h	4	Q9R1X5	MRP5_MOUSE	Abcc5	83137.6
adult	naive	0 h	5	Q9R1X5	MRP5_MOUSE	Abcc5	6651.39
old	naive	0 h	1	Q9R1X5	MRP5_MOUSE	Abcc5	NaN
old	naive	0 h	2	Q9R1X5	MRP5_MOUSE	Abcc5	4414.76
old	naive	0 h	3	Q9R1X5	MRP5_MOUSE	Abcc5	18562.6
old	naive	0 h	4	Q9R1X5	MRP5_MOUSE	Abcc5	7940.2
old	naive	0 h	5	Q9R1X5	MRP5_MOUSE	Abcc5	26547.2
adult	M1	48 h	1	Q9R1X5	MRP5_MOUSE	Abcc5	25716.4
adult	M1	48 h	2	Q9R1X5	MRP5_MOUSE	Abcc5	54228.8
adult	M1	48 h	3	Q9R1X5	MRP5_MOUSE	Abcc5	30482.1
adult	M1	48 h	4	Q9R1X5	MRP5_MOUSE	Abcc5	23790.8
adult	M1	48 h	5	Q9R1X5	MRP5_MOUSE	Abcc5	52399.4
old	M1	48 h	1	Q9R1X5	MRP5_MOUSE	Abcc5	28912.1
old	M1	48 h	2	Q9R1X5	MRP5_MOUSE	Abcc5	28758.8
old	M1	48 h	3	Q9R1X5	MRP5_MOUSE	Abcc5	18832.2
old	M1	48 h	4	Q9R1X5	MRP5_MOUSE	Abcc5	24532.1
old	M1	48 h	5	Q9R1X5	MRP5_MOUSE	Abcc5	33724.4
adult	M2a	48 h	1	Q9R1X5	MRP5_MOUSE	Abcc5	4610.61
adult	M2a	48 h	2	Q9R1X5	MRP5_MOUSE	Abcc5	23056.1
adult	M2a	48 h	3	Q9R1X5	MRP5_MOUSE	Abcc5	30506.9
adult	M2a	48 h	4	Q9R1X5	MRP5_MOUSE	Abcc5	25474.7
adult	M2a	48 h	5	Q9R1X5	MRP5_MOUSE	Abcc5	22279.7
old	M2a	48 h	1	Q9R1X5	MRP5_MOUSE	Abcc5	NaN
old	M2a	48 h	2	Q9R1X5	MRP5_MOUSE	Abcc5	14705
old	M2a	48 h	3	Q9R1X5	MRP5_MOUSE	Abcc5	5012.36
old	M2a	48 h	4	Q9R1X5	MRP5_MOUSE	Abcc5	11922.7
old	M2a	48 h	5	Q9R1X5	MRP5_MOUSE	Abcc5	22890.8
adult	naive	0 h	1	P70170	ABCC9_MOUSE	Abcc9	73156.3
adult	naive	0 h	2	P70170	ABCC9_MOUSE	Abcc9	137624
adult	naive	0 h	3	P70170	ABCC9_MOUSE	Abcc9	109235
adult	naive	0 h	4	P70170	ABCC9_MOUSE	Abcc9	77166.2
adult	naive	0 h	5	P70170	ABCC9_MOUSE	Abcc9	139632
old	naive	0 h	1	P70170	ABCC9_MOUSE	Abcc9	126757
old	naive	0 h	2	P70170	ABCC9_MOUSE	Abcc9	76194.7
old	naive	0 h	3	P70170	ABCC9_MOUSE	Abcc9	83646.3
old	naive	0 h	4	P70170	ABCC9_MOUSE	Abcc9	92531.5
old	naive	0 h	5	P70170	ABCC9_MOUSE	Abcc9	109028
adult	M1	48 h	1	P70170	ABCC9_MOUSE	Abcc9	205874
adult	M1	48 h	2	P70170	ABCC9_MOUSE	Abcc9	315348
adult	M1	48 h	3	P70170	ABCC9_MOUSE	Abcc9	159285
adult	M1	48 h	4	P70170	ABCC9_MOUSE	Abcc9	122606
adult	M1	48 h	5	P70170	ABCC9_MOUSE	Abcc9	188048
old	M1	48 h	1	P70170	ABCC9_MOUSE	Abcc9	361099
old	M1	48 h	2	P70170	ABCC9_MOUSE	Abcc9	152906
old	M1	48 h	3	P70170	ABCC9_MOUSE	Abcc9	102827
old	M1	48 h	4	P70170	ABCC9_MOUSE	Abcc9	210636
old	M1	48 h	5	P70170	ABCC9_MOUSE	Abcc9	136963
adult	M2a	48 h	1	P70170	ABCC9_MOUSE	Abcc9	145681
adult	M2a	48 h	2	P70170	ABCC9_MOUSE	Abcc9	128728
adult	M2a	48 h	3	P70170	ABCC9_MOUSE	Abcc9	156240
adult	M2a	48 h	4	P70170	ABCC9_MOUSE	Abcc9	122656
adult	M2a	48 h	5	P70170	ABCC9_MOUSE	Abcc9	109865
old	M2a	48 h	1	P70170	ABCC9_MOUSE	Abcc9	158924
old	M2a	48 h	2	P70170	ABCC9_MOUSE	Abcc9	148657
old	M2a	48 h	3	P70170	ABCC9_MOUSE	Abcc9	69416
old	M2a	48 h	4	P70170	ABCC9_MOUSE	Abcc9	109454
old	M2a	48 h	5	P70170	ABCC9_MOUSE	Abcc9	87363
adult	naive	0 h	1	P48410	ABCD1_MOUSE	Abcd1	49163.2
adult	naive	0 h	2	P48410	ABCD1_MOUSE	Abcd1	39585.6
adult	naive	0 h	3	P48410	ABCD1_MOUSE	Abcd1	39117.5
adult	naive	0 h	4	P48410	ABCD1_MOUSE	Abcd1	37984
adult	naive	0 h	5	P48410	ABCD1_MOUSE	Abcd1	43574
old	naive	0 h	1	P48410	ABCD1_MOUSE	Abcd1	36089.9
old	naive	0 h	2	P48410	ABCD1_MOUSE	Abcd1	35435.3
old	naive	0 h	3	P48410	ABCD1_MOUSE	Abcd1	48485.5
old	naive	0 h	4	P48410	ABCD1_MOUSE	Abcd1	58421.5
old	naive	0 h	5	P48410	ABCD1_MOUSE	Abcd1	67072.2
adult	M1	48 h	1	P48410	ABCD1_MOUSE	Abcd1	20164.1
adult	M1	48 h	2	P48410	ABCD1_MOUSE	Abcd1	46890.6
adult	M1	48 h	3	P48410	ABCD1_MOUSE	Abcd1	61327.8
adult	M1	48 h	4	P48410	ABCD1_MOUSE	Abcd1	43620.1
adult	M1	48 h	5	P48410	ABCD1_MOUSE	Abcd1	39429.5
old	M1	48 h	1	P48410	ABCD1_MOUSE	Abcd1	38414.6
old	M1	48 h	2	P48410	ABCD1_MOUSE	Abcd1	30454.3
old	M1	48 h	3	P48410	ABCD1_MOUSE	Abcd1	31145.3
old	M1	48 h	4	P48410	ABCD1_MOUSE	Abcd1	25556.7
old	M1	48 h	5	P48410	ABCD1_MOUSE	Abcd1	35354.8
adult	M2a	48 h	1	P48410	ABCD1_MOUSE	Abcd1	37080.9
adult	M2a	48 h	2	P48410	ABCD1_MOUSE	Abcd1	44860.5
adult	M2a	48 h	3	P48410	ABCD1_MOUSE	Abcd1	27194.8
adult	M2a	48 h	4	P48410	ABCD1_MOUSE	Abcd1	39568
adult	M2a	48 h	5	P48410	ABCD1_MOUSE	Abcd1	41659.1
old	M2a	48 h	1	P48410	ABCD1_MOUSE	Abcd1	28397.3
old	M2a	48 h	2	P48410	ABCD1_MOUSE	Abcd1	42631
old	M2a	48 h	3	P48410	ABCD1_MOUSE	Abcd1	51173.1
old	M2a	48 h	4	P48410	ABCD1_MOUSE	Abcd1	51842
old	M2a	48 h	5	P48410	ABCD1_MOUSE	Abcd1	37050.8
adult	naive	0 h	1	P55096	ABCD3_MOUSE	Abcd3	26976.2
adult	naive	0 h	2	P55096	ABCD3_MOUSE	Abcd3	33759.3
adult	naive	0 h	3	P55096	ABCD3_MOUSE	Abcd3	22601.7
adult	naive	0 h	4	P55096	ABCD3_MOUSE	Abcd3	32872.9
adult	naive	0 h	5	P55096	ABCD3_MOUSE	Abcd3	26578.7
old	naive	0 h	1	P55096	ABCD3_MOUSE	Abcd3	40293.9
old	naive	0 h	2	P55096	ABCD3_MOUSE	Abcd3	16758.7
old	naive	0 h	3	P55096	ABCD3_MOUSE	Abcd3	24859.7
old	naive	0 h	4	P55096	ABCD3_MOUSE	Abcd3	41427.6
old	naive	0 h	5	P55096	ABCD3_MOUSE	Abcd3	27550.2
adult	M1	48 h	1	P55096	ABCD3_MOUSE	Abcd3	44908.7
adult	M1	48 h	2	P55096	ABCD3_MOUSE	Abcd3	36845.7
adult	M1	48 h	3	P55096	ABCD3_MOUSE	Abcd3	30763.7
adult	M1	48 h	4	P55096	ABCD3_MOUSE	Abcd3	27743.6
adult	M1	48 h	5	P55096	ABCD3_MOUSE	Abcd3	26462.9
old	M1	48 h	1	P55096	ABCD3_MOUSE	Abcd3	27740.3
old	M1	48 h	2	P55096	ABCD3_MOUSE	Abcd3	31725.2
old	M1	48 h	3	P55096	ABCD3_MOUSE	Abcd3	39580.6
old	M1	48 h	4	P55096	ABCD3_MOUSE	Abcd3	30203.9
old	M1	48 h	5	P55096	ABCD3_MOUSE	Abcd3	43147.6
adult	M2a	48 h	1	P55096	ABCD3_MOUSE	Abcd3	45952.1
adult	M2a	48 h	2	P55096	ABCD3_MOUSE	Abcd3	43070.5
adult	M2a	48 h	3	P55096	ABCD3_MOUSE	Abcd3	34300.8
adult	M2a	48 h	4	P55096	ABCD3_MOUSE	Abcd3	42550.2
adult	M2a	48 h	5	P55096	ABCD3_MOUSE	Abcd3	41901.1
old	M2a	48 h	1	P55096	ABCD3_MOUSE	Abcd3	42120.3
old	M2a	48 h	2	P55096	ABCD3_MOUSE	Abcd3	34700
old	M2a	48 h	3	P55096	ABCD3_MOUSE	Abcd3	51812.5
old	M2a	48 h	4	P55096	ABCD3_MOUSE	Abcd3	50759.5
old	M2a	48 h	5	P55096	ABCD3_MOUSE	Abcd3	35232.6
adult	naive	0 h	1	P61222	ABCE1_MOUSE	Abce1	67067.3
adult	naive	0 h	2	P61222	ABCE1_MOUSE	Abce1	61545.6
adult	naive	0 h	3	P61222	ABCE1_MOUSE	Abce1	66629.5
adult	naive	0 h	4	P61222	ABCE1_MOUSE	Abce1	74201.3
adult	naive	0 h	5	P61222	ABCE1_MOUSE	Abce1	67872.2
old	naive	0 h	1	P61222	ABCE1_MOUSE	Abce1	56639
old	naive	0 h	2	P61222	ABCE1_MOUSE	Abce1	57698.7
old	naive	0 h	3	P61222	ABCE1_MOUSE	Abce1	56853
old	naive	0 h	4	P61222	ABCE1_MOUSE	Abce1	59854.2
old	naive	0 h	5	P61222	ABCE1_MOUSE	Abce1	61367.6
adult	M1	48 h	1	P61222	ABCE1_MOUSE	Abce1	42222
adult	M1	48 h	2	P61222	ABCE1_MOUSE	Abce1	37218.9
adult	M1	48 h	3	P61222	ABCE1_MOUSE	Abce1	35748.5
adult	M1	48 h	4	P61222	ABCE1_MOUSE	Abce1	34770.3
adult	M1	48 h	5	P61222	ABCE1_MOUSE	Abce1	39070.6
old	M1	48 h	1	P61222	ABCE1_MOUSE	Abce1	45694.3
old	M1	48 h	2	P61222	ABCE1_MOUSE	Abce1	40818.1
old	M1	48 h	3	P61222	ABCE1_MOUSE	Abce1	37196.2
old	M1	48 h	4	P61222	ABCE1_MOUSE	Abce1	50900.3
old	M1	48 h	5	P61222	ABCE1_MOUSE	Abce1	53062.9
adult	M2a	48 h	1	P61222	ABCE1_MOUSE	Abce1	49047.1
adult	M2a	48 h	2	P61222	ABCE1_MOUSE	Abce1	61522.1
adult	M2a	48 h	3	P61222	ABCE1_MOUSE	Abce1	47187.5
adult	M2a	48 h	4	P61222	ABCE1_MOUSE	Abce1	43759.1
adult	M2a	48 h	5	P61222	ABCE1_MOUSE	Abce1	46028.2
old	M2a	48 h	1	P61222	ABCE1_MOUSE	Abce1	51234.1
old	M2a	48 h	2	P61222	ABCE1_MOUSE	Abce1	53772.4
old	M2a	48 h	3	P61222	ABCE1_MOUSE	Abce1	68320.1
old	M2a	48 h	4	P61222	ABCE1_MOUSE	Abce1	69297.3
old	M2a	48 h	5	P61222	ABCE1_MOUSE	Abce1	55257.9
adult	naive	0 h	1	Q6P542	ABCF1_MOUSE	Abcf1	45727.2
adult	naive	0 h	2	Q6P542	ABCF1_MOUSE	Abcf1	41391.3
adult	naive	0 h	3	Q6P542	ABCF1_MOUSE	Abcf1	41577.3
adult	naive	0 h	4	Q6P542	ABCF1_MOUSE	Abcf1	38255.4
adult	naive	0 h	5	Q6P542	ABCF1_MOUSE	Abcf1	45740.4
old	naive	0 h	1	Q6P542	ABCF1_MOUSE	Abcf1	33129.6
old	naive	0 h	2	Q6P542	ABCF1_MOUSE	Abcf1	29492.6
old	naive	0 h	3	Q6P542	ABCF1_MOUSE	Abcf1	28909.1
old	naive	0 h	4	Q6P542	ABCF1_MOUSE	Abcf1	51736.3
old	naive	0 h	5	Q6P542	ABCF1_MOUSE	Abcf1	24649.3
adult	M1	48 h	1	Q6P542	ABCF1_MOUSE	Abcf1	35274.7
adult	M1	48 h	2	Q6P542	ABCF1_MOUSE	Abcf1	39518.2
adult	M1	48 h	3	Q6P542	ABCF1_MOUSE	Abcf1	38814
adult	M1	48 h	4	Q6P542	ABCF1_MOUSE	Abcf1	36306.6
adult	M1	48 h	5	Q6P542	ABCF1_MOUSE	Abcf1	42455.2
old	M1	48 h	1	Q6P542	ABCF1_MOUSE	Abcf1	32320.6
old	M1	48 h	2	Q6P542	ABCF1_MOUSE	Abcf1	29949.2
old	M1	48 h	3	Q6P542	ABCF1_MOUSE	Abcf1	40210
old	M1	48 h	4	Q6P542	ABCF1_MOUSE	Abcf1	39288.2
old	M1	48 h	5	Q6P542	ABCF1_MOUSE	Abcf1	45412
adult	M2a	48 h	1	Q6P542	ABCF1_MOUSE	Abcf1	52428.1
adult	M2a	48 h	2	Q6P542	ABCF1_MOUSE	Abcf1	44818.9
adult	M2a	48 h	3	Q6P542	ABCF1_MOUSE	Abcf1	37657.3
adult	M2a	48 h	4	Q6P542	ABCF1_MOUSE	Abcf1	51595.4
adult	M2a	48 h	5	Q6P542	ABCF1_MOUSE	Abcf1	52172.1
old	M2a	48 h	1	Q6P542	ABCF1_MOUSE	Abcf1	34921
old	M2a	48 h	2	Q6P542	ABCF1_MOUSE	Abcf1	37137.5
old	M2a	48 h	3	Q6P542	ABCF1_MOUSE	Abcf1	59471.4
old	M2a	48 h	4	Q6P542	ABCF1_MOUSE	Abcf1	45691.2
old	M2a	48 h	5	Q6P542	ABCF1_MOUSE	Abcf1	42556.3
adult	naive	0 h	1	Q99LE6	ABCF2_MOUSE	Abcf2	33121.4
adult	naive	0 h	2	Q99LE6	ABCF2_MOUSE	Abcf2	29541.6
adult	naive	0 h	3	Q99LE6	ABCF2_MOUSE	Abcf2	30829.4
adult	naive	0 h	4	Q99LE6	ABCF2_MOUSE	Abcf2	26567.4
adult	naive	0 h	5	Q99LE6	ABCF2_MOUSE	Abcf2	29651.4
old	naive	0 h	1	Q99LE6	ABCF2_MOUSE	Abcf2	25642.8
old	naive	0 h	2	Q99LE6	ABCF2_MOUSE	Abcf2	15312.8
old	naive	0 h	3	Q99LE6	ABCF2_MOUSE	Abcf2	14302.6
old	naive	0 h	4	Q99LE6	ABCF2_MOUSE	Abcf2	24183.8
old	naive	0 h	5	Q99LE6	ABCF2_MOUSE	Abcf2	19535.8
adult	M1	48 h	1	Q99LE6	ABCF2_MOUSE	Abcf2	56202.9
adult	M1	48 h	2	Q99LE6	ABCF2_MOUSE	Abcf2	33262.7
adult	M1	48 h	3	Q99LE6	ABCF2_MOUSE	Abcf2	30404.9
adult	M1	48 h	4	Q99LE6	ABCF2_MOUSE	Abcf2	14092.7
adult	M1	48 h	5	Q99LE6	ABCF2_MOUSE	Abcf2	40081.7
old	M1	48 h	1	Q99LE6	ABCF2_MOUSE	Abcf2	22152.2
old	M1	48 h	2	Q99LE6	ABCF2_MOUSE	Abcf2	22845
old	M1	48 h	3	Q99LE6	ABCF2_MOUSE	Abcf2	38152.2
old	M1	48 h	4	Q99LE6	ABCF2_MOUSE	Abcf2	33132.4
old	M1	48 h	5	Q99LE6	ABCF2_MOUSE	Abcf2	30955
adult	M2a	48 h	1	Q99LE6	ABCF2_MOUSE	Abcf2	47792.4
adult	M2a	48 h	2	Q99LE6	ABCF2_MOUSE	Abcf2	39947
adult	M2a	48 h	3	Q99LE6	ABCF2_MOUSE	Abcf2	32402.1
adult	M2a	48 h	4	Q99LE6	ABCF2_MOUSE	Abcf2	35848.3
adult	M2a	48 h	5	Q99LE6	ABCF2_MOUSE	Abcf2	45375.6
old	M2a	48 h	1	Q99LE6	ABCF2_MOUSE	Abcf2	26772.3
old	M2a	48 h	2	Q99LE6	ABCF2_MOUSE	Abcf2	30664.3
old	M2a	48 h	3	Q99LE6	ABCF2_MOUSE	Abcf2	40673.4
old	M2a	48 h	4	Q99LE6	ABCF2_MOUSE	Abcf2	48878.9
old	M2a	48 h	5	Q99LE6	ABCF2_MOUSE	Abcf2	33654.1
adult	naive	0 h	1	Q8K268	ABCF3_MOUSE	Abcf3	28962.9
adult	naive	0 h	2	Q8K268	ABCF3_MOUSE	Abcf3	24945.7
adult	naive	0 h	3	Q8K268	ABCF3_MOUSE	Abcf3	23214.8
adult	naive	0 h	4	Q8K268	ABCF3_MOUSE	Abcf3	26704.5
adult	naive	0 h	5	Q8K268	ABCF3_MOUSE	Abcf3	44474.3
old	naive	0 h	1	Q8K268	ABCF3_MOUSE	Abcf3	41647.2
old	naive	0 h	2	Q8K268	ABCF3_MOUSE	Abcf3	14484.9
old	naive	0 h	3	Q8K268	ABCF3_MOUSE	Abcf3	32204.3
old	naive	0 h	4	Q8K268	ABCF3_MOUSE	Abcf3	35963.4
old	naive	0 h	5	Q8K268	ABCF3_MOUSE	Abcf3	21563.8
adult	M1	48 h	1	Q8K268	ABCF3_MOUSE	Abcf3	NaN
adult	M1	48 h	2	Q8K268	ABCF3_MOUSE	Abcf3	35878.2
adult	M1	48 h	3	Q8K268	ABCF3_MOUSE	Abcf3	147081
adult	M1	48 h	4	Q8K268	ABCF3_MOUSE	Abcf3	NaN
adult	M1	48 h	5	Q8K268	ABCF3_MOUSE	Abcf3	NaN
old	M1	48 h	1	Q8K268	ABCF3_MOUSE	Abcf3	25838
old	M1	48 h	2	Q8K268	ABCF3_MOUSE	Abcf3	42790.8
old	M1	48 h	3	Q8K268	ABCF3_MOUSE	Abcf3	12787.3
old	M1	48 h	4	Q8K268	ABCF3_MOUSE	Abcf3	64530.7
old	M1	48 h	5	Q8K268	ABCF3_MOUSE	Abcf3	34455.3
adult	M2a	48 h	1	Q8K268	ABCF3_MOUSE	Abcf3	54331.9
adult	M2a	48 h	2	Q8K268	ABCF3_MOUSE	Abcf3	32825.1
adult	M2a	48 h	3	Q8K268	ABCF3_MOUSE	Abcf3	46495.2
adult	M2a	48 h	4	Q8K268	ABCF3_MOUSE	Abcf3	25688.5
adult	M2a	48 h	5	Q8K268	ABCF3_MOUSE	Abcf3	34305.8
old	M2a	48 h	1	Q8K268	ABCF3_MOUSE	Abcf3	51052.1
old	M2a	48 h	2	Q8K268	ABCF3_MOUSE	Abcf3	36692.1
old	M2a	48 h	3	Q8K268	ABCF3_MOUSE	Abcf3	52431.8
old	M2a	48 h	4	Q8K268	ABCF3_MOUSE	Abcf3	41399.9
old	M2a	48 h	5	Q8K268	ABCF3_MOUSE	Abcf3	16818
adult	naive	0 h	1	Q64343	ABCG1_MOUSE	Abcg1	NaN
adult	naive	0 h	2	Q64343	ABCG1_MOUSE	Abcg1	NaN
adult	naive	0 h	3	Q64343	ABCG1_MOUSE	Abcg1	NaN
adult	naive	0 h	4	Q64343	ABCG1_MOUSE	Abcg1	17613.1
adult	naive	0 h	5	Q64343	ABCG1_MOUSE	Abcg1	9204.49
old	naive	0 h	1	Q64343	ABCG1_MOUSE	Abcg1	15076.1
old	naive	0 h	2	Q64343	ABCG1_MOUSE	Abcg1	20938.1
old	naive	0 h	3	Q64343	ABCG1_MOUSE	Abcg1	21052.6
old	naive	0 h	4	Q64343	ABCG1_MOUSE	Abcg1	18352.9
old	naive	0 h	5	Q64343	ABCG1_MOUSE	Abcg1	23132.4
adult	M1	48 h	1	Q64343	ABCG1_MOUSE	Abcg1	NaN
adult	M1	48 h	2	Q64343	ABCG1_MOUSE	Abcg1	NaN
adult	M1	48 h	3	Q64343	ABCG1_MOUSE	Abcg1	NaN
adult	M1	48 h	4	Q64343	ABCG1_MOUSE	Abcg1	NaN
adult	M1	48 h	5	Q64343	ABCG1_MOUSE	Abcg1	NaN
old	M1	48 h	1	Q64343	ABCG1_MOUSE	Abcg1	NaN
old	M1	48 h	2	Q64343	ABCG1_MOUSE	Abcg1	NaN
old	M1	48 h	3	Q64343	ABCG1_MOUSE	Abcg1	6907.56
old	M1	48 h	4	Q64343	ABCG1_MOUSE	Abcg1	NaN
old	M1	48 h	5	Q64343	ABCG1_MOUSE	Abcg1	NaN
adult	M2a	48 h	1	Q64343	ABCG1_MOUSE	Abcg1	36111.5
adult	M2a	48 h	2	Q64343	ABCG1_MOUSE	Abcg1	52107.9
adult	M2a	48 h	3	Q64343	ABCG1_MOUSE	Abcg1	16223.4
adult	M2a	48 h	4	Q64343	ABCG1_MOUSE	Abcg1	42731
adult	M2a	48 h	5	Q64343	ABCG1_MOUSE	Abcg1	25624.6
old	M2a	48 h	1	Q64343	ABCG1_MOUSE	Abcg1	22550.7
old	M2a	48 h	2	Q64343	ABCG1_MOUSE	Abcg1	37450.9
old	M2a	48 h	3	Q64343	ABCG1_MOUSE	Abcg1	42089.9
old	M2a	48 h	4	Q64343	ABCG1_MOUSE	Abcg1	51190.7
old	M2a	48 h	5	Q64343	ABCG1_MOUSE	Abcg1	39320.3
adult	naive	0 h	1	Q6PE15	ABHDA_MOUSE	Abhd10	12092.8
adult	naive	0 h	2	Q6PE15	ABHDA_MOUSE	Abhd10	17616.7
adult	naive	0 h	3	Q6PE15	ABHDA_MOUSE	Abhd10	15541.4
adult	naive	0 h	4	Q6PE15	ABHDA_MOUSE	Abhd10	16339.3
adult	naive	0 h	5	Q6PE15	ABHDA_MOUSE	Abhd10	15687.6
old	naive	0 h	1	Q6PE15	ABHDA_MOUSE	Abhd10	15121
old	naive	0 h	2	Q6PE15	ABHDA_MOUSE	Abhd10	13037.6
old	naive	0 h	3	Q6PE15	ABHDA_MOUSE	Abhd10	21940.3
old	naive	0 h	4	Q6PE15	ABHDA_MOUSE	Abhd10	8841.59
old	naive	0 h	5	Q6PE15	ABHDA_MOUSE	Abhd10	14426.6
adult	M1	48 h	1	Q6PE15	ABHDA_MOUSE	Abhd10	11359.1
adult	M1	48 h	2	Q6PE15	ABHDA_MOUSE	Abhd10	10730
adult	M1	48 h	3	Q6PE15	ABHDA_MOUSE	Abhd10	5538.39
adult	M1	48 h	4	Q6PE15	ABHDA_MOUSE	Abhd10	14060.7
adult	M1	48 h	5	Q6PE15	ABHDA_MOUSE	Abhd10	11917.2
old	M1	48 h	1	Q6PE15	ABHDA_MOUSE	Abhd10	10603.3
old	M1	48 h	2	Q6PE15	ABHDA_MOUSE	Abhd10	11942.5
old	M1	48 h	3	Q6PE15	ABHDA_MOUSE	Abhd10	12970.6
old	M1	48 h	4	Q6PE15	ABHDA_MOUSE	Abhd10	13238
old	M1	48 h	5	Q6PE15	ABHDA_MOUSE	Abhd10	11736.3
adult	M2a	48 h	1	Q6PE15	ABHDA_MOUSE	Abhd10	11469
adult	M2a	48 h	2	Q6PE15	ABHDA_MOUSE	Abhd10	10091.8
adult	M2a	48 h	3	Q6PE15	ABHDA_MOUSE	Abhd10	8727.28
adult	M2a	48 h	4	Q6PE15	ABHDA_MOUSE	Abhd10	13173.1
adult	M2a	48 h	5	Q6PE15	ABHDA_MOUSE	Abhd10	9590.95
old	M2a	48 h	1	Q6PE15	ABHDA_MOUSE	Abhd10	9978.85
old	M2a	48 h	2	Q6PE15	ABHDA_MOUSE	Abhd10	12710.5
old	M2a	48 h	3	Q6PE15	ABHDA_MOUSE	Abhd10	15890.9
old	M2a	48 h	4	Q6PE15	ABHDA_MOUSE	Abhd10	16435.7
old	M2a	48 h	5	Q6PE15	ABHDA_MOUSE	Abhd10	11622.7
adult	naive	0 h	1	Q8K4F5	ABHDB_MOUSE	Abhd11	40008.4
adult	naive	0 h	2	Q8K4F5	ABHDB_MOUSE	Abhd11	36624.8
adult	naive	0 h	3	Q8K4F5	ABHDB_MOUSE	Abhd11	34282.7
adult	naive	0 h	4	Q8K4F5	ABHDB_MOUSE	Abhd11	45329.6
adult	naive	0 h	5	Q8K4F5	ABHDB_MOUSE	Abhd11	44789.2
old	naive	0 h	1	Q8K4F5	ABHDB_MOUSE	Abhd11	46886.8
old	naive	0 h	2	Q8K4F5	ABHDB_MOUSE	Abhd11	39105.1
old	naive	0 h	3	Q8K4F5	ABHDB_MOUSE	Abhd11	41254.4
old	naive	0 h	4	Q8K4F5	ABHDB_MOUSE	Abhd11	41250.4
old	naive	0 h	5	Q8K4F5	ABHDB_MOUSE	Abhd11	25798.2
adult	M1	48 h	1	Q8K4F5	ABHDB_MOUSE	Abhd11	39179.2
adult	M1	48 h	2	Q8K4F5	ABHDB_MOUSE	Abhd11	36066.3
adult	M1	48 h	3	Q8K4F5	ABHDB_MOUSE	Abhd11	58319.8
adult	M1	48 h	4	Q8K4F5	ABHDB_MOUSE	Abhd11	39776.2
adult	M1	48 h	5	Q8K4F5	ABHDB_MOUSE	Abhd11	40702.4
old	M1	48 h	1	Q8K4F5	ABHDB_MOUSE	Abhd11	33414.1
old	M1	48 h	2	Q8K4F5	ABHDB_MOUSE	Abhd11	30388
old	M1	48 h	3	Q8K4F5	ABHDB_MOUSE	Abhd11	28138.5
old	M1	48 h	4	Q8K4F5	ABHDB_MOUSE	Abhd11	35580.8
old	M1	48 h	5	Q8K4F5	ABHDB_MOUSE	Abhd11	25962.3
adult	M2a	48 h	1	Q8K4F5	ABHDB_MOUSE	Abhd11	34538.4
adult	M2a	48 h	2	Q8K4F5	ABHDB_MOUSE	Abhd11	32358.6
adult	M2a	48 h	3	Q8K4F5	ABHDB_MOUSE	Abhd11	51472.9
adult	M2a	48 h	4	Q8K4F5	ABHDB_MOUSE	Abhd11	29316.8
adult	M2a	48 h	5	Q8K4F5	ABHDB_MOUSE	Abhd11	32994.8
old	M2a	48 h	1	Q8K4F5	ABHDB_MOUSE	Abhd11	35601.6
old	M2a	48 h	2	Q8K4F5	ABHDB_MOUSE	Abhd11	30775.4
old	M2a	48 h	3	Q8K4F5	ABHDB_MOUSE	Abhd11	35047.7
old	M2a	48 h	4	Q8K4F5	ABHDB_MOUSE	Abhd11	34192.8
old	M2a	48 h	5	Q8K4F5	ABHDB_MOUSE	Abhd11	29744.9
adult	naive	0 h	1	Q99LR1	ABD12_MOUSE	Abhd12	74803.8
adult	naive	0 h	2	Q99LR1	ABD12_MOUSE	Abhd12	70099.6
adult	naive	0 h	3	Q99LR1	ABD12_MOUSE	Abhd12	102130
adult	naive	0 h	4	Q99LR1	ABD12_MOUSE	Abhd12	55246
adult	naive	0 h	5	Q99LR1	ABD12_MOUSE	Abhd12	68081.2
old	naive	0 h	1	Q99LR1	ABD12_MOUSE	Abhd12	59346
old	naive	0 h	2	Q99LR1	ABD12_MOUSE	Abhd12	46109
old	naive	0 h	3	Q99LR1	ABD12_MOUSE	Abhd12	58703
old	naive	0 h	4	Q99LR1	ABD12_MOUSE	Abhd12	57472.1
old	naive	0 h	5	Q99LR1	ABD12_MOUSE	Abhd12	96725.4
adult	M1	48 h	1	Q99LR1	ABD12_MOUSE	Abhd12	51580
adult	M1	48 h	2	Q99LR1	ABD12_MOUSE	Abhd12	52498
adult	M1	48 h	3	Q99LR1	ABD12_MOUSE	Abhd12	68444.9
adult	M1	48 h	4	Q99LR1	ABD12_MOUSE	Abhd12	64911.8
adult	M1	48 h	5	Q99LR1	ABD12_MOUSE	Abhd12	69022.8
old	M1	48 h	1	Q99LR1	ABD12_MOUSE	Abhd12	53717.3
old	M1	48 h	2	Q99LR1	ABD12_MOUSE	Abhd12	61630.6
old	M1	48 h	3	Q99LR1	ABD12_MOUSE	Abhd12	42882.2
old	M1	48 h	4	Q99LR1	ABD12_MOUSE	Abhd12	35795.7
old	M1	48 h	5	Q99LR1	ABD12_MOUSE	Abhd12	96122.9
adult	M2a	48 h	1	Q99LR1	ABD12_MOUSE	Abhd12	44742.2
adult	M2a	48 h	2	Q99LR1	ABD12_MOUSE	Abhd12	34332.8
adult	M2a	48 h	3	Q99LR1	ABD12_MOUSE	Abhd12	43083
adult	M2a	48 h	4	Q99LR1	ABD12_MOUSE	Abhd12	38340.9
adult	M2a	48 h	5	Q99LR1	ABD12_MOUSE	Abhd12	35467
old	M2a	48 h	1	Q99LR1	ABD12_MOUSE	Abhd12	50121.6
old	M2a	48 h	2	Q99LR1	ABD12_MOUSE	Abhd12	58690.9
old	M2a	48 h	3	Q99LR1	ABD12_MOUSE	Abhd12	54838.8
old	M2a	48 h	4	Q99LR1	ABD12_MOUSE	Abhd12	40684.6
old	M2a	48 h	5	Q99LR1	ABD12_MOUSE	Abhd12	56213.7
adult	naive	0 h	1	Q8VCR7	ABHEB_MOUSE	Abhd14b	40535
adult	naive	0 h	2	Q8VCR7	ABHEB_MOUSE	Abhd14b	40345.4
adult	naive	0 h	3	Q8VCR7	ABHEB_MOUSE	Abhd14b	60460.3
adult	naive	0 h	4	Q8VCR7	ABHEB_MOUSE	Abhd14b	48713.9
adult	naive	0 h	5	Q8VCR7	ABHEB_MOUSE	Abhd14b	27205.5
old	naive	0 h	1	Q8VCR7	ABHEB_MOUSE	Abhd14b	64725
old	naive	0 h	2	Q8VCR7	ABHEB_MOUSE	Abhd14b	32798.5
old	naive	0 h	3	Q8VCR7	ABHEB_MOUSE	Abhd14b	52168.5
old	naive	0 h	4	Q8VCR7	ABHEB_MOUSE	Abhd14b	25835
old	naive	0 h	5	Q8VCR7	ABHEB_MOUSE	Abhd14b	48743
adult	M1	48 h	1	Q8VCR7	ABHEB_MOUSE	Abhd14b	37663.9
adult	M1	48 h	2	Q8VCR7	ABHEB_MOUSE	Abhd14b	46796.8
adult	M1	48 h	3	Q8VCR7	ABHEB_MOUSE	Abhd14b	31893.7
adult	M1	48 h	4	Q8VCR7	ABHEB_MOUSE	Abhd14b	61873.5
adult	M1	48 h	5	Q8VCR7	ABHEB_MOUSE	Abhd14b	37484.4
old	M1	48 h	1	Q8VCR7	ABHEB_MOUSE	Abhd14b	63388.2
old	M1	48 h	2	Q8VCR7	ABHEB_MOUSE	Abhd14b	35047.3
old	M1	48 h	3	Q8VCR7	ABHEB_MOUSE	Abhd14b	26982.4
old	M1	48 h	4	Q8VCR7	ABHEB_MOUSE	Abhd14b	26664.5
old	M1	48 h	5	Q8VCR7	ABHEB_MOUSE	Abhd14b	22541.4
adult	M2a	48 h	1	Q8VCR7	ABHEB_MOUSE	Abhd14b	32805.5
adult	M2a	48 h	2	Q8VCR7	ABHEB_MOUSE	Abhd14b	34939.6
adult	M2a	48 h	3	Q8VCR7	ABHEB_MOUSE	Abhd14b	28315.3
adult	M2a	48 h	4	Q8VCR7	ABHEB_MOUSE	Abhd14b	24815
adult	M2a	48 h	5	Q8VCR7	ABHEB_MOUSE	Abhd14b	38186.5
old	M2a	48 h	1	Q8VCR7	ABHEB_MOUSE	Abhd14b	43862.6
old	M2a	48 h	2	Q8VCR7	ABHEB_MOUSE	Abhd14b	24072.8
old	M2a	48 h	3	Q8VCR7	ABHEB_MOUSE	Abhd14b	28730.4
old	M2a	48 h	4	Q8VCR7	ABHEB_MOUSE	Abhd14b	31220.4
old	M2a	48 h	5	Q8VCR7	ABHEB_MOUSE	Abhd14b	51211.9
adult	naive	0 h	1	Q9Z1Q2	ABHGA_MOUSE	Abhd16a	33686.8
adult	naive	0 h	2	Q9Z1Q2	ABHGA_MOUSE	Abhd16a	31698.2
adult	naive	0 h	3	Q9Z1Q2	ABHGA_MOUSE	Abhd16a	37963
adult	naive	0 h	4	Q9Z1Q2	ABHGA_MOUSE	Abhd16a	40946.7
adult	naive	0 h	5	Q9Z1Q2	ABHGA_MOUSE	Abhd16a	39555.8
old	naive	0 h	1	Q9Z1Q2	ABHGA_MOUSE	Abhd16a	56226.3
old	naive	0 h	2	Q9Z1Q2	ABHGA_MOUSE	Abhd16a	35173.3
old	naive	0 h	3	Q9Z1Q2	ABHGA_MOUSE	Abhd16a	37388.4
old	naive	0 h	4	Q9Z1Q2	ABHGA_MOUSE	Abhd16a	33902.7
old	naive	0 h	5	Q9Z1Q2	ABHGA_MOUSE	Abhd16a	42502.8
adult	M1	48 h	1	Q9Z1Q2	ABHGA_MOUSE	Abhd16a	58838.7
adult	M1	48 h	2	Q9Z1Q2	ABHGA_MOUSE	Abhd16a	40128.3
adult	M1	48 h	3	Q9Z1Q2	ABHGA_MOUSE	Abhd16a	55550.4
adult	M1	48 h	4	Q9Z1Q2	ABHGA_MOUSE	Abhd16a	44468.1
adult	M1	48 h	5	Q9Z1Q2	ABHGA_MOUSE	Abhd16a	53317.2
old	M1	48 h	1	Q9Z1Q2	ABHGA_MOUSE	Abhd16a	33873.1
old	M1	48 h	2	Q9Z1Q2	ABHGA_MOUSE	Abhd16a	30473.6
old	M1	48 h	3	Q9Z1Q2	ABHGA_MOUSE	Abhd16a	37033.9
old	M1	48 h	4	Q9Z1Q2	ABHGA_MOUSE	Abhd16a	51057.9
old	M1	48 h	5	Q9Z1Q2	ABHGA_MOUSE	Abhd16a	35123.3
adult	M2a	48 h	1	Q9Z1Q2	ABHGA_MOUSE	Abhd16a	31141.3
adult	M2a	48 h	2	Q9Z1Q2	ABHGA_MOUSE	Abhd16a	40116.4
adult	M2a	48 h	3	Q9Z1Q2	ABHGA_MOUSE	Abhd16a	39264.1
adult	M2a	48 h	4	Q9Z1Q2	ABHGA_MOUSE	Abhd16a	33903.4
adult	M2a	48 h	5	Q9Z1Q2	ABHGA_MOUSE	Abhd16a	25441.2
old	M2a	48 h	1	Q9Z1Q2	ABHGA_MOUSE	Abhd16a	27585
old	M2a	48 h	2	Q9Z1Q2	ABHGA_MOUSE	Abhd16a	16112
old	M2a	48 h	3	Q9Z1Q2	ABHGA_MOUSE	Abhd16a	44441.3
old	M2a	48 h	4	Q9Z1Q2	ABHGA_MOUSE	Abhd16a	12465.4
old	M2a	48 h	5	Q9Z1Q2	ABHGA_MOUSE	Abhd16a	27011.3
adult	naive	0 h	1	Q7M759	AB17B_MOUSE	Abhd17b	39205.2
adult	naive	0 h	2	Q7M759	AB17B_MOUSE	Abhd17b	32266.6
adult	naive	0 h	3	Q7M759	AB17B_MOUSE	Abhd17b	36407.5
adult	naive	0 h	4	Q7M759	AB17B_MOUSE	Abhd17b	35002.8
adult	naive	0 h	5	Q7M759	AB17B_MOUSE	Abhd17b	45263.3
old	naive	0 h	1	Q7M759	AB17B_MOUSE	Abhd17b	72857.1
old	naive	0 h	2	Q7M759	AB17B_MOUSE	Abhd17b	36046.5
old	naive	0 h	3	Q7M759	AB17B_MOUSE	Abhd17b	64980.4
old	naive	0 h	4	Q7M759	AB17B_MOUSE	Abhd17b	74547.5
old	naive	0 h	5	Q7M759	AB17B_MOUSE	Abhd17b	46418
adult	M1	48 h	1	Q7M759	AB17B_MOUSE	Abhd17b	68378.8
adult	M1	48 h	2	Q7M759	AB17B_MOUSE	Abhd17b	111121
adult	M1	48 h	3	Q7M759	AB17B_MOUSE	Abhd17b	16807.9
adult	M1	48 h	4	Q7M759	AB17B_MOUSE	Abhd17b	110137
adult	M1	48 h	5	Q7M759	AB17B_MOUSE	Abhd17b	151355
old	M1	48 h	1	Q7M759	AB17B_MOUSE	Abhd17b	21665.7
old	M1	48 h	2	Q7M759	AB17B_MOUSE	Abhd17b	21044.5
old	M1	48 h	3	Q7M759	AB17B_MOUSE	Abhd17b	21243.7
old	M1	48 h	4	Q7M759	AB17B_MOUSE	Abhd17b	20273.2
old	M1	48 h	5	Q7M759	AB17B_MOUSE	Abhd17b	50681.9
adult	M2a	48 h	1	Q7M759	AB17B_MOUSE	Abhd17b	30242.3
adult	M2a	48 h	2	Q7M759	AB17B_MOUSE	Abhd17b	35854.9
adult	M2a	48 h	3	Q7M759	AB17B_MOUSE	Abhd17b	24632.9
adult	M2a	48 h	4	Q7M759	AB17B_MOUSE	Abhd17b	20789.6
adult	M2a	48 h	5	Q7M759	AB17B_MOUSE	Abhd17b	33212.9
old	M2a	48 h	1	Q7M759	AB17B_MOUSE	Abhd17b	42103.2
old	M2a	48 h	2	Q7M759	AB17B_MOUSE	Abhd17b	21367.4
old	M2a	48 h	3	Q7M759	AB17B_MOUSE	Abhd17b	30098.6
old	M2a	48 h	4	Q7M759	AB17B_MOUSE	Abhd17b	31763.9
old	M2a	48 h	5	Q7M759	AB17B_MOUSE	Abhd17b	25283.9
adult	naive	0 h	1	Q9DBL9	ABHD5_MOUSE	Abhd5	17790.7
adult	naive	0 h	2	Q9DBL9	ABHD5_MOUSE	Abhd5	14652.1
adult	naive	0 h	3	Q9DBL9	ABHD5_MOUSE	Abhd5	15586.6
adult	naive	0 h	4	Q9DBL9	ABHD5_MOUSE	Abhd5	11338.6
adult	naive	0 h	5	Q9DBL9	ABHD5_MOUSE	Abhd5	12202.8
old	naive	0 h	1	Q9DBL9	ABHD5_MOUSE	Abhd5	8973.76
old	naive	0 h	2	Q9DBL9	ABHD5_MOUSE	Abhd5	9211.92
old	naive	0 h	3	Q9DBL9	ABHD5_MOUSE	Abhd5	17259.8
old	naive	0 h	4	Q9DBL9	ABHD5_MOUSE	Abhd5	20619.3
old	naive	0 h	5	Q9DBL9	ABHD5_MOUSE	Abhd5	12776.2
adult	M1	48 h	1	Q9DBL9	ABHD5_MOUSE	Abhd5	14691.1
adult	M1	48 h	2	Q9DBL9	ABHD5_MOUSE	Abhd5	22964.3
adult	M1	48 h	3	Q9DBL9	ABHD5_MOUSE	Abhd5	19156.2
adult	M1	48 h	4	Q9DBL9	ABHD5_MOUSE	Abhd5	20103.2
adult	M1	48 h	5	Q9DBL9	ABHD5_MOUSE	Abhd5	17985.5
old	M1	48 h	1	Q9DBL9	ABHD5_MOUSE	Abhd5	18876.3
old	M1	48 h	2	Q9DBL9	ABHD5_MOUSE	Abhd5	20933.5
old	M1	48 h	3	Q9DBL9	ABHD5_MOUSE	Abhd5	21066
old	M1	48 h	4	Q9DBL9	ABHD5_MOUSE	Abhd5	19568.4
old	M1	48 h	5	Q9DBL9	ABHD5_MOUSE	Abhd5	11302.2
adult	M2a	48 h	1	Q9DBL9	ABHD5_MOUSE	Abhd5	20074.6
adult	M2a	48 h	2	Q9DBL9	ABHD5_MOUSE	Abhd5	24536.5
adult	M2a	48 h	3	Q9DBL9	ABHD5_MOUSE	Abhd5	18994.1
adult	M2a	48 h	4	Q9DBL9	ABHD5_MOUSE	Abhd5	18832.5
adult	M2a	48 h	5	Q9DBL9	ABHD5_MOUSE	Abhd5	20381
old	M2a	48 h	1	Q9DBL9	ABHD5_MOUSE	Abhd5	19724.3
old	M2a	48 h	2	Q9DBL9	ABHD5_MOUSE	Abhd5	19962.3
old	M2a	48 h	3	Q9DBL9	ABHD5_MOUSE	Abhd5	20368.4
old	M2a	48 h	4	Q9DBL9	ABHD5_MOUSE	Abhd5	24509.8
old	M2a	48 h	5	Q9DBL9	ABHD5_MOUSE	Abhd5	23552.7
adult	naive	0 h	1	Q8R2Y0	ABHD6_MOUSE	Abhd6	NaN
adult	naive	0 h	2	Q8R2Y0	ABHD6_MOUSE	Abhd6	NaN
adult	naive	0 h	3	Q8R2Y0	ABHD6_MOUSE	Abhd6	NaN
adult	naive	0 h	4	Q8R2Y0	ABHD6_MOUSE	Abhd6	NaN
adult	naive	0 h	5	Q8R2Y0	ABHD6_MOUSE	Abhd6	NaN
old	naive	0 h	1	Q8R2Y0	ABHD6_MOUSE	Abhd6	24052.4
old	naive	0 h	2	Q8R2Y0	ABHD6_MOUSE	Abhd6	NaN
old	naive	0 h	3	Q8R2Y0	ABHD6_MOUSE	Abhd6	16136.4
old	naive	0 h	4	Q8R2Y0	ABHD6_MOUSE	Abhd6	39639.6
old	naive	0 h	5	Q8R2Y0	ABHD6_MOUSE	Abhd6	8791.3
adult	M1	48 h	1	Q8R2Y0	ABHD6_MOUSE	Abhd6	NaN
adult	M1	48 h	2	Q8R2Y0	ABHD6_MOUSE	Abhd6	NaN
adult	M1	48 h	3	Q8R2Y0	ABHD6_MOUSE	Abhd6	NaN
adult	M1	48 h	4	Q8R2Y0	ABHD6_MOUSE	Abhd6	NaN
adult	M1	48 h	5	Q8R2Y0	ABHD6_MOUSE	Abhd6	9909.37
old	M1	48 h	1	Q8R2Y0	ABHD6_MOUSE	Abhd6	15373.9
old	M1	48 h	2	Q8R2Y0	ABHD6_MOUSE	Abhd6	20651
old	M1	48 h	3	Q8R2Y0	ABHD6_MOUSE	Abhd6	19009.5
old	M1	48 h	4	Q8R2Y0	ABHD6_MOUSE	Abhd6	13473.8
old	M1	48 h	5	Q8R2Y0	ABHD6_MOUSE	Abhd6	5582.57
adult	M2a	48 h	1	Q8R2Y0	ABHD6_MOUSE	Abhd6	8400.25
adult	M2a	48 h	2	Q8R2Y0	ABHD6_MOUSE	Abhd6	9571.03
adult	M2a	48 h	3	Q8R2Y0	ABHD6_MOUSE	Abhd6	NaN
adult	M2a	48 h	4	Q8R2Y0	ABHD6_MOUSE	Abhd6	11728.6
adult	M2a	48 h	5	Q8R2Y0	ABHD6_MOUSE	Abhd6	15437.5
old	M2a	48 h	1	Q8R2Y0	ABHD6_MOUSE	Abhd6	NaN
old	M2a	48 h	2	Q8R2Y0	ABHD6_MOUSE	Abhd6	NaN
old	M2a	48 h	3	Q8R2Y0	ABHD6_MOUSE	Abhd6	NaN
old	M2a	48 h	4	Q8R2Y0	ABHD6_MOUSE	Abhd6	NaN
old	M2a	48 h	5	Q8R2Y0	ABHD6_MOUSE	Abhd6	NaN
adult	naive	0 h	1	Q8CBW3	ABI1_MOUSE	Abi1	98591.3
adult	naive	0 h	2	Q8CBW3	ABI1_MOUSE	Abi1	122845
adult	naive	0 h	3	Q8CBW3	ABI1_MOUSE	Abi1	83418.1
adult	naive	0 h	4	Q8CBW3	ABI1_MOUSE	Abi1	72015.1
adult	naive	0 h	5	Q8CBW3	ABI1_MOUSE	Abi1	68676.5
old	naive	0 h	1	Q8CBW3	ABI1_MOUSE	Abi1	160456
old	naive	0 h	2	Q8CBW3	ABI1_MOUSE	Abi1	100148
old	naive	0 h	3	Q8CBW3	ABI1_MOUSE	Abi1	71454.5
old	naive	0 h	4	Q8CBW3	ABI1_MOUSE	Abi1	76407
old	naive	0 h	5	Q8CBW3	ABI1_MOUSE	Abi1	70416
adult	M1	48 h	1	Q8CBW3	ABI1_MOUSE	Abi1	102998
adult	M1	48 h	2	Q8CBW3	ABI1_MOUSE	Abi1	143900
adult	M1	48 h	3	Q8CBW3	ABI1_MOUSE	Abi1	113074
adult	M1	48 h	4	Q8CBW3	ABI1_MOUSE	Abi1	136979
adult	M1	48 h	5	Q8CBW3	ABI1_MOUSE	Abi1	147997
old	M1	48 h	1	Q8CBW3	ABI1_MOUSE	Abi1	96080.5
old	M1	48 h	2	Q8CBW3	ABI1_MOUSE	Abi1	85518
old	M1	48 h	3	Q8CBW3	ABI1_MOUSE	Abi1	59322
old	M1	48 h	4	Q8CBW3	ABI1_MOUSE	Abi1	98399.4
old	M1	48 h	5	Q8CBW3	ABI1_MOUSE	Abi1	109158
adult	M2a	48 h	1	Q8CBW3	ABI1_MOUSE	Abi1	78101.7
adult	M2a	48 h	2	Q8CBW3	ABI1_MOUSE	Abi1	64141.3
adult	M2a	48 h	3	Q8CBW3	ABI1_MOUSE	Abi1	83959.2
adult	M2a	48 h	4	Q8CBW3	ABI1_MOUSE	Abi1	56509.1
adult	M2a	48 h	5	Q8CBW3	ABI1_MOUSE	Abi1	71615.6
old	M2a	48 h	1	Q8CBW3	ABI1_MOUSE	Abi1	106383
old	M2a	48 h	2	Q8CBW3	ABI1_MOUSE	Abi1	64921.6
old	M2a	48 h	3	Q8CBW3	ABI1_MOUSE	Abi1	74680.3
old	M2a	48 h	4	Q8CBW3	ABI1_MOUSE	Abi1	123775
old	M2a	48 h	5	Q8CBW3	ABI1_MOUSE	Abi1	66755.2
adult	naive	0 h	1	Q8BYZ1	ABI3_MOUSE	Abi3	56304.6
adult	naive	0 h	2	Q8BYZ1	ABI3_MOUSE	Abi3	61094.4
adult	naive	0 h	3	Q8BYZ1	ABI3_MOUSE	Abi3	60243
adult	naive	0 h	4	Q8BYZ1	ABI3_MOUSE	Abi3	67083.7
adult	naive	0 h	5	Q8BYZ1	ABI3_MOUSE	Abi3	63412.1
old	naive	0 h	1	Q8BYZ1	ABI3_MOUSE	Abi3	55640.1
old	naive	0 h	2	Q8BYZ1	ABI3_MOUSE	Abi3	45166.6
old	naive	0 h	3	Q8BYZ1	ABI3_MOUSE	Abi3	63944.5
old	naive	0 h	4	Q8BYZ1	ABI3_MOUSE	Abi3	50950.9
old	naive	0 h	5	Q8BYZ1	ABI3_MOUSE	Abi3	73877.3
adult	M1	48 h	1	Q8BYZ1	ABI3_MOUSE	Abi3	54961.9
adult	M1	48 h	2	Q8BYZ1	ABI3_MOUSE	Abi3	78694
adult	M1	48 h	3	Q8BYZ1	ABI3_MOUSE	Abi3	58918.3
adult	M1	48 h	4	Q8BYZ1	ABI3_MOUSE	Abi3	53330.3
adult	M1	48 h	5	Q8BYZ1	ABI3_MOUSE	Abi3	75559
old	M1	48 h	1	Q8BYZ1	ABI3_MOUSE	Abi3	57516.9
old	M1	48 h	2	Q8BYZ1	ABI3_MOUSE	Abi3	48282.9
old	M1	48 h	3	Q8BYZ1	ABI3_MOUSE	Abi3	33922.6
old	M1	48 h	4	Q8BYZ1	ABI3_MOUSE	Abi3	37495
old	M1	48 h	5	Q8BYZ1	ABI3_MOUSE	Abi3	72850.4
adult	M2a	48 h	1	Q8BYZ1	ABI3_MOUSE	Abi3	57076.4
adult	M2a	48 h	2	Q8BYZ1	ABI3_MOUSE	Abi3	41606.5
adult	M2a	48 h	3	Q8BYZ1	ABI3_MOUSE	Abi3	43719.9
adult	M2a	48 h	4	Q8BYZ1	ABI3_MOUSE	Abi3	38965.8
adult	M2a	48 h	5	Q8BYZ1	ABI3_MOUSE	Abi3	43551.8
old	M2a	48 h	1	Q8BYZ1	ABI3_MOUSE	Abi3	44436.9
old	M2a	48 h	2	Q8BYZ1	ABI3_MOUSE	Abi3	27242.6
old	M2a	48 h	3	Q8BYZ1	ABI3_MOUSE	Abi3	30809.1
old	M2a	48 h	4	Q8BYZ1	ABI3_MOUSE	Abi3	33544.9
old	M2a	48 h	5	Q8BYZ1	ABI3_MOUSE	Abi3	34136.4
adult	naive	0 h	1	P00520;Q4JIM5	ABL1_MOUSE;ABL2_MOUSE	Abl1;Abl2	3485879
adult	naive	0 h	2	P00520;Q4JIM5	ABL1_MOUSE;ABL2_MOUSE	Abl1;Abl2	3025201
adult	naive	0 h	3	P00520;Q4JIM5	ABL1_MOUSE;ABL2_MOUSE	Abl1;Abl2	3595991
adult	naive	0 h	4	P00520;Q4JIM5	ABL1_MOUSE;ABL2_MOUSE	Abl1;Abl2	2.48227e+06
adult	naive	0 h	5	P00520;Q4JIM5	ABL1_MOUSE;ABL2_MOUSE	Abl1;Abl2	2.44212e+06
old	naive	0 h	1	P00520;Q4JIM5	ABL1_MOUSE;ABL2_MOUSE	Abl1;Abl2	4.00341e+06
old	naive	0 h	2	P00520;Q4JIM5	ABL1_MOUSE;ABL2_MOUSE	Abl1;Abl2	4107595
old	naive	0 h	3	P00520;Q4JIM5	ABL1_MOUSE;ABL2_MOUSE	Abl1;Abl2	1.9622e+06
old	naive	0 h	4	P00520;Q4JIM5	ABL1_MOUSE;ABL2_MOUSE	Abl1;Abl2	4935185
old	naive	0 h	5	P00520;Q4JIM5	ABL1_MOUSE;ABL2_MOUSE	Abl1;Abl2	3.63855e+06
adult	M1	48 h	1	P00520;Q4JIM5	ABL1_MOUSE;ABL2_MOUSE	Abl1;Abl2	2.80401e+06
adult	M1	48 h	2	P00520;Q4JIM5	ABL1_MOUSE;ABL2_MOUSE	Abl1;Abl2	477083
adult	M1	48 h	3	P00520;Q4JIM5	ABL1_MOUSE;ABL2_MOUSE	Abl1;Abl2	589202
adult	M1	48 h	4	P00520;Q4JIM5	ABL1_MOUSE;ABL2_MOUSE	Abl1;Abl2	778642
adult	M1	48 h	5	P00520;Q4JIM5	ABL1_MOUSE;ABL2_MOUSE	Abl1;Abl2	347999
old	M1	48 h	1	P00520;Q4JIM5	ABL1_MOUSE;ABL2_MOUSE	Abl1;Abl2	1465436
old	M1	48 h	2	P00520;Q4JIM5	ABL1_MOUSE;ABL2_MOUSE	Abl1;Abl2	1904973
old	M1	48 h	3	P00520;Q4JIM5	ABL1_MOUSE;ABL2_MOUSE	Abl1;Abl2	2.55108e+06
old	M1	48 h	4	P00520;Q4JIM5	ABL1_MOUSE;ABL2_MOUSE	Abl1;Abl2	1360452
old	M1	48 h	5	P00520;Q4JIM5	ABL1_MOUSE;ABL2_MOUSE	Abl1;Abl2	4.89582e+06
adult	M2a	48 h	1	P00520;Q4JIM5	ABL1_MOUSE;ABL2_MOUSE	Abl1;Abl2	2.32333e+06
adult	M2a	48 h	2	P00520;Q4JIM5	ABL1_MOUSE;ABL2_MOUSE	Abl1;Abl2	3170348
adult	M2a	48 h	3	P00520;Q4JIM5	ABL1_MOUSE;ABL2_MOUSE	Abl1;Abl2	1.96641e+06
adult	M2a	48 h	4	P00520;Q4JIM5	ABL1_MOUSE;ABL2_MOUSE	Abl1;Abl2	3.8005e+06
adult	M2a	48 h	5	P00520;Q4JIM5	ABL1_MOUSE;ABL2_MOUSE	Abl1;Abl2	2.86323e+06
old	M2a	48 h	1	P00520;Q4JIM5	ABL1_MOUSE;ABL2_MOUSE	Abl1;Abl2	2442815
old	M2a	48 h	2	P00520;Q4JIM5	ABL1_MOUSE;ABL2_MOUSE	Abl1;Abl2	3.68234e+06
old	M2a	48 h	3	P00520;Q4JIM5	ABL1_MOUSE;ABL2_MOUSE	Abl1;Abl2	6.45947e+06
old	M2a	48 h	4	P00520;Q4JIM5	ABL1_MOUSE;ABL2_MOUSE	Abl1;Abl2	5.48122e+06
old	M2a	48 h	5	P00520;Q4JIM5	ABL1_MOUSE;ABL2_MOUSE	Abl1;Abl2	4722992
adult	naive	0 h	1	Q8K4G5	ABLM1_MOUSE	Ablim1	11573.7
adult	naive	0 h	2	Q8K4G5	ABLM1_MOUSE	Ablim1	4331.76
adult	naive	0 h	3	Q8K4G5	ABLM1_MOUSE	Ablim1	8465.8
adult	naive	0 h	4	Q8K4G5	ABLM1_MOUSE	Ablim1	19242.3
adult	naive	0 h	5	Q8K4G5	ABLM1_MOUSE	Ablim1	14895.4
old	naive	0 h	1	Q8K4G5	ABLM1_MOUSE	Ablim1	35227.3
old	naive	0 h	2	Q8K4G5	ABLM1_MOUSE	Ablim1	41478.3
old	naive	0 h	3	Q8K4G5	ABLM1_MOUSE	Ablim1	15910.9
old	naive	0 h	4	Q8K4G5	ABLM1_MOUSE	Ablim1	32968.5
old	naive	0 h	5	Q8K4G5	ABLM1_MOUSE	Ablim1	39717.8
adult	M1	48 h	1	Q8K4G5	ABLM1_MOUSE	Ablim1	NaN
adult	M1	48 h	2	Q8K4G5	ABLM1_MOUSE	Ablim1	NaN
adult	M1	48 h	3	Q8K4G5	ABLM1_MOUSE	Ablim1	NaN
adult	M1	48 h	4	Q8K4G5	ABLM1_MOUSE	Ablim1	NaN
adult	M1	48 h	5	Q8K4G5	ABLM1_MOUSE	Ablim1	NaN
old	M1	48 h	1	Q8K4G5	ABLM1_MOUSE	Ablim1	NaN
old	M1	48 h	2	Q8K4G5	ABLM1_MOUSE	Ablim1	NaN
old	M1	48 h	3	Q8K4G5	ABLM1_MOUSE	Ablim1	NaN
old	M1	48 h	4	Q8K4G5	ABLM1_MOUSE	Ablim1	NaN
old	M1	48 h	5	Q8K4G5	ABLM1_MOUSE	Ablim1	2167.72
adult	M2a	48 h	1	Q8K4G5	ABLM1_MOUSE	Ablim1	16594.7
adult	M2a	48 h	2	Q8K4G5	ABLM1_MOUSE	Ablim1	15802.9
adult	M2a	48 h	3	Q8K4G5	ABLM1_MOUSE	Ablim1	9118.38
adult	M2a	48 h	4	Q8K4G5	ABLM1_MOUSE	Ablim1	10309.8
adult	M2a	48 h	5	Q8K4G5	ABLM1_MOUSE	Ablim1	10281.8
old	M2a	48 h	1	Q8K4G5	ABLM1_MOUSE	Ablim1	NaN
old	M2a	48 h	2	Q8K4G5	ABLM1_MOUSE	Ablim1	7142.87
old	M2a	48 h	3	Q8K4G5	ABLM1_MOUSE	Ablim1	13039.1
old	M2a	48 h	4	Q8K4G5	ABLM1_MOUSE	Ablim1	17165.3
old	M2a	48 h	5	Q8K4G5	ABLM1_MOUSE	Ablim1	13846.9
adult	naive	0 h	1	Q5SSL4	ABR_MOUSE	Abr	34493
adult	naive	0 h	2	Q5SSL4	ABR_MOUSE	Abr	42406.8
adult	naive	0 h	3	Q5SSL4	ABR_MOUSE	Abr	42797.3
adult	naive	0 h	4	Q5SSL4	ABR_MOUSE	Abr	16659
adult	naive	0 h	5	Q5SSL4	ABR_MOUSE	Abr	20643.2
old	naive	0 h	1	Q5SSL4	ABR_MOUSE	Abr	33004.8
old	naive	0 h	2	Q5SSL4	ABR_MOUSE	Abr	19429.7
old	naive	0 h	3	Q5SSL4	ABR_MOUSE	Abr	35918.1
old	naive	0 h	4	Q5SSL4	ABR_MOUSE	Abr	50515.8
old	naive	0 h	5	Q5SSL4	ABR_MOUSE	Abr	16084.9
adult	M1	48 h	1	Q5SSL4	ABR_MOUSE	Abr	80276.2
adult	M1	48 h	2	Q5SSL4	ABR_MOUSE	Abr	93238.4
adult	M1	48 h	3	Q5SSL4	ABR_MOUSE	Abr	55239.8
adult	M1	48 h	4	Q5SSL4	ABR_MOUSE	Abr	68798
adult	M1	48 h	5	Q5SSL4	ABR_MOUSE	Abr	60682.1
old	M1	48 h	1	Q5SSL4	ABR_MOUSE	Abr	76852.9
old	M1	48 h	2	Q5SSL4	ABR_MOUSE	Abr	68419.4
old	M1	48 h	3	Q5SSL4	ABR_MOUSE	Abr	60745.6
old	M1	48 h	4	Q5SSL4	ABR_MOUSE	Abr	56556.7
old	M1	48 h	5	Q5SSL4	ABR_MOUSE	Abr	49619.9
adult	M2a	48 h	1	Q5SSL4	ABR_MOUSE	Abr	41423.4
adult	M2a	48 h	2	Q5SSL4	ABR_MOUSE	Abr	47623.7
adult	M2a	48 h	3	Q5SSL4	ABR_MOUSE	Abr	58820.5
adult	M2a	48 h	4	Q5SSL4	ABR_MOUSE	Abr	48524.3
adult	M2a	48 h	5	Q5SSL4	ABR_MOUSE	Abr	46313
old	M2a	48 h	1	Q5SSL4	ABR_MOUSE	Abr	66442.1
old	M2a	48 h	2	Q5SSL4	ABR_MOUSE	Abr	44068.5
old	M2a	48 h	3	Q5SSL4	ABR_MOUSE	Abr	30098.7
old	M2a	48 h	4	Q5SSL4	ABR_MOUSE	Abr	36135.6
old	M2a	48 h	5	Q5SSL4	ABR_MOUSE	Abr	35243.1
adult	naive	0 h	1	Q4KML4	ABRAL_MOUSE	Abracl	160612
adult	naive	0 h	2	Q4KML4	ABRAL_MOUSE	Abracl	144531
adult	naive	0 h	3	Q4KML4	ABRAL_MOUSE	Abracl	331930
adult	naive	0 h	4	Q4KML4	ABRAL_MOUSE	Abracl	118080
adult	naive	0 h	5	Q4KML4	ABRAL_MOUSE	Abracl	95397.3
old	naive	0 h	1	Q4KML4	ABRAL_MOUSE	Abracl	86508.4
old	naive	0 h	2	Q4KML4	ABRAL_MOUSE	Abracl	411396
old	naive	0 h	3	Q4KML4	ABRAL_MOUSE	Abracl	153996
old	naive	0 h	4	Q4KML4	ABRAL_MOUSE	Abracl	143250
old	naive	0 h	5	Q4KML4	ABRAL_MOUSE	Abracl	127333
adult	M1	48 h	1	Q4KML4	ABRAL_MOUSE	Abracl	94441.1
adult	M1	48 h	2	Q4KML4	ABRAL_MOUSE	Abracl	81430.7
adult	M1	48 h	3	Q4KML4	ABRAL_MOUSE	Abracl	100031
adult	M1	48 h	4	Q4KML4	ABRAL_MOUSE	Abracl	135871
adult	M1	48 h	5	Q4KML4	ABRAL_MOUSE	Abracl	100216
old	M1	48 h	1	Q4KML4	ABRAL_MOUSE	Abracl	176846
old	M1	48 h	2	Q4KML4	ABRAL_MOUSE	Abracl	98584.7
old	M1	48 h	3	Q4KML4	ABRAL_MOUSE	Abracl	107285
old	M1	48 h	4	Q4KML4	ABRAL_MOUSE	Abracl	73969
old	M1	48 h	5	Q4KML4	ABRAL_MOUSE	Abracl	149046
adult	M2a	48 h	1	Q4KML4	ABRAL_MOUSE	Abracl	106134
adult	M2a	48 h	2	Q4KML4	ABRAL_MOUSE	Abracl	51592.4
adult	M2a	48 h	3	Q4KML4	ABRAL_MOUSE	Abracl	112756
adult	M2a	48 h	4	Q4KML4	ABRAL_MOUSE	Abracl	117434
adult	M2a	48 h	5	Q4KML4	ABRAL_MOUSE	Abracl	53510.2
old	M2a	48 h	1	Q4KML4	ABRAL_MOUSE	Abracl	160803
old	M2a	48 h	2	Q4KML4	ABRAL_MOUSE	Abracl	80973.7
old	M2a	48 h	3	Q4KML4	ABRAL_MOUSE	Abracl	106025
old	M2a	48 h	4	Q4KML4	ABRAL_MOUSE	Abracl	109937
old	M2a	48 h	5	Q4KML4	ABRAL_MOUSE	Abracl	77790.2
adult	naive	0 h	1	Q921H8	THIKA_MOUSE	Acaa1a	74448.9
adult	naive	0 h	2	Q921H8	THIKA_MOUSE	Acaa1a	58333.8
adult	naive	0 h	3	Q921H8	THIKA_MOUSE	Acaa1a	83934.6
adult	naive	0 h	4	Q921H8	THIKA_MOUSE	Acaa1a	78418.4
adult	naive	0 h	5	Q921H8	THIKA_MOUSE	Acaa1a	92574.6
old	naive	0 h	1	Q921H8	THIKA_MOUSE	Acaa1a	89380.2
old	naive	0 h	2	Q921H8	THIKA_MOUSE	Acaa1a	57767.3
old	naive	0 h	3	Q921H8	THIKA_MOUSE	Acaa1a	78169.6
old	naive	0 h	4	Q921H8	THIKA_MOUSE	Acaa1a	50382.9
old	naive	0 h	5	Q921H8	THIKA_MOUSE	Acaa1a	46741.9
adult	M1	48 h	1	Q921H8	THIKA_MOUSE	Acaa1a	69456
adult	M1	48 h	2	Q921H8	THIKA_MOUSE	Acaa1a	57791.1
adult	M1	48 h	3	Q921H8	THIKA_MOUSE	Acaa1a	77972.4
adult	M1	48 h	4	Q921H8	THIKA_MOUSE	Acaa1a	83244.2
adult	M1	48 h	5	Q921H8	THIKA_MOUSE	Acaa1a	78356.6
old	M1	48 h	1	Q921H8	THIKA_MOUSE	Acaa1a	64010.4
old	M1	48 h	2	Q921H8	THIKA_MOUSE	Acaa1a	67870.3
old	M1	48 h	3	Q921H8	THIKA_MOUSE	Acaa1a	55956.5
old	M1	48 h	4	Q921H8	THIKA_MOUSE	Acaa1a	37749.1
old	M1	48 h	5	Q921H8	THIKA_MOUSE	Acaa1a	77903.1
adult	M2a	48 h	1	Q921H8	THIKA_MOUSE	Acaa1a	61052
adult	M2a	48 h	2	Q921H8	THIKA_MOUSE	Acaa1a	62983.4
adult	M2a	48 h	3	Q921H8	THIKA_MOUSE	Acaa1a	52388.1
adult	M2a	48 h	4	Q921H8	THIKA_MOUSE	Acaa1a	70731.8
adult	M2a	48 h	5	Q921H8	THIKA_MOUSE	Acaa1a	70409.4
old	M2a	48 h	1	Q921H8	THIKA_MOUSE	Acaa1a	53375.4
old	M2a	48 h	2	Q921H8	THIKA_MOUSE	Acaa1a	61512.5
old	M2a	48 h	3	Q921H8	THIKA_MOUSE	Acaa1a	55325.4
old	M2a	48 h	4	Q921H8	THIKA_MOUSE	Acaa1a	51937.1
old	M2a	48 h	5	Q921H8	THIKA_MOUSE	Acaa1a	61727.6
adult	naive	0 h	1	Q8BWT1	THIM_MOUSE	Acaa2	174950
adult	naive	0 h	2	Q8BWT1	THIM_MOUSE	Acaa2	150350
adult	naive	0 h	3	Q8BWT1	THIM_MOUSE	Acaa2	139182
adult	naive	0 h	4	Q8BWT1	THIM_MOUSE	Acaa2	188614
adult	naive	0 h	5	Q8BWT1	THIM_MOUSE	Acaa2	159972
old	naive	0 h	1	Q8BWT1	THIM_MOUSE	Acaa2	141426
old	naive	0 h	2	Q8BWT1	THIM_MOUSE	Acaa2	140721
old	naive	0 h	3	Q8BWT1	THIM_MOUSE	Acaa2	185497
old	naive	0 h	4	Q8BWT1	THIM_MOUSE	Acaa2	227836
old	naive	0 h	5	Q8BWT1	THIM_MOUSE	Acaa2	156371
adult	M1	48 h	1	Q8BWT1	THIM_MOUSE	Acaa2	78925.1
adult	M1	48 h	2	Q8BWT1	THIM_MOUSE	Acaa2	94427.5
adult	M1	48 h	3	Q8BWT1	THIM_MOUSE	Acaa2	115962
adult	M1	48 h	4	Q8BWT1	THIM_MOUSE	Acaa2	100196
adult	M1	48 h	5	Q8BWT1	THIM_MOUSE	Acaa2	93744.4
old	M1	48 h	1	Q8BWT1	THIM_MOUSE	Acaa2	74234.6
old	M1	48 h	2	Q8BWT1	THIM_MOUSE	Acaa2	88007
old	M1	48 h	3	Q8BWT1	THIM_MOUSE	Acaa2	63214.2
old	M1	48 h	4	Q8BWT1	THIM_MOUSE	Acaa2	79651
old	M1	48 h	5	Q8BWT1	THIM_MOUSE	Acaa2	126935
adult	M2a	48 h	1	Q8BWT1	THIM_MOUSE	Acaa2	100933
adult	M2a	48 h	2	Q8BWT1	THIM_MOUSE	Acaa2	86634.2
adult	M2a	48 h	3	Q8BWT1	THIM_MOUSE	Acaa2	120623
adult	M2a	48 h	4	Q8BWT1	THIM_MOUSE	Acaa2	88566.4
adult	M2a	48 h	5	Q8BWT1	THIM_MOUSE	Acaa2	85327.7
old	M2a	48 h	1	Q8BWT1	THIM_MOUSE	Acaa2	163146
old	M2a	48 h	2	Q8BWT1	THIM_MOUSE	Acaa2	94555
old	M2a	48 h	3	Q8BWT1	THIM_MOUSE	Acaa2	110219
old	M2a	48 h	4	Q8BWT1	THIM_MOUSE	Acaa2	109018
old	M2a	48 h	5	Q8BWT1	THIM_MOUSE	Acaa2	99506.1
adult	naive	0 h	1	Q5SWU9	ACACA_MOUSE	Acaca	80413
adult	naive	0 h	2	Q5SWU9	ACACA_MOUSE	Acaca	72174.3
adult	naive	0 h	3	Q5SWU9	ACACA_MOUSE	Acaca	58942.1
adult	naive	0 h	4	Q5SWU9	ACACA_MOUSE	Acaca	83331.4
adult	naive	0 h	5	Q5SWU9	ACACA_MOUSE	Acaca	66760.6
old	naive	0 h	1	Q5SWU9	ACACA_MOUSE	Acaca	54395.4
old	naive	0 h	2	Q5SWU9	ACACA_MOUSE	Acaca	57463.5
old	naive	0 h	3	Q5SWU9	ACACA_MOUSE	Acaca	67440.9
old	naive	0 h	4	Q5SWU9	ACACA_MOUSE	Acaca	82934.7
old	naive	0 h	5	Q5SWU9	ACACA_MOUSE	Acaca	78964.6
adult	M1	48 h	1	Q5SWU9	ACACA_MOUSE	Acaca	56166.4
adult	M1	48 h	2	Q5SWU9	ACACA_MOUSE	Acaca	67107.2
adult	M1	48 h	3	Q5SWU9	ACACA_MOUSE	Acaca	58301
adult	M1	48 h	4	Q5SWU9	ACACA_MOUSE	Acaca	58333.9
adult	M1	48 h	5	Q5SWU9	ACACA_MOUSE	Acaca	58924.5
old	M1	48 h	1	Q5SWU9	ACACA_MOUSE	Acaca	46369.4
old	M1	48 h	2	Q5SWU9	ACACA_MOUSE	Acaca	56251.1
old	M1	48 h	3	Q5SWU9	ACACA_MOUSE	Acaca	57001.1
old	M1	48 h	4	Q5SWU9	ACACA_MOUSE	Acaca	63272.2
old	M1	48 h	5	Q5SWU9	ACACA_MOUSE	Acaca	66268.6
adult	M2a	48 h	1	Q5SWU9	ACACA_MOUSE	Acaca	53507
adult	M2a	48 h	2	Q5SWU9	ACACA_MOUSE	Acaca	48801.1
adult	M2a	48 h	3	Q5SWU9	ACACA_MOUSE	Acaca	47433.9
adult	M2a	48 h	4	Q5SWU9	ACACA_MOUSE	Acaca	48461.3
adult	M2a	48 h	5	Q5SWU9	ACACA_MOUSE	Acaca	51790.1
old	M2a	48 h	1	Q5SWU9	ACACA_MOUSE	Acaca	42168.3
old	M2a	48 h	2	Q5SWU9	ACACA_MOUSE	Acaca	47162.8
old	M2a	48 h	3	Q5SWU9	ACACA_MOUSE	Acaca	48910.2
old	M2a	48 h	4	Q5SWU9	ACACA_MOUSE	Acaca	55724.7
old	M2a	48 h	5	Q5SWU9	ACACA_MOUSE	Acaca	50750.9
adult	naive	0 h	1	E9Q4Z2	ACACB_MOUSE	Acacb	49339.4
adult	naive	0 h	2	E9Q4Z2	ACACB_MOUSE	Acacb	47228.6
adult	naive	0 h	3	E9Q4Z2	ACACB_MOUSE	Acacb	30739.4
adult	naive	0 h	4	E9Q4Z2	ACACB_MOUSE	Acacb	20286.4
adult	naive	0 h	5	E9Q4Z2	ACACB_MOUSE	Acacb	20793.5
old	naive	0 h	1	E9Q4Z2	ACACB_MOUSE	Acacb	22167.6
old	naive	0 h	2	E9Q4Z2	ACACB_MOUSE	Acacb	20477.2
old	naive	0 h	3	E9Q4Z2	ACACB_MOUSE	Acacb	37169.2
old	naive	0 h	4	E9Q4Z2	ACACB_MOUSE	Acacb	41063.1
old	naive	0 h	5	E9Q4Z2	ACACB_MOUSE	Acacb	19777.3
adult	M1	48 h	1	E9Q4Z2	ACACB_MOUSE	Acacb	NaN
adult	M1	48 h	2	E9Q4Z2	ACACB_MOUSE	Acacb	NaN
adult	M1	48 h	3	E9Q4Z2	ACACB_MOUSE	Acacb	NaN
adult	M1	48 h	4	E9Q4Z2	ACACB_MOUSE	Acacb	NaN
adult	M1	48 h	5	E9Q4Z2	ACACB_MOUSE	Acacb	NaN
old	M1	48 h	1	E9Q4Z2	ACACB_MOUSE	Acacb	NaN
old	M1	48 h	2	E9Q4Z2	ACACB_MOUSE	Acacb	NaN
old	M1	48 h	3	E9Q4Z2	ACACB_MOUSE	Acacb	9722.32
old	M1	48 h	4	E9Q4Z2	ACACB_MOUSE	Acacb	12596
old	M1	48 h	5	E9Q4Z2	ACACB_MOUSE	Acacb	15173.1
adult	M2a	48 h	1	E9Q4Z2	ACACB_MOUSE	Acacb	23643.1
adult	M2a	48 h	2	E9Q4Z2	ACACB_MOUSE	Acacb	25083.1
adult	M2a	48 h	3	E9Q4Z2	ACACB_MOUSE	Acacb	14070.4
adult	M2a	48 h	4	E9Q4Z2	ACACB_MOUSE	Acacb	23428.9
adult	M2a	48 h	5	E9Q4Z2	ACACB_MOUSE	Acacb	23909.7
old	M2a	48 h	1	E9Q4Z2	ACACB_MOUSE	Acacb	12608.7
old	M2a	48 h	2	E9Q4Z2	ACACB_MOUSE	Acacb	29288
old	M2a	48 h	3	E9Q4Z2	ACACB_MOUSE	Acacb	22769.2
old	M2a	48 h	4	E9Q4Z2	ACACB_MOUSE	Acacb	31572.4
old	M2a	48 h	5	E9Q4Z2	ACACB_MOUSE	Acacb	37698
adult	naive	0 h	1	Q8K370	ACD10_MOUSE	Acad10	87398.6
adult	naive	0 h	2	Q8K370	ACD10_MOUSE	Acad10	64378.5
adult	naive	0 h	3	Q8K370	ACD10_MOUSE	Acad10	70836.5
adult	naive	0 h	4	Q8K370	ACD10_MOUSE	Acad10	63251.9
adult	naive	0 h	5	Q8K370	ACD10_MOUSE	Acad10	52858.8
old	naive	0 h	1	Q8K370	ACD10_MOUSE	Acad10	46489.1
old	naive	0 h	2	Q8K370	ACD10_MOUSE	Acad10	30809.2
old	naive	0 h	3	Q8K370	ACD10_MOUSE	Acad10	32685.5
old	naive	0 h	4	Q8K370	ACD10_MOUSE	Acad10	50169.3
old	naive	0 h	5	Q8K370	ACD10_MOUSE	Acad10	41202.3
adult	M1	48 h	1	Q8K370	ACD10_MOUSE	Acad10	59037.2
adult	M1	48 h	2	Q8K370	ACD10_MOUSE	Acad10	67267.7
adult	M1	48 h	3	Q8K370	ACD10_MOUSE	Acad10	90561.6
adult	M1	48 h	4	Q8K370	ACD10_MOUSE	Acad10	41401.6
adult	M1	48 h	5	Q8K370	ACD10_MOUSE	Acad10	53602.6
old	M1	48 h	1	Q8K370	ACD10_MOUSE	Acad10	36304.4
old	M1	48 h	2	Q8K370	ACD10_MOUSE	Acad10	36402.4
old	M1	48 h	3	Q8K370	ACD10_MOUSE	Acad10	42108.5
old	M1	48 h	4	Q8K370	ACD10_MOUSE	Acad10	48701.4
old	M1	48 h	5	Q8K370	ACD10_MOUSE	Acad10	54348.3
adult	M2a	48 h	1	Q8K370	ACD10_MOUSE	Acad10	40852.8
adult	M2a	48 h	2	Q8K370	ACD10_MOUSE	Acad10	33337.3
adult	M2a	48 h	3	Q8K370	ACD10_MOUSE	Acad10	46935
adult	M2a	48 h	4	Q8K370	ACD10_MOUSE	Acad10	45500.3
adult	M2a	48 h	5	Q8K370	ACD10_MOUSE	Acad10	35478.7
old	M2a	48 h	1	Q8K370	ACD10_MOUSE	Acad10	42611.4
old	M2a	48 h	2	Q8K370	ACD10_MOUSE	Acad10	35415.9
old	M2a	48 h	3	Q8K370	ACD10_MOUSE	Acad10	35653.4
old	M2a	48 h	4	Q8K370	ACD10_MOUSE	Acad10	37896.2
old	M2a	48 h	5	Q8K370	ACD10_MOUSE	Acad10	36928.7
adult	naive	0 h	1	Q9D7B6	ACAD8_MOUSE	Acad8	94437.9
adult	naive	0 h	2	Q9D7B6	ACAD8_MOUSE	Acad8	76181.3
adult	naive	0 h	3	Q9D7B6	ACAD8_MOUSE	Acad8	92844
adult	naive	0 h	4	Q9D7B6	ACAD8_MOUSE	Acad8	76752.2
adult	naive	0 h	5	Q9D7B6	ACAD8_MOUSE	Acad8	77024.6
old	naive	0 h	1	Q9D7B6	ACAD8_MOUSE	Acad8	71482.4
old	naive	0 h	2	Q9D7B6	ACAD8_MOUSE	Acad8	61127.3
old	naive	0 h	3	Q9D7B6	ACAD8_MOUSE	Acad8	91770.9
old	naive	0 h	4	Q9D7B6	ACAD8_MOUSE	Acad8	79753.8
old	naive	0 h	5	Q9D7B6	ACAD8_MOUSE	Acad8	72147.4
adult	M1	48 h	1	Q9D7B6	ACAD8_MOUSE	Acad8	48837.3
adult	M1	48 h	2	Q9D7B6	ACAD8_MOUSE	Acad8	50335.4
adult	M1	48 h	3	Q9D7B6	ACAD8_MOUSE	Acad8	50103.5
adult	M1	48 h	4	Q9D7B6	ACAD8_MOUSE	Acad8	59451.3
adult	M1	48 h	5	Q9D7B6	ACAD8_MOUSE	Acad8	42364.1
old	M1	48 h	1	Q9D7B6	ACAD8_MOUSE	Acad8	45380.4
old	M1	48 h	2	Q9D7B6	ACAD8_MOUSE	Acad8	37697.3
old	M1	48 h	3	Q9D7B6	ACAD8_MOUSE	Acad8	37191.3
old	M1	48 h	4	Q9D7B6	ACAD8_MOUSE	Acad8	38019.4
old	M1	48 h	5	Q9D7B6	ACAD8_MOUSE	Acad8	41850.4
adult	M2a	48 h	1	Q9D7B6	ACAD8_MOUSE	Acad8	54779.5
adult	M2a	48 h	2	Q9D7B6	ACAD8_MOUSE	Acad8	46730.2
adult	M2a	48 h	3	Q9D7B6	ACAD8_MOUSE	Acad8	68262.2
adult	M2a	48 h	4	Q9D7B6	ACAD8_MOUSE	Acad8	65695.4
adult	M2a	48 h	5	Q9D7B6	ACAD8_MOUSE	Acad8	51496.4
old	M2a	48 h	1	Q9D7B6	ACAD8_MOUSE	Acad8	61706.7
old	M2a	48 h	2	Q9D7B6	ACAD8_MOUSE	Acad8	54880.5
old	M2a	48 h	3	Q9D7B6	ACAD8_MOUSE	Acad8	60863.6
old	M2a	48 h	4	Q9D7B6	ACAD8_MOUSE	Acad8	64788.8
old	M2a	48 h	5	Q9D7B6	ACAD8_MOUSE	Acad8	59165.1
adult	naive	0 h	1	Q8JZN5	ACAD9_MOUSE	Acad9	80451.1
adult	naive	0 h	2	Q8JZN5	ACAD9_MOUSE	Acad9	68405
adult	naive	0 h	3	Q8JZN5	ACAD9_MOUSE	Acad9	67090
adult	naive	0 h	4	Q8JZN5	ACAD9_MOUSE	Acad9	73275.4
adult	naive	0 h	5	Q8JZN5	ACAD9_MOUSE	Acad9	62701.9
old	naive	0 h	1	Q8JZN5	ACAD9_MOUSE	Acad9	62740.1
old	naive	0 h	2	Q8JZN5	ACAD9_MOUSE	Acad9	60593
old	naive	0 h	3	Q8JZN5	ACAD9_MOUSE	Acad9	69027.1
old	naive	0 h	4	Q8JZN5	ACAD9_MOUSE	Acad9	87947.2
old	naive	0 h	5	Q8JZN5	ACAD9_MOUSE	Acad9	78476.3
adult	M1	48 h	1	Q8JZN5	ACAD9_MOUSE	Acad9	59883.8
adult	M1	48 h	2	Q8JZN5	ACAD9_MOUSE	Acad9	71510.3
adult	M1	48 h	3	Q8JZN5	ACAD9_MOUSE	Acad9	91052.3
adult	M1	48 h	4	Q8JZN5	ACAD9_MOUSE	Acad9	92800.8
adult	M1	48 h	5	Q8JZN5	ACAD9_MOUSE	Acad9	86379.2
old	M1	48 h	1	Q8JZN5	ACAD9_MOUSE	Acad9	58751
old	M1	48 h	2	Q8JZN5	ACAD9_MOUSE	Acad9	72495.8
old	M1	48 h	3	Q8JZN5	ACAD9_MOUSE	Acad9	63466.6
old	M1	48 h	4	Q8JZN5	ACAD9_MOUSE	Acad9	75565.7
old	M1	48 h	5	Q8JZN5	ACAD9_MOUSE	Acad9	68033.9
adult	M2a	48 h	1	Q8JZN5	ACAD9_MOUSE	Acad9	72630
adult	M2a	48 h	2	Q8JZN5	ACAD9_MOUSE	Acad9	49495.6
adult	M2a	48 h	3	Q8JZN5	ACAD9_MOUSE	Acad9	61163.6
adult	M2a	48 h	4	Q8JZN5	ACAD9_MOUSE	Acad9	68588.5
adult	M2a	48 h	5	Q8JZN5	ACAD9_MOUSE	Acad9	62820.9
old	M2a	48 h	1	Q8JZN5	ACAD9_MOUSE	Acad9	80294.7
old	M2a	48 h	2	Q8JZN5	ACAD9_MOUSE	Acad9	54952.1
old	M2a	48 h	3	Q8JZN5	ACAD9_MOUSE	Acad9	54531.8
old	M2a	48 h	4	Q8JZN5	ACAD9_MOUSE	Acad9	66102.1
old	M2a	48 h	5	Q8JZN5	ACAD9_MOUSE	Acad9	49015.2
adult	naive	0 h	1	P51174	ACADL_MOUSE	Acadl	207922
adult	naive	0 h	2	P51174	ACADL_MOUSE	Acadl	242513
adult	naive	0 h	3	P51174	ACADL_MOUSE	Acadl	191386
adult	naive	0 h	4	P51174	ACADL_MOUSE	Acadl	221554
adult	naive	0 h	5	P51174	ACADL_MOUSE	Acadl	206556
old	naive	0 h	1	P51174	ACADL_MOUSE	Acadl	252560
old	naive	0 h	2	P51174	ACADL_MOUSE	Acadl	278281
old	naive	0 h	3	P51174	ACADL_MOUSE	Acadl	108925
old	naive	0 h	4	P51174	ACADL_MOUSE	Acadl	210886
old	naive	0 h	5	P51174	ACADL_MOUSE	Acadl	161797
adult	M1	48 h	1	P51174	ACADL_MOUSE	Acadl	207128
adult	M1	48 h	2	P51174	ACADL_MOUSE	Acadl	216423
adult	M1	48 h	3	P51174	ACADL_MOUSE	Acadl	223675
adult	M1	48 h	4	P51174	ACADL_MOUSE	Acadl	265702
adult	M1	48 h	5	P51174	ACADL_MOUSE	Acadl	252044
old	M1	48 h	1	P51174	ACADL_MOUSE	Acadl	175438
old	M1	48 h	2	P51174	ACADL_MOUSE	Acadl	131361
old	M1	48 h	3	P51174	ACADL_MOUSE	Acadl	121323
old	M1	48 h	4	P51174	ACADL_MOUSE	Acadl	161312
old	M1	48 h	5	P51174	ACADL_MOUSE	Acadl	130162
adult	M2a	48 h	1	P51174	ACADL_MOUSE	Acadl	89827.4
adult	M2a	48 h	2	P51174	ACADL_MOUSE	Acadl	146432
adult	M2a	48 h	3	P51174	ACADL_MOUSE	Acadl	106688
adult	M2a	48 h	4	P51174	ACADL_MOUSE	Acadl	145621
adult	M2a	48 h	5	P51174	ACADL_MOUSE	Acadl	145264
old	M2a	48 h	1	P51174	ACADL_MOUSE	Acadl	149713
old	M2a	48 h	2	P51174	ACADL_MOUSE	Acadl	90619.1
old	M2a	48 h	3	P51174	ACADL_MOUSE	Acadl	137084
old	M2a	48 h	4	P51174	ACADL_MOUSE	Acadl	105404
old	M2a	48 h	5	P51174	ACADL_MOUSE	Acadl	172066
adult	naive	0 h	1	P45952	ACADM_MOUSE	Acadm	106036
adult	naive	0 h	2	P45952	ACADM_MOUSE	Acadm	97550.8
adult	naive	0 h	3	P45952	ACADM_MOUSE	Acadm	92721.3
adult	naive	0 h	4	P45952	ACADM_MOUSE	Acadm	130143
adult	naive	0 h	5	P45952	ACADM_MOUSE	Acadm	126100
old	naive	0 h	1	P45952	ACADM_MOUSE	Acadm	130676
old	naive	0 h	2	P45952	ACADM_MOUSE	Acadm	98670.2
old	naive	0 h	3	P45952	ACADM_MOUSE	Acadm	113969
old	naive	0 h	4	P45952	ACADM_MOUSE	Acadm	133004
old	naive	0 h	5	P45952	ACADM_MOUSE	Acadm	80129.2
adult	M1	48 h	1	P45952	ACADM_MOUSE	Acadm	93647
adult	M1	48 h	2	P45952	ACADM_MOUSE	Acadm	74083
adult	M1	48 h	3	P45952	ACADM_MOUSE	Acadm	97641.1
adult	M1	48 h	4	P45952	ACADM_MOUSE	Acadm	98435.3
adult	M1	48 h	5	P45952	ACADM_MOUSE	Acadm	114201
old	M1	48 h	1	P45952	ACADM_MOUSE	Acadm	79901.7
old	M1	48 h	2	P45952	ACADM_MOUSE	Acadm	85933.4
old	M1	48 h	3	P45952	ACADM_MOUSE	Acadm	65951.6
old	M1	48 h	4	P45952	ACADM_MOUSE	Acadm	89146.2
old	M1	48 h	5	P45952	ACADM_MOUSE	Acadm	90121.3
adult	M2a	48 h	1	P45952	ACADM_MOUSE	Acadm	100581
adult	M2a	48 h	2	P45952	ACADM_MOUSE	Acadm	97660.2
adult	M2a	48 h	3	P45952	ACADM_MOUSE	Acadm	85376.6
adult	M2a	48 h	4	P45952	ACADM_MOUSE	Acadm	91152.5
adult	M2a	48 h	5	P45952	ACADM_MOUSE	Acadm	95350.9
old	M2a	48 h	1	P45952	ACADM_MOUSE	Acadm	111991
old	M2a	48 h	2	P45952	ACADM_MOUSE	Acadm	92127.5
old	M2a	48 h	3	P45952	ACADM_MOUSE	Acadm	82692
old	M2a	48 h	4	P45952	ACADM_MOUSE	Acadm	93540.1
old	M2a	48 h	5	P45952	ACADM_MOUSE	Acadm	66642.1
adult	naive	0 h	1	Q07417	ACADS_MOUSE	Acads	116948
adult	naive	0 h	2	Q07417	ACADS_MOUSE	Acads	107540
adult	naive	0 h	3	Q07417	ACADS_MOUSE	Acads	104838
adult	naive	0 h	4	Q07417	ACADS_MOUSE	Acads	111767
adult	naive	0 h	5	Q07417	ACADS_MOUSE	Acads	124981
old	naive	0 h	1	Q07417	ACADS_MOUSE	Acads	140215
old	naive	0 h	2	Q07417	ACADS_MOUSE	Acads	114712
old	naive	0 h	3	Q07417	ACADS_MOUSE	Acads	142544
old	naive	0 h	4	Q07417	ACADS_MOUSE	Acads	117504
old	naive	0 h	5	Q07417	ACADS_MOUSE	Acads	103072
adult	M1	48 h	1	Q07417	ACADS_MOUSE	Acads	98633.4
adult	M1	48 h	2	Q07417	ACADS_MOUSE	Acads	100678
adult	M1	48 h	3	Q07417	ACADS_MOUSE	Acads	107602
adult	M1	48 h	4	Q07417	ACADS_MOUSE	Acads	117682
adult	M1	48 h	5	Q07417	ACADS_MOUSE	Acads	104454
old	M1	48 h	1	Q07417	ACADS_MOUSE	Acads	97559.3
old	M1	48 h	2	Q07417	ACADS_MOUSE	Acads	93861.4
old	M1	48 h	3	Q07417	ACADS_MOUSE	Acads	98951.8
old	M1	48 h	4	Q07417	ACADS_MOUSE	Acads	94381.9
old	M1	48 h	5	Q07417	ACADS_MOUSE	Acads	107016
adult	M2a	48 h	1	Q07417	ACADS_MOUSE	Acads	130372
adult	M2a	48 h	2	Q07417	ACADS_MOUSE	Acads	103146
adult	M2a	48 h	3	Q07417	ACADS_MOUSE	Acads	129934
adult	M2a	48 h	4	Q07417	ACADS_MOUSE	Acads	111107
adult	M2a	48 h	5	Q07417	ACADS_MOUSE	Acads	101035
old	M2a	48 h	1	Q07417	ACADS_MOUSE	Acads	96164.2
old	M2a	48 h	2	Q07417	ACADS_MOUSE	Acads	101698
old	M2a	48 h	3	Q07417	ACADS_MOUSE	Acads	102088
old	M2a	48 h	4	Q07417	ACADS_MOUSE	Acads	95675.6
old	M2a	48 h	5	Q07417	ACADS_MOUSE	Acads	108905
adult	naive	0 h	1	Q9DBL1	ACDSB_MOUSE	Acadsb	20394.5
adult	naive	0 h	2	Q9DBL1	ACDSB_MOUSE	Acadsb	18482.9
adult	naive	0 h	3	Q9DBL1	ACDSB_MOUSE	Acadsb	26636.7
adult	naive	0 h	4	Q9DBL1	ACDSB_MOUSE	Acadsb	26568.8
adult	naive	0 h	5	Q9DBL1	ACDSB_MOUSE	Acadsb	24852.4
old	naive	0 h	1	Q9DBL1	ACDSB_MOUSE	Acadsb	34306.9
old	naive	0 h	2	Q9DBL1	ACDSB_MOUSE	Acadsb	32712.1
old	naive	0 h	3	Q9DBL1	ACDSB_MOUSE	Acadsb	35927.9
old	naive	0 h	4	Q9DBL1	ACDSB_MOUSE	Acadsb	35640
old	naive	0 h	5	Q9DBL1	ACDSB_MOUSE	Acadsb	25268.9
adult	M1	48 h	1	Q9DBL1	ACDSB_MOUSE	Acadsb	31956.5
adult	M1	48 h	2	Q9DBL1	ACDSB_MOUSE	Acadsb	34184.3
adult	M1	48 h	3	Q9DBL1	ACDSB_MOUSE	Acadsb	43708.4
adult	M1	48 h	4	Q9DBL1	ACDSB_MOUSE	Acadsb	29929.4
adult	M1	48 h	5	Q9DBL1	ACDSB_MOUSE	Acadsb	37655.5
old	M1	48 h	1	Q9DBL1	ACDSB_MOUSE	Acadsb	29410.2
old	M1	48 h	2	Q9DBL1	ACDSB_MOUSE	Acadsb	37402.2
old	M1	48 h	3	Q9DBL1	ACDSB_MOUSE	Acadsb	28776.3
old	M1	48 h	4	Q9DBL1	ACDSB_MOUSE	Acadsb	27441.7
old	M1	48 h	5	Q9DBL1	ACDSB_MOUSE	Acadsb	29899
adult	M2a	48 h	1	Q9DBL1	ACDSB_MOUSE	Acadsb	39447.3
adult	M2a	48 h	2	Q9DBL1	ACDSB_MOUSE	Acadsb	25374.9
adult	M2a	48 h	3	Q9DBL1	ACDSB_MOUSE	Acadsb	34376.8
adult	M2a	48 h	4	Q9DBL1	ACDSB_MOUSE	Acadsb	38008.4
adult	M2a	48 h	5	Q9DBL1	ACDSB_MOUSE	Acadsb	42947.1
old	M2a	48 h	1	Q9DBL1	ACDSB_MOUSE	Acadsb	51397.4
old	M2a	48 h	2	Q9DBL1	ACDSB_MOUSE	Acadsb	26740.4
old	M2a	48 h	3	Q9DBL1	ACDSB_MOUSE	Acadsb	28019
old	M2a	48 h	4	Q9DBL1	ACDSB_MOUSE	Acadsb	32258.9
old	M2a	48 h	5	Q9DBL1	ACDSB_MOUSE	Acadsb	26877.1
adult	naive	0 h	1	P50544	ACADV_MOUSE	Acadvl	72007.4
adult	naive	0 h	2	P50544	ACADV_MOUSE	Acadvl	67805.8
adult	naive	0 h	3	P50544	ACADV_MOUSE	Acadvl	82073.7
adult	naive	0 h	4	P50544	ACADV_MOUSE	Acadvl	83171.4
adult	naive	0 h	5	P50544	ACADV_MOUSE	Acadvl	82945.2
old	naive	0 h	1	P50544	ACADV_MOUSE	Acadvl	75388.4
old	naive	0 h	2	P50544	ACADV_MOUSE	Acadvl	86400.5
old	naive	0 h	3	P50544	ACADV_MOUSE	Acadvl	87632.5
old	naive	0 h	4	P50544	ACADV_MOUSE	Acadvl	133998
old	naive	0 h	5	P50544	ACADV_MOUSE	Acadvl	92979.9
adult	M1	48 h	1	P50544	ACADV_MOUSE	Acadvl	74751.2
adult	M1	48 h	2	P50544	ACADV_MOUSE	Acadvl	78423.2
adult	M1	48 h	3	P50544	ACADV_MOUSE	Acadvl	86824.4
adult	M1	48 h	4	P50544	ACADV_MOUSE	Acadvl	102070
adult	M1	48 h	5	P50544	ACADV_MOUSE	Acadvl	87143.4
old	M1	48 h	1	P50544	ACADV_MOUSE	Acadvl	80216.7
old	M1	48 h	2	P50544	ACADV_MOUSE	Acadvl	75993.8
old	M1	48 h	3	P50544	ACADV_MOUSE	Acadvl	65249.1
old	M1	48 h	4	P50544	ACADV_MOUSE	Acadvl	65770
old	M1	48 h	5	P50544	ACADV_MOUSE	Acadvl	98423.2
adult	M2a	48 h	1	P50544	ACADV_MOUSE	Acadvl	104579
adult	M2a	48 h	2	P50544	ACADV_MOUSE	Acadvl	88706.4
adult	M2a	48 h	3	P50544	ACADV_MOUSE	Acadvl	91373
adult	M2a	48 h	4	P50544	ACADV_MOUSE	Acadvl	80342.4
adult	M2a	48 h	5	P50544	ACADV_MOUSE	Acadvl	80753.9
old	M2a	48 h	1	P50544	ACADV_MOUSE	Acadvl	112599
old	M2a	48 h	2	P50544	ACADV_MOUSE	Acadvl	76087.1
old	M2a	48 h	3	P50544	ACADV_MOUSE	Acadvl	93504.4
old	M2a	48 h	4	P50544	ACADV_MOUSE	Acadvl	93946.4
old	M2a	48 h	5	P50544	ACADV_MOUSE	Acadvl	87477.1
adult	naive	0 h	1	Q8K2H4	ACAP1_MOUSE	Acap1	13477.3
adult	naive	0 h	2	Q8K2H4	ACAP1_MOUSE	Acap1	15368.1
adult	naive	0 h	3	Q8K2H4	ACAP1_MOUSE	Acap1	17340.8
adult	naive	0 h	4	Q8K2H4	ACAP1_MOUSE	Acap1	24085.1
adult	naive	0 h	5	Q8K2H4	ACAP1_MOUSE	Acap1	19090.8
old	naive	0 h	1	Q8K2H4	ACAP1_MOUSE	Acap1	21349
old	naive	0 h	2	Q8K2H4	ACAP1_MOUSE	Acap1	11875.7
old	naive	0 h	3	Q8K2H4	ACAP1_MOUSE	Acap1	18128.5
old	naive	0 h	4	Q8K2H4	ACAP1_MOUSE	Acap1	30920.5
old	naive	0 h	5	Q8K2H4	ACAP1_MOUSE	Acap1	35748.9
adult	M1	48 h	1	Q8K2H4	ACAP1_MOUSE	Acap1	NaN
adult	M1	48 h	2	Q8K2H4	ACAP1_MOUSE	Acap1	NaN
adult	M1	48 h	3	Q8K2H4	ACAP1_MOUSE	Acap1	NaN
adult	M1	48 h	4	Q8K2H4	ACAP1_MOUSE	Acap1	NaN
adult	M1	48 h	5	Q8K2H4	ACAP1_MOUSE	Acap1	NaN
old	M1	48 h	1	Q8K2H4	ACAP1_MOUSE	Acap1	NaN
old	M1	48 h	2	Q8K2H4	ACAP1_MOUSE	Acap1	NaN
old	M1	48 h	3	Q8K2H4	ACAP1_MOUSE	Acap1	13453.1
old	M1	48 h	4	Q8K2H4	ACAP1_MOUSE	Acap1	NaN
old	M1	48 h	5	Q8K2H4	ACAP1_MOUSE	Acap1	NaN
adult	M2a	48 h	1	Q8K2H4	ACAP1_MOUSE	Acap1	NaN
adult	M2a	48 h	2	Q8K2H4	ACAP1_MOUSE	Acap1	NaN
adult	M2a	48 h	3	Q8K2H4	ACAP1_MOUSE	Acap1	NaN
adult	M2a	48 h	4	Q8K2H4	ACAP1_MOUSE	Acap1	NaN
adult	M2a	48 h	5	Q8K2H4	ACAP1_MOUSE	Acap1	NaN
old	M2a	48 h	1	Q8K2H4	ACAP1_MOUSE	Acap1	NaN
old	M2a	48 h	2	Q8K2H4	ACAP1_MOUSE	Acap1	16801.4
old	M2a	48 h	3	Q8K2H4	ACAP1_MOUSE	Acap1	NaN
old	M2a	48 h	4	Q8K2H4	ACAP1_MOUSE	Acap1	NaN
old	M2a	48 h	5	Q8K2H4	ACAP1_MOUSE	Acap1	NaN
adult	naive	0 h	1	Q6ZQK5	ACAP2_MOUSE	Acap2	58534.4
adult	naive	0 h	2	Q6ZQK5	ACAP2_MOUSE	Acap2	48971.7
adult	naive	0 h	3	Q6ZQK5	ACAP2_MOUSE	Acap2	59568.4
adult	naive	0 h	4	Q6ZQK5	ACAP2_MOUSE	Acap2	62263.8
adult	naive	0 h	5	Q6ZQK5	ACAP2_MOUSE	Acap2	61374.7
old	naive	0 h	1	Q6ZQK5	ACAP2_MOUSE	Acap2	46093.2
old	naive	0 h	2	Q6ZQK5	ACAP2_MOUSE	Acap2	32845.7
old	naive	0 h	3	Q6ZQK5	ACAP2_MOUSE	Acap2	68984.2
old	naive	0 h	4	Q6ZQK5	ACAP2_MOUSE	Acap2	79891.8
old	naive	0 h	5	Q6ZQK5	ACAP2_MOUSE	Acap2	55449.3
adult	M1	48 h	1	Q6ZQK5	ACAP2_MOUSE	Acap2	53120.4
adult	M1	48 h	2	Q6ZQK5	ACAP2_MOUSE	Acap2	57415.2
adult	M1	48 h	3	Q6ZQK5	ACAP2_MOUSE	Acap2	60221.7
adult	M1	48 h	4	Q6ZQK5	ACAP2_MOUSE	Acap2	39024.3
adult	M1	48 h	5	Q6ZQK5	ACAP2_MOUSE	Acap2	54097.6
old	M1	48 h	1	Q6ZQK5	ACAP2_MOUSE	Acap2	55436.1
old	M1	48 h	2	Q6ZQK5	ACAP2_MOUSE	Acap2	48579.9
old	M1	48 h	3	Q6ZQK5	ACAP2_MOUSE	Acap2	51748.5
old	M1	48 h	4	Q6ZQK5	ACAP2_MOUSE	Acap2	47147.1
old	M1	48 h	5	Q6ZQK5	ACAP2_MOUSE	Acap2	54614.2
adult	M2a	48 h	1	Q6ZQK5	ACAP2_MOUSE	Acap2	36531.8
adult	M2a	48 h	2	Q6ZQK5	ACAP2_MOUSE	Acap2	38978.9
adult	M2a	48 h	3	Q6ZQK5	ACAP2_MOUSE	Acap2	46541.8
adult	M2a	48 h	4	Q6ZQK5	ACAP2_MOUSE	Acap2	47006
adult	M2a	48 h	5	Q6ZQK5	ACAP2_MOUSE	Acap2	46291.1
old	M2a	48 h	1	Q6ZQK5	ACAP2_MOUSE	Acap2	45740.2
old	M2a	48 h	2	Q6ZQK5	ACAP2_MOUSE	Acap2	46592.3
old	M2a	48 h	3	Q6ZQK5	ACAP2_MOUSE	Acap2	45018
old	M2a	48 h	4	Q6ZQK5	ACAP2_MOUSE	Acap2	43607.5
old	M2a	48 h	5	Q6ZQK5	ACAP2_MOUSE	Acap2	50135
adult	naive	0 h	1	Q8QZT1	THIL_MOUSE	Acat1	124871
adult	naive	0 h	2	Q8QZT1	THIL_MOUSE	Acat1	79592.6
adult	naive	0 h	3	Q8QZT1	THIL_MOUSE	Acat1	123188
adult	naive	0 h	4	Q8QZT1	THIL_MOUSE	Acat1	132247
adult	naive	0 h	5	Q8QZT1	THIL_MOUSE	Acat1	190888
old	naive	0 h	1	Q8QZT1	THIL_MOUSE	Acat1	139883
old	naive	0 h	2	Q8QZT1	THIL_MOUSE	Acat1	217743
old	naive	0 h	3	Q8QZT1	THIL_MOUSE	Acat1	170465
old	naive	0 h	4	Q8QZT1	THIL_MOUSE	Acat1	233682
old	naive	0 h	5	Q8QZT1	THIL_MOUSE	Acat1	136079
adult	M1	48 h	1	Q8QZT1	THIL_MOUSE	Acat1	106560
adult	M1	48 h	2	Q8QZT1	THIL_MOUSE	Acat1	142728
adult	M1	48 h	3	Q8QZT1	THIL_MOUSE	Acat1	171676
adult	M1	48 h	4	Q8QZT1	THIL_MOUSE	Acat1	178169
adult	M1	48 h	5	Q8QZT1	THIL_MOUSE	Acat1	158503
old	M1	48 h	1	Q8QZT1	THIL_MOUSE	Acat1	107135
old	M1	48 h	2	Q8QZT1	THIL_MOUSE	Acat1	87020.2
old	M1	48 h	3	Q8QZT1	THIL_MOUSE	Acat1	79586
old	M1	48 h	4	Q8QZT1	THIL_MOUSE	Acat1	69071.9
old	M1	48 h	5	Q8QZT1	THIL_MOUSE	Acat1	135708
adult	M2a	48 h	1	Q8QZT1	THIL_MOUSE	Acat1	77753.4
adult	M2a	48 h	2	Q8QZT1	THIL_MOUSE	Acat1	82007.8
adult	M2a	48 h	3	Q8QZT1	THIL_MOUSE	Acat1	124825
adult	M2a	48 h	4	Q8QZT1	THIL_MOUSE	Acat1	73209.1
adult	M2a	48 h	5	Q8QZT1	THIL_MOUSE	Acat1	69610.2
old	M2a	48 h	1	Q8QZT1	THIL_MOUSE	Acat1	127419
old	M2a	48 h	2	Q8QZT1	THIL_MOUSE	Acat1	91771
old	M2a	48 h	3	Q8QZT1	THIL_MOUSE	Acat1	67234.9
old	M2a	48 h	4	Q8QZT1	THIL_MOUSE	Acat1	62035.7
old	M2a	48 h	5	Q8QZT1	THIL_MOUSE	Acat1	102430
adult	naive	0 h	1	Q8CAY6	THIC_MOUSE	Acat2	42195.1
adult	naive	0 h	2	Q8CAY6	THIC_MOUSE	Acat2	25319.4
adult	naive	0 h	3	Q8CAY6	THIC_MOUSE	Acat2	26665.4
adult	naive	0 h	4	Q8CAY6	THIC_MOUSE	Acat2	36064.9
adult	naive	0 h	5	Q8CAY6	THIC_MOUSE	Acat2	24417
old	naive	0 h	1	Q8CAY6	THIC_MOUSE	Acat2	45671.2
old	naive	0 h	2	Q8CAY6	THIC_MOUSE	Acat2	34818.4
old	naive	0 h	3	Q8CAY6	THIC_MOUSE	Acat2	28560.2
old	naive	0 h	4	Q8CAY6	THIC_MOUSE	Acat2	45139.9
old	naive	0 h	5	Q8CAY6	THIC_MOUSE	Acat2	31975.8
adult	M1	48 h	1	Q8CAY6	THIC_MOUSE	Acat2	51646.9
adult	M1	48 h	2	Q8CAY6	THIC_MOUSE	Acat2	64049.4
adult	M1	48 h	3	Q8CAY6	THIC_MOUSE	Acat2	38139.2
adult	M1	48 h	4	Q8CAY6	THIC_MOUSE	Acat2	45446.3
adult	M1	48 h	5	Q8CAY6	THIC_MOUSE	Acat2	58898.2
old	M1	48 h	1	Q8CAY6	THIC_MOUSE	Acat2	37100.2
old	M1	48 h	2	Q8CAY6	THIC_MOUSE	Acat2	14438.9
old	M1	48 h	3	Q8CAY6	THIC_MOUSE	Acat2	22266.5
old	M1	48 h	4	Q8CAY6	THIC_MOUSE	Acat2	16999.2
old	M1	48 h	5	Q8CAY6	THIC_MOUSE	Acat2	20716.1
adult	M2a	48 h	1	Q8CAY6	THIC_MOUSE	Acat2	31823.9
adult	M2a	48 h	2	Q8CAY6	THIC_MOUSE	Acat2	24752.6
adult	M2a	48 h	3	Q8CAY6	THIC_MOUSE	Acat2	23383.3
adult	M2a	48 h	4	Q8CAY6	THIC_MOUSE	Acat2	37145.7
adult	M2a	48 h	5	Q8CAY6	THIC_MOUSE	Acat2	42487.5
old	M2a	48 h	1	Q8CAY6	THIC_MOUSE	Acat2	16697.7
old	M2a	48 h	2	Q8CAY6	THIC_MOUSE	Acat2	26679.6
old	M2a	48 h	3	Q8CAY6	THIC_MOUSE	Acat2	37155.6
old	M2a	48 h	4	Q8CAY6	THIC_MOUSE	Acat2	40744.2
old	M2a	48 h	5	Q8CAY6	THIC_MOUSE	Acat2	20499.1
adult	naive	0 h	1	Q8BMP6	GCP60_MOUSE	Acbd3	73508.3
adult	naive	0 h	2	Q8BMP6	GCP60_MOUSE	Acbd3	63171.5
adult	naive	0 h	3	Q8BMP6	GCP60_MOUSE	Acbd3	58018.6
adult	naive	0 h	4	Q8BMP6	GCP60_MOUSE	Acbd3	59254.3
adult	naive	0 h	5	Q8BMP6	GCP60_MOUSE	Acbd3	55780.9
old	naive	0 h	1	Q8BMP6	GCP60_MOUSE	Acbd3	43480.8
old	naive	0 h	2	Q8BMP6	GCP60_MOUSE	Acbd3	60187.2
old	naive	0 h	3	Q8BMP6	GCP60_MOUSE	Acbd3	47585.7
old	naive	0 h	4	Q8BMP6	GCP60_MOUSE	Acbd3	73312
old	naive	0 h	5	Q8BMP6	GCP60_MOUSE	Acbd3	50719.6
adult	M1	48 h	1	Q8BMP6	GCP60_MOUSE	Acbd3	62933.1
adult	M1	48 h	2	Q8BMP6	GCP60_MOUSE	Acbd3	82423.3
adult	M1	48 h	3	Q8BMP6	GCP60_MOUSE	Acbd3	74788.8
adult	M1	48 h	4	Q8BMP6	GCP60_MOUSE	Acbd3	92148.1
adult	M1	48 h	5	Q8BMP6	GCP60_MOUSE	Acbd3	95787.5
old	M1	48 h	1	Q8BMP6	GCP60_MOUSE	Acbd3	82504.3
old	M1	48 h	2	Q8BMP6	GCP60_MOUSE	Acbd3	86175.3
old	M1	48 h	3	Q8BMP6	GCP60_MOUSE	Acbd3	57496.3
old	M1	48 h	4	Q8BMP6	GCP60_MOUSE	Acbd3	80170.1
old	M1	48 h	5	Q8BMP6	GCP60_MOUSE	Acbd3	53198
adult	M2a	48 h	1	Q8BMP6	GCP60_MOUSE	Acbd3	69280
adult	M2a	48 h	2	Q8BMP6	GCP60_MOUSE	Acbd3	46027.8
adult	M2a	48 h	3	Q8BMP6	GCP60_MOUSE	Acbd3	63166.3
adult	M2a	48 h	4	Q8BMP6	GCP60_MOUSE	Acbd3	59391.2
adult	M2a	48 h	5	Q8BMP6	GCP60_MOUSE	Acbd3	49951.7
old	M2a	48 h	1	Q8BMP6	GCP60_MOUSE	Acbd3	71228.3
old	M2a	48 h	2	Q8BMP6	GCP60_MOUSE	Acbd3	42427.3
old	M2a	48 h	3	Q8BMP6	GCP60_MOUSE	Acbd3	44520.9
old	M2a	48 h	4	Q8BMP6	GCP60_MOUSE	Acbd3	46935.8
old	M2a	48 h	5	Q8BMP6	GCP60_MOUSE	Acbd3	63412.4
adult	naive	0 h	1	Q5XG73	ACBD5_MOUSE	Acbd5	21573.9
adult	naive	0 h	2	Q5XG73	ACBD5_MOUSE	Acbd5	40728.3
adult	naive	0 h	3	Q5XG73	ACBD5_MOUSE	Acbd5	36204
adult	naive	0 h	4	Q5XG73	ACBD5_MOUSE	Acbd5	23874.8
adult	naive	0 h	5	Q5XG73	ACBD5_MOUSE	Acbd5	29462.8
old	naive	0 h	1	Q5XG73	ACBD5_MOUSE	Acbd5	33350.6
old	naive	0 h	2	Q5XG73	ACBD5_MOUSE	Acbd5	24821.4
old	naive	0 h	3	Q5XG73	ACBD5_MOUSE	Acbd5	33002.4
old	naive	0 h	4	Q5XG73	ACBD5_MOUSE	Acbd5	28693.1
old	naive	0 h	5	Q5XG73	ACBD5_MOUSE	Acbd5	24648.9
adult	M1	48 h	1	Q5XG73	ACBD5_MOUSE	Acbd5	22866.2
adult	M1	48 h	2	Q5XG73	ACBD5_MOUSE	Acbd5	20635.8
adult	M1	48 h	3	Q5XG73	ACBD5_MOUSE	Acbd5	31581
adult	M1	48 h	4	Q5XG73	ACBD5_MOUSE	Acbd5	11634.4
adult	M1	48 h	5	Q5XG73	ACBD5_MOUSE	Acbd5	31101.3
old	M1	48 h	1	Q5XG73	ACBD5_MOUSE	Acbd5	26437.9
old	M1	48 h	2	Q5XG73	ACBD5_MOUSE	Acbd5	37004.2
old	M1	48 h	3	Q5XG73	ACBD5_MOUSE	Acbd5	33643.4
old	M1	48 h	4	Q5XG73	ACBD5_MOUSE	Acbd5	46943.2
old	M1	48 h	5	Q5XG73	ACBD5_MOUSE	Acbd5	38821.8
adult	M2a	48 h	1	Q5XG73	ACBD5_MOUSE	Acbd5	31839.2
adult	M2a	48 h	2	Q5XG73	ACBD5_MOUSE	Acbd5	27325.7
adult	M2a	48 h	3	Q5XG73	ACBD5_MOUSE	Acbd5	27426.6
adult	M2a	48 h	4	Q5XG73	ACBD5_MOUSE	Acbd5	40631.1
adult	M2a	48 h	5	Q5XG73	ACBD5_MOUSE	Acbd5	40771.2
old	M2a	48 h	1	Q5XG73	ACBD5_MOUSE	Acbd5	26587
old	M2a	48 h	2	Q5XG73	ACBD5_MOUSE	Acbd5	42918.3
old	M2a	48 h	3	Q5XG73	ACBD5_MOUSE	Acbd5	48507.9
old	M2a	48 h	4	Q5XG73	ACBD5_MOUSE	Acbd5	44494.9
old	M2a	48 h	5	Q5XG73	ACBD5_MOUSE	Acbd5	39457.1
adult	naive	0 h	1	Q9JIX8	ACINU_MOUSE	Acin1	43098.4
adult	naive	0 h	2	Q9JIX8	ACINU_MOUSE	Acin1	34647.5
adult	naive	0 h	3	Q9JIX8	ACINU_MOUSE	Acin1	42399.4
adult	naive	0 h	4	Q9JIX8	ACINU_MOUSE	Acin1	44538.7
adult	naive	0 h	5	Q9JIX8	ACINU_MOUSE	Acin1	39267.9
old	naive	0 h	1	Q9JIX8	ACINU_MOUSE	Acin1	68903.7
old	naive	0 h	2	Q9JIX8	ACINU_MOUSE	Acin1	54346.5
old	naive	0 h	3	Q9JIX8	ACINU_MOUSE	Acin1	39070.7
old	naive	0 h	4	Q9JIX8	ACINU_MOUSE	Acin1	88758.6
old	naive	0 h	5	Q9JIX8	ACINU_MOUSE	Acin1	54174.3
adult	M1	48 h	1	Q9JIX8	ACINU_MOUSE	Acin1	48618.3
adult	M1	48 h	2	Q9JIX8	ACINU_MOUSE	Acin1	85456.2
adult	M1	48 h	3	Q9JIX8	ACINU_MOUSE	Acin1	59304
adult	M1	48 h	4	Q9JIX8	ACINU_MOUSE	Acin1	54887.9
adult	M1	48 h	5	Q9JIX8	ACINU_MOUSE	Acin1	78402
old	M1	48 h	1	Q9JIX8	ACINU_MOUSE	Acin1	46464.1
old	M1	48 h	2	Q9JIX8	ACINU_MOUSE	Acin1	17611.7
old	M1	48 h	3	Q9JIX8	ACINU_MOUSE	Acin1	40498.9
old	M1	48 h	4	Q9JIX8	ACINU_MOUSE	Acin1	56699.7
old	M1	48 h	5	Q9JIX8	ACINU_MOUSE	Acin1	106860
adult	M2a	48 h	1	Q9JIX8	ACINU_MOUSE	Acin1	32211.9
adult	M2a	48 h	2	Q9JIX8	ACINU_MOUSE	Acin1	34360.9
adult	M2a	48 h	3	Q9JIX8	ACINU_MOUSE	Acin1	48803.8
adult	M2a	48 h	4	Q9JIX8	ACINU_MOUSE	Acin1	30218.3
adult	M2a	48 h	5	Q9JIX8	ACINU_MOUSE	Acin1	27297.1
old	M2a	48 h	1	Q9JIX8	ACINU_MOUSE	Acin1	30148.2
old	M2a	48 h	2	Q9JIX8	ACINU_MOUSE	Acin1	29121.4
old	M2a	48 h	3	Q9JIX8	ACINU_MOUSE	Acin1	32055.2
old	M2a	48 h	4	Q9JIX8	ACINU_MOUSE	Acin1	31008.7
old	M2a	48 h	5	Q9JIX8	ACINU_MOUSE	Acin1	39107.1
adult	naive	0 h	1	Q91V92	ACLY_MOUSE	Acly	298329
adult	naive	0 h	2	Q91V92	ACLY_MOUSE	Acly	331110
adult	naive	0 h	3	Q91V92	ACLY_MOUSE	Acly	321832
adult	naive	0 h	4	Q91V92	ACLY_MOUSE	Acly	339047
adult	naive	0 h	5	Q91V92	ACLY_MOUSE	Acly	341511
old	naive	0 h	1	Q91V92	ACLY_MOUSE	Acly	242227
old	naive	0 h	2	Q91V92	ACLY_MOUSE	Acly	272055
old	naive	0 h	3	Q91V92	ACLY_MOUSE	Acly	338330
old	naive	0 h	4	Q91V92	ACLY_MOUSE	Acly	437251
old	naive	0 h	5	Q91V92	ACLY_MOUSE	Acly	366648
adult	M1	48 h	1	Q91V92	ACLY_MOUSE	Acly	257745
adult	M1	48 h	2	Q91V92	ACLY_MOUSE	Acly	278284
adult	M1	48 h	3	Q91V92	ACLY_MOUSE	Acly	318647
adult	M1	48 h	4	Q91V92	ACLY_MOUSE	Acly	252252
adult	M1	48 h	5	Q91V92	ACLY_MOUSE	Acly	298221
old	M1	48 h	1	Q91V92	ACLY_MOUSE	Acly	241372
old	M1	48 h	2	Q91V92	ACLY_MOUSE	Acly	223473
old	M1	48 h	3	Q91V92	ACLY_MOUSE	Acly	229742
old	M1	48 h	4	Q91V92	ACLY_MOUSE	Acly	225986
old	M1	48 h	5	Q91V92	ACLY_MOUSE	Acly	288542
adult	M2a	48 h	1	Q91V92	ACLY_MOUSE	Acly	187293
adult	M2a	48 h	2	Q91V92	ACLY_MOUSE	Acly	200640
adult	M2a	48 h	3	Q91V92	ACLY_MOUSE	Acly	193654
adult	M2a	48 h	4	Q91V92	ACLY_MOUSE	Acly	165973
adult	M2a	48 h	5	Q91V92	ACLY_MOUSE	Acly	164378
old	M2a	48 h	1	Q91V92	ACLY_MOUSE	Acly	225970
old	M2a	48 h	2	Q91V92	ACLY_MOUSE	Acly	159132
old	M2a	48 h	3	Q91V92	ACLY_MOUSE	Acly	174112
old	M2a	48 h	4	Q91V92	ACLY_MOUSE	Acly	202550
old	M2a	48 h	5	Q91V92	ACLY_MOUSE	Acly	195297
adult	naive	0 h	1	P28271	ACOC_MOUSE	Aco1	121733
adult	naive	0 h	2	P28271	ACOC_MOUSE	Aco1	132789
adult	naive	0 h	3	P28271	ACOC_MOUSE	Aco1	122971
adult	naive	0 h	4	P28271	ACOC_MOUSE	Aco1	108895
adult	naive	0 h	5	P28271	ACOC_MOUSE	Aco1	107013
old	naive	0 h	1	P28271	ACOC_MOUSE	Aco1	94788.3
old	naive	0 h	2	P28271	ACOC_MOUSE	Aco1	100584
old	naive	0 h	3	P28271	ACOC_MOUSE	Aco1	123280
old	naive	0 h	4	P28271	ACOC_MOUSE	Aco1	125966
old	naive	0 h	5	P28271	ACOC_MOUSE	Aco1	107308
adult	M1	48 h	1	P28271	ACOC_MOUSE	Aco1	73734.7
adult	M1	48 h	2	P28271	ACOC_MOUSE	Aco1	66724.9
adult	M1	48 h	3	P28271	ACOC_MOUSE	Aco1	63383.9
adult	M1	48 h	4	P28271	ACOC_MOUSE	Aco1	63388.2
adult	M1	48 h	5	P28271	ACOC_MOUSE	Aco1	61620.5
old	M1	48 h	1	P28271	ACOC_MOUSE	Aco1	40436.5
old	M1	48 h	2	P28271	ACOC_MOUSE	Aco1	72891
old	M1	48 h	3	P28271	ACOC_MOUSE	Aco1	49111.7
old	M1	48 h	4	P28271	ACOC_MOUSE	Aco1	37790.8
old	M1	48 h	5	P28271	ACOC_MOUSE	Aco1	36962.3
adult	M2a	48 h	1	P28271	ACOC_MOUSE	Aco1	77026.5
adult	M2a	48 h	2	P28271	ACOC_MOUSE	Aco1	110167
adult	M2a	48 h	3	P28271	ACOC_MOUSE	Aco1	96035.8
adult	M2a	48 h	4	P28271	ACOC_MOUSE	Aco1	72826.8
adult	M2a	48 h	5	P28271	ACOC_MOUSE	Aco1	88580.5
old	M2a	48 h	1	P28271	ACOC_MOUSE	Aco1	97074.8
old	M2a	48 h	2	P28271	ACOC_MOUSE	Aco1	96266.9
old	M2a	48 h	3	P28271	ACOC_MOUSE	Aco1	108928
old	M2a	48 h	4	P28271	ACOC_MOUSE	Aco1	107153
old	M2a	48 h	5	P28271	ACOC_MOUSE	Aco1	101442
adult	naive	0 h	1	Q99KI0	ACON_MOUSE	Aco2	224018
adult	naive	0 h	2	Q99KI0	ACON_MOUSE	Aco2	210809
adult	naive	0 h	3	Q99KI0	ACON_MOUSE	Aco2	215665
adult	naive	0 h	4	Q99KI0	ACON_MOUSE	Aco2	225849
adult	naive	0 h	5	Q99KI0	ACON_MOUSE	Aco2	213402
old	naive	0 h	1	Q99KI0	ACON_MOUSE	Aco2	209617
old	naive	0 h	2	Q99KI0	ACON_MOUSE	Aco2	209768
old	naive	0 h	3	Q99KI0	ACON_MOUSE	Aco2	196248
old	naive	0 h	4	Q99KI0	ACON_MOUSE	Aco2	396120
old	naive	0 h	5	Q99KI0	ACON_MOUSE	Aco2	273288
adult	M1	48 h	1	Q99KI0	ACON_MOUSE	Aco2	69964.7
adult	M1	48 h	2	Q99KI0	ACON_MOUSE	Aco2	76993.3
adult	M1	48 h	3	Q99KI0	ACON_MOUSE	Aco2	87858.8
adult	M1	48 h	4	Q99KI0	ACON_MOUSE	Aco2	70393.9
adult	M1	48 h	5	Q99KI0	ACON_MOUSE	Aco2	80853.3
old	M1	48 h	1	Q99KI0	ACON_MOUSE	Aco2	71347.4
old	M1	48 h	2	Q99KI0	ACON_MOUSE	Aco2	82095.6
old	M1	48 h	3	Q99KI0	ACON_MOUSE	Aco2	51239
old	M1	48 h	4	Q99KI0	ACON_MOUSE	Aco2	71439.8
old	M1	48 h	5	Q99KI0	ACON_MOUSE	Aco2	102696
adult	M2a	48 h	1	Q99KI0	ACON_MOUSE	Aco2	253587
adult	M2a	48 h	2	Q99KI0	ACON_MOUSE	Aco2	221874
adult	M2a	48 h	3	Q99KI0	ACON_MOUSE	Aco2	273371
adult	M2a	48 h	4	Q99KI0	ACON_MOUSE	Aco2	215693
adult	M2a	48 h	5	Q99KI0	ACON_MOUSE	Aco2	240568
old	M2a	48 h	1	Q99KI0	ACON_MOUSE	Aco2	276930
old	M2a	48 h	2	Q99KI0	ACON_MOUSE	Aco2	217764
old	M2a	48 h	3	Q99KI0	ACON_MOUSE	Aco2	216345
old	M2a	48 h	4	Q99KI0	ACON_MOUSE	Aco2	214369
old	M2a	48 h	5	Q99KI0	ACON_MOUSE	Aco2	230780
adult	naive	0 h	1	O55137	ACOT1_MOUSE	Acot1	35181.4
adult	naive	0 h	2	O55137	ACOT1_MOUSE	Acot1	34033.5
adult	naive	0 h	3	O55137	ACOT1_MOUSE	Acot1	33988.5
adult	naive	0 h	4	O55137	ACOT1_MOUSE	Acot1	29352.3
adult	naive	0 h	5	O55137	ACOT1_MOUSE	Acot1	27727.6
old	naive	0 h	1	O55137	ACOT1_MOUSE	Acot1	66978
old	naive	0 h	2	O55137	ACOT1_MOUSE	Acot1	93977.5
old	naive	0 h	3	O55137	ACOT1_MOUSE	Acot1	100869
old	naive	0 h	4	O55137	ACOT1_MOUSE	Acot1	255146
old	naive	0 h	5	O55137	ACOT1_MOUSE	Acot1	162921
adult	M1	48 h	1	O55137	ACOT1_MOUSE	Acot1	41431.5
adult	M1	48 h	2	O55137	ACOT1_MOUSE	Acot1	53952
adult	M1	48 h	3	O55137	ACOT1_MOUSE	Acot1	46570.4
adult	M1	48 h	4	O55137	ACOT1_MOUSE	Acot1	53758.4
adult	M1	48 h	5	O55137	ACOT1_MOUSE	Acot1	50686.6
old	M1	48 h	1	O55137	ACOT1_MOUSE	Acot1	60146.8
old	M1	48 h	2	O55137	ACOT1_MOUSE	Acot1	54909.3
old	M1	48 h	3	O55137	ACOT1_MOUSE	Acot1	67581.9
old	M1	48 h	4	O55137	ACOT1_MOUSE	Acot1	65883.6
old	M1	48 h	5	O55137	ACOT1_MOUSE	Acot1	89063.1
adult	M2a	48 h	1	O55137	ACOT1_MOUSE	Acot1	63833.1
adult	M2a	48 h	2	O55137	ACOT1_MOUSE	Acot1	62823.8
adult	M2a	48 h	3	O55137	ACOT1_MOUSE	Acot1	61993.8
adult	M2a	48 h	4	O55137	ACOT1_MOUSE	Acot1	62190.8
adult	M2a	48 h	5	O55137	ACOT1_MOUSE	Acot1	54892.9
old	M2a	48 h	1	O55137	ACOT1_MOUSE	Acot1	70913.5
old	M2a	48 h	2	O55137	ACOT1_MOUSE	Acot1	60893.8
old	M2a	48 h	3	O55137	ACOT1_MOUSE	Acot1	59708.6
old	M2a	48 h	4	O55137	ACOT1_MOUSE	Acot1	73052.6
old	M2a	48 h	5	O55137	ACOT1_MOUSE	Acot1	74646.3
adult	naive	0 h	1	Q9CQR4	ACO13_MOUSE	Acot13	74596.8
adult	naive	0 h	2	Q9CQR4	ACO13_MOUSE	Acot13	19290.4
adult	naive	0 h	3	Q9CQR4	ACO13_MOUSE	Acot13	107601
adult	naive	0 h	4	Q9CQR4	ACO13_MOUSE	Acot13	113272
adult	naive	0 h	5	Q9CQR4	ACO13_MOUSE	Acot13	21906.9
old	naive	0 h	1	Q9CQR4	ACO13_MOUSE	Acot13	74034.9
old	naive	0 h	2	Q9CQR4	ACO13_MOUSE	Acot13	42008
old	naive	0 h	3	Q9CQR4	ACO13_MOUSE	Acot13	49008.2
old	naive	0 h	4	Q9CQR4	ACO13_MOUSE	Acot13	53012
old	naive	0 h	5	Q9CQR4	ACO13_MOUSE	Acot13	133667
adult	M1	48 h	1	Q9CQR4	ACO13_MOUSE	Acot13	112491
adult	M1	48 h	2	Q9CQR4	ACO13_MOUSE	Acot13	170174
adult	M1	48 h	3	Q9CQR4	ACO13_MOUSE	Acot13	106726
adult	M1	48 h	4	Q9CQR4	ACO13_MOUSE	Acot13	139920
adult	M1	48 h	5	Q9CQR4	ACO13_MOUSE	Acot13	120176
old	M1	48 h	1	Q9CQR4	ACO13_MOUSE	Acot13	33948
old	M1	48 h	2	Q9CQR4	ACO13_MOUSE	Acot13	72673.8
old	M1	48 h	3	Q9CQR4	ACO13_MOUSE	Acot13	49633.8
old	M1	48 h	4	Q9CQR4	ACO13_MOUSE	Acot13	41569.8
old	M1	48 h	5	Q9CQR4	ACO13_MOUSE	Acot13	45411.2
adult	M2a	48 h	1	Q9CQR4	ACO13_MOUSE	Acot13	49013.6
adult	M2a	48 h	2	Q9CQR4	ACO13_MOUSE	Acot13	38410.3
adult	M2a	48 h	3	Q9CQR4	ACO13_MOUSE	Acot13	56430
adult	M2a	48 h	4	Q9CQR4	ACO13_MOUSE	Acot13	33875.4
adult	M2a	48 h	5	Q9CQR4	ACO13_MOUSE	Acot13	37523.7
old	M2a	48 h	1	Q9CQR4	ACO13_MOUSE	Acot13	150934
old	M2a	48 h	2	Q9CQR4	ACO13_MOUSE	Acot13	28439.4
old	M2a	48 h	3	Q9CQR4	ACO13_MOUSE	Acot13	65033.8
old	M2a	48 h	4	Q9CQR4	ACO13_MOUSE	Acot13	36129.5
old	M2a	48 h	5	Q9CQR4	ACO13_MOUSE	Acot13	50587
adult	naive	0 h	1	Q9QYR9	ACOT2_MOUSE	Acot2	41817.5
adult	naive	0 h	2	Q9QYR9	ACOT2_MOUSE	Acot2	29535.2
adult	naive	0 h	3	Q9QYR9	ACOT2_MOUSE	Acot2	37621
adult	naive	0 h	4	Q9QYR9	ACOT2_MOUSE	Acot2	48200.4
adult	naive	0 h	5	Q9QYR9	ACOT2_MOUSE	Acot2	39162
old	naive	0 h	1	Q9QYR9	ACOT2_MOUSE	Acot2	55810.3
old	naive	0 h	2	Q9QYR9	ACOT2_MOUSE	Acot2	52261.4
old	naive	0 h	3	Q9QYR9	ACOT2_MOUSE	Acot2	41279
old	naive	0 h	4	Q9QYR9	ACOT2_MOUSE	Acot2	49933.8
old	naive	0 h	5	Q9QYR9	ACOT2_MOUSE	Acot2	59595.8
adult	M1	48 h	1	Q9QYR9	ACOT2_MOUSE	Acot2	25563.4
adult	M1	48 h	2	Q9QYR9	ACOT2_MOUSE	Acot2	39524.1
adult	M1	48 h	3	Q9QYR9	ACOT2_MOUSE	Acot2	36182.8
adult	M1	48 h	4	Q9QYR9	ACOT2_MOUSE	Acot2	47410
adult	M1	48 h	5	Q9QYR9	ACOT2_MOUSE	Acot2	38047.1
old	M1	48 h	1	Q9QYR9	ACOT2_MOUSE	Acot2	44657.7
old	M1	48 h	2	Q9QYR9	ACOT2_MOUSE	Acot2	32589.5
old	M1	48 h	3	Q9QYR9	ACOT2_MOUSE	Acot2	28468.5
old	M1	48 h	4	Q9QYR9	ACOT2_MOUSE	Acot2	34242.9
old	M1	48 h	5	Q9QYR9	ACOT2_MOUSE	Acot2	54281.4
adult	M2a	48 h	1	Q9QYR9	ACOT2_MOUSE	Acot2	42544.1
adult	M2a	48 h	2	Q9QYR9	ACOT2_MOUSE	Acot2	33689.1
adult	M2a	48 h	3	Q9QYR9	ACOT2_MOUSE	Acot2	39887.1
adult	M2a	48 h	4	Q9QYR9	ACOT2_MOUSE	Acot2	39780.4
adult	M2a	48 h	5	Q9QYR9	ACOT2_MOUSE	Acot2	43023.7
old	M2a	48 h	1	Q9QYR9	ACOT2_MOUSE	Acot2	31073.2
old	M2a	48 h	2	Q9QYR9	ACOT2_MOUSE	Acot2	36513.4
old	M2a	48 h	3	Q9QYR9	ACOT2_MOUSE	Acot2	34576
old	M2a	48 h	4	Q9QYR9	ACOT2_MOUSE	Acot2	39068.9
old	M2a	48 h	5	Q9QYR9	ACOT2_MOUSE	Acot2	38010.7
adult	naive	0 h	1	Q91V12	BACH_MOUSE	Acot7	51063.2
adult	naive	0 h	2	Q91V12	BACH_MOUSE	Acot7	47320.2
adult	naive	0 h	3	Q91V12	BACH_MOUSE	Acot7	46230.5
adult	naive	0 h	4	Q91V12	BACH_MOUSE	Acot7	58445
adult	naive	0 h	5	Q91V12	BACH_MOUSE	Acot7	50476.6
old	naive	0 h	1	Q91V12	BACH_MOUSE	Acot7	49420.7
old	naive	0 h	2	Q91V12	BACH_MOUSE	Acot7	56002.8
old	naive	0 h	3	Q91V12	BACH_MOUSE	Acot7	32020.9
old	naive	0 h	4	Q91V12	BACH_MOUSE	Acot7	55866.3
old	naive	0 h	5	Q91V12	BACH_MOUSE	Acot7	65538.4
adult	M1	48 h	1	Q91V12	BACH_MOUSE	Acot7	70315.5
adult	M1	48 h	2	Q91V12	BACH_MOUSE	Acot7	59458.1
adult	M1	48 h	3	Q91V12	BACH_MOUSE	Acot7	82647.8
adult	M1	48 h	4	Q91V12	BACH_MOUSE	Acot7	83955.8
adult	M1	48 h	5	Q91V12	BACH_MOUSE	Acot7	82173.5
old	M1	48 h	1	Q91V12	BACH_MOUSE	Acot7	94693
old	M1	48 h	2	Q91V12	BACH_MOUSE	Acot7	129976
old	M1	48 h	3	Q91V12	BACH_MOUSE	Acot7	68655
old	M1	48 h	4	Q91V12	BACH_MOUSE	Acot7	62071
old	M1	48 h	5	Q91V12	BACH_MOUSE	Acot7	39650.8
adult	M2a	48 h	1	Q91V12	BACH_MOUSE	Acot7	72585.9
adult	M2a	48 h	2	Q91V12	BACH_MOUSE	Acot7	59929.3
adult	M2a	48 h	3	Q91V12	BACH_MOUSE	Acot7	66786.2
adult	M2a	48 h	4	Q91V12	BACH_MOUSE	Acot7	98401.1
adult	M2a	48 h	5	Q91V12	BACH_MOUSE	Acot7	87248.1
old	M2a	48 h	1	Q91V12	BACH_MOUSE	Acot7	115183
old	M2a	48 h	2	Q91V12	BACH_MOUSE	Acot7	117814
old	M2a	48 h	3	Q91V12	BACH_MOUSE	Acot7	63591.1
old	M2a	48 h	4	Q91V12	BACH_MOUSE	Acot7	44475.5
old	M2a	48 h	5	Q91V12	BACH_MOUSE	Acot7	87949.8
adult	naive	0 h	1	Q9R0X4	ACOT9_MOUSE	Acot9	73956.9
adult	naive	0 h	2	Q9R0X4	ACOT9_MOUSE	Acot9	56523.6
adult	naive	0 h	3	Q9R0X4	ACOT9_MOUSE	Acot9	68677.2
adult	naive	0 h	4	Q9R0X4	ACOT9_MOUSE	Acot9	82749.2
adult	naive	0 h	5	Q9R0X4	ACOT9_MOUSE	Acot9	62886.1
old	naive	0 h	1	Q9R0X4	ACOT9_MOUSE	Acot9	64320.8
old	naive	0 h	2	Q9R0X4	ACOT9_MOUSE	Acot9	66714.4
old	naive	0 h	3	Q9R0X4	ACOT9_MOUSE	Acot9	87079.3
old	naive	0 h	4	Q9R0X4	ACOT9_MOUSE	Acot9	78981.4
old	naive	0 h	5	Q9R0X4	ACOT9_MOUSE	Acot9	66836.9
adult	M1	48 h	1	Q9R0X4	ACOT9_MOUSE	Acot9	43305.9
adult	M1	48 h	2	Q9R0X4	ACOT9_MOUSE	Acot9	35584.4
adult	M1	48 h	3	Q9R0X4	ACOT9_MOUSE	Acot9	54700.9
adult	M1	48 h	4	Q9R0X4	ACOT9_MOUSE	Acot9	47950.6
adult	M1	48 h	5	Q9R0X4	ACOT9_MOUSE	Acot9	43672.1
old	M1	48 h	1	Q9R0X4	ACOT9_MOUSE	Acot9	43393.8
old	M1	48 h	2	Q9R0X4	ACOT9_MOUSE	Acot9	58325.5
old	M1	48 h	3	Q9R0X4	ACOT9_MOUSE	Acot9	54674.4
old	M1	48 h	4	Q9R0X4	ACOT9_MOUSE	Acot9	55697.3
old	M1	48 h	5	Q9R0X4	ACOT9_MOUSE	Acot9	71486.4
adult	M2a	48 h	1	Q9R0X4	ACOT9_MOUSE	Acot9	48298.3
adult	M2a	48 h	2	Q9R0X4	ACOT9_MOUSE	Acot9	52653.6
adult	M2a	48 h	3	Q9R0X4	ACOT9_MOUSE	Acot9	53023.6
adult	M2a	48 h	4	Q9R0X4	ACOT9_MOUSE	Acot9	47522.5
adult	M2a	48 h	5	Q9R0X4	ACOT9_MOUSE	Acot9	47090.4
old	M2a	48 h	1	Q9R0X4	ACOT9_MOUSE	Acot9	51230.6
old	M2a	48 h	2	Q9R0X4	ACOT9_MOUSE	Acot9	39708.7
old	M2a	48 h	3	Q9R0X4	ACOT9_MOUSE	Acot9	75571.1
old	M2a	48 h	4	Q9R0X4	ACOT9_MOUSE	Acot9	60090.9
old	M2a	48 h	5	Q9R0X4	ACOT9_MOUSE	Acot9	57585.5
adult	naive	0 h	1	Q9R0H0	ACOX1_MOUSE	Acox1	26569.9
adult	naive	0 h	2	Q9R0H0	ACOX1_MOUSE	Acox1	29649.1
adult	naive	0 h	3	Q9R0H0	ACOX1_MOUSE	Acox1	20891.3
adult	naive	0 h	4	Q9R0H0	ACOX1_MOUSE	Acox1	20293.2
adult	naive	0 h	5	Q9R0H0	ACOX1_MOUSE	Acox1	21446.8
old	naive	0 h	1	Q9R0H0	ACOX1_MOUSE	Acox1	19483.8
old	naive	0 h	2	Q9R0H0	ACOX1_MOUSE	Acox1	20596.4
old	naive	0 h	3	Q9R0H0	ACOX1_MOUSE	Acox1	18480.6
old	naive	0 h	4	Q9R0H0	ACOX1_MOUSE	Acox1	38727.5
old	naive	0 h	5	Q9R0H0	ACOX1_MOUSE	Acox1	33867.1
adult	M1	48 h	1	Q9R0H0	ACOX1_MOUSE	Acox1	15971.5
adult	M1	48 h	2	Q9R0H0	ACOX1_MOUSE	Acox1	17783.5
adult	M1	48 h	3	Q9R0H0	ACOX1_MOUSE	Acox1	15971.1
adult	M1	48 h	4	Q9R0H0	ACOX1_MOUSE	Acox1	NaN
adult	M1	48 h	5	Q9R0H0	ACOX1_MOUSE	Acox1	22944.6
old	M1	48 h	1	Q9R0H0	ACOX1_MOUSE	Acox1	21318.8
old	M1	48 h	2	Q9R0H0	ACOX1_MOUSE	Acox1	18786.9
old	M1	48 h	3	Q9R0H0	ACOX1_MOUSE	Acox1	20122.2
old	M1	48 h	4	Q9R0H0	ACOX1_MOUSE	Acox1	19544.5
old	M1	48 h	5	Q9R0H0	ACOX1_MOUSE	Acox1	15173.9
adult	M2a	48 h	1	Q9R0H0	ACOX1_MOUSE	Acox1	29721.2
adult	M2a	48 h	2	Q9R0H0	ACOX1_MOUSE	Acox1	34880.8
adult	M2a	48 h	3	Q9R0H0	ACOX1_MOUSE	Acox1	30044.8
adult	M2a	48 h	4	Q9R0H0	ACOX1_MOUSE	Acox1	31613.7
adult	M2a	48 h	5	Q9R0H0	ACOX1_MOUSE	Acox1	31994.2
old	M2a	48 h	1	Q9R0H0	ACOX1_MOUSE	Acox1	22439.4
old	M2a	48 h	2	Q9R0H0	ACOX1_MOUSE	Acox1	27127.5
old	M2a	48 h	3	Q9R0H0	ACOX1_MOUSE	Acox1	27567.2
old	M2a	48 h	4	Q9R0H0	ACOX1_MOUSE	Acox1	37337.3
old	M2a	48 h	5	Q9R0H0	ACOX1_MOUSE	Acox1	30368
adult	naive	0 h	1	Q9EPL9	ACOX3_MOUSE	Acox3	55287.9
adult	naive	0 h	2	Q9EPL9	ACOX3_MOUSE	Acox3	52759.4
adult	naive	0 h	3	Q9EPL9	ACOX3_MOUSE	Acox3	53105.7
adult	naive	0 h	4	Q9EPL9	ACOX3_MOUSE	Acox3	44569.6
adult	naive	0 h	5	Q9EPL9	ACOX3_MOUSE	Acox3	34968
old	naive	0 h	1	Q9EPL9	ACOX3_MOUSE	Acox3	43987.6
old	naive	0 h	2	Q9EPL9	ACOX3_MOUSE	Acox3	42342.1
old	naive	0 h	3	Q9EPL9	ACOX3_MOUSE	Acox3	44400.4
old	naive	0 h	4	Q9EPL9	ACOX3_MOUSE	Acox3	76216.3
old	naive	0 h	5	Q9EPL9	ACOX3_MOUSE	Acox3	73410.2
adult	M1	48 h	1	Q9EPL9	ACOX3_MOUSE	Acox3	28067.5
adult	M1	48 h	2	Q9EPL9	ACOX3_MOUSE	Acox3	41991.7
adult	M1	48 h	3	Q9EPL9	ACOX3_MOUSE	Acox3	28023.5
adult	M1	48 h	4	Q9EPL9	ACOX3_MOUSE	Acox3	41953.2
adult	M1	48 h	5	Q9EPL9	ACOX3_MOUSE	Acox3	34735.2
old	M1	48 h	1	Q9EPL9	ACOX3_MOUSE	Acox3	28420
old	M1	48 h	2	Q9EPL9	ACOX3_MOUSE	Acox3	38024
old	M1	48 h	3	Q9EPL9	ACOX3_MOUSE	Acox3	40059.8
old	M1	48 h	4	Q9EPL9	ACOX3_MOUSE	Acox3	36119.9
old	M1	48 h	5	Q9EPL9	ACOX3_MOUSE	Acox3	76015.4
adult	M2a	48 h	1	Q9EPL9	ACOX3_MOUSE	Acox3	44642.6
adult	M2a	48 h	2	Q9EPL9	ACOX3_MOUSE	Acox3	43981.3
adult	M2a	48 h	3	Q9EPL9	ACOX3_MOUSE	Acox3	30344
adult	M2a	48 h	4	Q9EPL9	ACOX3_MOUSE	Acox3	33172
adult	M2a	48 h	5	Q9EPL9	ACOX3_MOUSE	Acox3	50231.6
old	M2a	48 h	1	Q9EPL9	ACOX3_MOUSE	Acox3	38889.7
old	M2a	48 h	2	Q9EPL9	ACOX3_MOUSE	Acox3	48126.3
old	M2a	48 h	3	Q9EPL9	ACOX3_MOUSE	Acox3	67513.8
old	M2a	48 h	4	Q9EPL9	ACOX3_MOUSE	Acox3	53478.1
old	M2a	48 h	5	Q9EPL9	ACOX3_MOUSE	Acox3	62753.9
adult	naive	0 h	1	Q9D358	PPAC_MOUSE	Acp1	74690.3
adult	naive	0 h	2	Q9D358	PPAC_MOUSE	Acp1	55308.1
adult	naive	0 h	3	Q9D358	PPAC_MOUSE	Acp1	51060.9
adult	naive	0 h	4	Q9D358	PPAC_MOUSE	Acp1	55956.2
adult	naive	0 h	5	Q9D358	PPAC_MOUSE	Acp1	55360.7
old	naive	0 h	1	Q9D358	PPAC_MOUSE	Acp1	103127
old	naive	0 h	2	Q9D358	PPAC_MOUSE	Acp1	66251.2
old	naive	0 h	3	Q9D358	PPAC_MOUSE	Acp1	68425.8
old	naive	0 h	4	Q9D358	PPAC_MOUSE	Acp1	51895.5
old	naive	0 h	5	Q9D358	PPAC_MOUSE	Acp1	70350.9
adult	M1	48 h	1	Q9D358	PPAC_MOUSE	Acp1	87556.8
adult	M1	48 h	2	Q9D358	PPAC_MOUSE	Acp1	107915
adult	M1	48 h	3	Q9D358	PPAC_MOUSE	Acp1	104687
adult	M1	48 h	4	Q9D358	PPAC_MOUSE	Acp1	84504.8
adult	M1	48 h	5	Q9D358	PPAC_MOUSE	Acp1	62974.6
old	M1	48 h	1	Q9D358	PPAC_MOUSE	Acp1	81243.6
old	M1	48 h	2	Q9D358	PPAC_MOUSE	Acp1	118417
old	M1	48 h	3	Q9D358	PPAC_MOUSE	Acp1	73057.2
old	M1	48 h	4	Q9D358	PPAC_MOUSE	Acp1	113905
[truncated: 140,411 more rows]

## Sheet: candidates table
comparison	timepoints	gene name	protein name	UniProt ID	protein description	average log2 ratio	p-value	q-value	ratio	number of unique total peptides
old / adult	0 h / 0 h	A2m	A2M_MOUSE	Q61838	Alpha-2-macroglobulin	0.111274	0.749057	0.311193	1.08018	2
old M1 / old	48 h / 0 h	A2m	A2M_MOUSE	Q61838	Alpha-2-macroglobulin	-1.5135	2.16e-05	5.36e-05	0.350261	2
old M1 / adult	48 h / 0 h	A2m	A2M_MOUSE	Q61838	Alpha-2-macroglobulin	-1.40222	1.86e-08	8.46e-08	0.378346	2
old M1 / adult M1	48 h / 48 h	A2m	A2M_MOUSE	Q61838	Alpha-2-macroglobulin	-0.272858	0.288957	0.155759	0.827678	2
old M2a / old	48 h / 0 h	A2m	A2M_MOUSE	Q61838	Alpha-2-macroglobulin	-1.28125	0.000262314	0.000489255	0.41144	2
old M2a / old M1	48 h / 48 h	A2m	A2M_MOUSE	Q61838	Alpha-2-macroglobulin	0.232249	0.00871386	0.00970429	1.17467	2
old M2a / adult	48 h / 0 h	A2m	A2M_MOUSE	Q61838	Alpha-2-macroglobulin	-1.16997	1.43e-09	7.7e-09	0.444429	2
old M2a / adult M1	48 h / 48 h	A2m	A2M_MOUSE	Q61838	Alpha-2-macroglobulin	-0.0406089	0.71548	0.301283	0.972245	2
old M2a / adult M2a	48 h / 48 h	A2m	A2M_MOUSE	Q61838	Alpha-2-macroglobulin	0.956429	0.000755687	0.00122711	1.9405	2
adult M1 / old	48 h / 0 h	A2m	A2M_MOUSE	Q61838	Alpha-2-macroglobulin	-1.24064	0.0174913	0.0172495	0.423185	2
adult M1 / adult	48 h / 0 h	A2m	A2M_MOUSE	Q61838	Alpha-2-macroglobulin	-1.12936	0.000510127	0.000873372	0.457117	2
adult M2a / old	48 h / 0 h	A2m	A2M_MOUSE	Q61838	Alpha-2-macroglobulin	-2.23768	2.35e-05	5.79e-05	0.212028	2
adult M2a / old M1	48 h / 48 h	A2m	A2M_MOUSE	Q61838	Alpha-2-macroglobulin	-0.724179	0.0152913	0.0154395	0.605341	2
adult M2a / adult	48 h / 0 h	A2m	A2M_MOUSE	Q61838	Alpha-2-macroglobulin	-2.1264	4.07e-07	1.46e-06	0.229028	2
adult M2a / adult M1	48 h / 48 h	A2m	A2M_MOUSE	Q61838	Alpha-2-macroglobulin	-0.997038	0.0212257	0.0202269	0.501028	2
old / adult	0 h / 0 h	Aacs	AACS_MOUSE	Q9D2R0	Acetoacetyl-CoA synthetase	-0.490469	0.00102523	0.00159614	0.711794	7
old M1 / old	48 h / 0 h	Aacs	AACS_MOUSE	Q9D2R0	Acetoacetyl-CoA synthetase	-0.0110193	0.0683222	0.0512443	0.992391	7
old M1 / adult	48 h / 0 h	Aacs	AACS_MOUSE	Q9D2R0	Acetoacetyl-CoA synthetase	-0.501488	4.43e-05	0.000101717	0.706378	7
old M1 / adult M1	48 h / 48 h	Aacs	AACS_MOUSE	Q9D2R0	Acetoacetyl-CoA synthetase	-0.0880174	0.194046	0.115184	0.940815	7
old M2a / old	48 h / 0 h	Aacs	AACS_MOUSE	Q9D2R0	Acetoacetyl-CoA synthetase	0.901558	0.000146114	0.000293852	1.86808	7
old M2a / old M1	48 h / 48 h	Aacs	AACS_MOUSE	Q9D2R0	Acetoacetyl-CoA synthetase	0.912578	1.47e-05	3.79e-05	1.88241	7
old M2a / adult	48 h / 0 h	Aacs	AACS_MOUSE	Q9D2R0	Acetoacetyl-CoA synthetase	0.41109	0.274365	0.149791	1.32969	7
old M2a / adult M1	48 h / 48 h	Aacs	AACS_MOUSE	Q9D2R0	Acetoacetyl-CoA synthetase	0.82456	2.98e-05	7.13e-05	1.771	7
old M2a / adult M2a	48 h / 48 h	Aacs	AACS_MOUSE	Q9D2R0	Acetoacetyl-CoA synthetase	0.00661881	0.1795	0.10869	1.0046	7
adult M1 / old	48 h / 0 h	Aacs	AACS_MOUSE	Q9D2R0	Acetoacetyl-CoA synthetase	0.0769982	0.0235924	0.0220305	1.05482	7
adult M1 / adult	48 h / 0 h	Aacs	AACS_MOUSE	Q9D2R0	Acetoacetyl-CoA synthetase	-0.413471	0.0011863	0.00180641	0.750815	7
adult M2a / old	48 h / 0 h	Aacs	AACS_MOUSE	Q9D2R0	Acetoacetyl-CoA synthetase	0.89494	1.56e-05	4e-05	1.85953	7
adult M2a / old M1	48 h / 48 h	Aacs	AACS_MOUSE	Q9D2R0	Acetoacetyl-CoA synthetase	0.905959	7.37e-06	2.04e-05	1.87379	7
adult M2a / adult	48 h / 0 h	Aacs	AACS_MOUSE	Q9D2R0	Acetoacetyl-CoA synthetase	0.404471	0.0844309	0.0604038	1.3236	7
adult M2a / adult M1	48 h / 48 h	Aacs	AACS_MOUSE	Q9D2R0	Acetoacetyl-CoA synthetase	0.817941	9.28e-06	2.52e-05	1.76289	7
old / adult	0 h / 0 h	Aagab	AAGAB_MOUSE	Q8R2R3	Alpha- and gamma-adaptin-binding protein p34	0.191797	0.180725	0.109247	1.14219	2
old M1 / old	48 h / 0 h	Aagab	AAGAB_MOUSE	Q8R2R3	Alpha- and gamma-adaptin-binding protein p34	0.299677	0.577056	0.258719	1.23087	2
old M1 / adult	48 h / 0 h	Aagab	AAGAB_MOUSE	Q8R2R3	Alpha- and gamma-adaptin-binding protein p34	0.491474	0.217234	0.125625	1.40588	2
old M2a / old	48 h / 0 h	Aagab	AAGAB_MOUSE	Q8R2R3	Alpha- and gamma-adaptin-binding protein p34	-0.441527	0.152384	0.0956861	0.736355	2
old M2a / old M1	48 h / 48 h	Aagab	AAGAB_MOUSE	Q8R2R3	Alpha- and gamma-adaptin-binding protein p34	-0.741204	0.428203	0.208469	0.59824	2
old M2a / adult	48 h / 0 h	Aagab	AAGAB_MOUSE	Q8R2R3	Alpha- and gamma-adaptin-binding protein p34	-0.249731	0.67206	0.288297	0.841053	2
adult M2a / old	48 h / 0 h	Aagab	AAGAB_MOUSE	Q8R2R3	Alpha- and gamma-adaptin-binding protein p34	-0.423186	0.376019	0.189482	0.745776	2
old / adult	0 h / 0 h	Aak1	AAK1_MOUSE	Q3UHJ0	AP2-associated protein kinase 1	0.333509	0.838998	0.3367	1.26007	5
old M1 / old	48 h / 0 h	Aak1	AAK1_MOUSE	Q3UHJ0	AP2-associated protein kinase 1	-0.0805437	0.310772	0.164456	0.945701	5
old M1 / adult	48 h / 0 h	Aak1	AAK1_MOUSE	Q3UHJ0	AP2-associated protein kinase 1	0.252965	0.191758	0.114208	1.19165	5
old M1 / adult M1	48 h / 48 h	Aak1	AAK1_MOUSE	Q3UHJ0	AP2-associated protein kinase 1	1.10683	0.389334	0.194231	2.15371	5
old M2a / old	48 h / 0 h	Aak1	AAK1_MOUSE	Q3UHJ0	AP2-associated protein kinase 1	-0.413094	0.469467	0.223039	0.751011	5
old M2a / old M1	48 h / 48 h	Aak1	AAK1_MOUSE	Q3UHJ0	AP2-associated protein kinase 1	-0.33255	0.149833	0.0944659	0.794132	5
old M2a / adult	48 h / 0 h	Aak1	AAK1_MOUSE	Q3UHJ0	AP2-associated protein kinase 1	-0.0795848	0.119263	0.0790803	0.94633	5
old M2a / adult M1	48 h / 48 h	Aak1	AAK1_MOUSE	Q3UHJ0	AP2-associated protein kinase 1	0.774277	0.294766	0.158123	1.71033	5
old M2a / adult M2a	48 h / 48 h	Aak1	AAK1_MOUSE	Q3UHJ0	AP2-associated protein kinase 1	0.106852	0.254826	0.141745	1.07688	5
adult M1 / old	48 h / 0 h	Aak1	AAK1_MOUSE	Q3UHJ0	AP2-associated protein kinase 1	-1.18737	0.791391	0.323416	0.439103	5
adult M1 / adult	48 h / 0 h	Aak1	AAK1_MOUSE	Q3UHJ0	AP2-associated protein kinase 1	-0.853861	0.440467	0.212914	0.553302	5
adult M2a / old	48 h / 0 h	Aak1	AAK1_MOUSE	Q3UHJ0	AP2-associated protein kinase 1	-0.519946	0.697908	0.296021	0.697398	5
adult M2a / old M1	48 h / 48 h	Aak1	AAK1_MOUSE	Q3UHJ0	AP2-associated protein kinase 1	-0.439402	0.446286	0.215033	0.73744	5
adult M2a / adult	48 h / 0 h	Aak1	AAK1_MOUSE	Q3UHJ0	AP2-associated protein kinase 1	-0.186437	0.895079	0.351789	0.878773	5
adult M2a / adult M1	48 h / 48 h	Aak1	AAK1_MOUSE	Q3UHJ0	AP2-associated protein kinase 1	0.667424	0.891997	0.350932	1.58824	5
old / adult	0 h / 0 h	Aamdc	AAMDC_MOUSE	Q8R0P4	Mth938 domain-containing protein	-1.04088	0.808411	0.32807	0.486032	3
old M1 / old	48 h / 0 h	Aamdc	AAMDC_MOUSE	Q8R0P4	Mth938 domain-containing protein	0.128616	0.00922399	0.010178	1.09324	3
old M1 / adult	48 h / 0 h	Aamdc	AAMDC_MOUSE	Q8R0P4	Mth938 domain-containing protein	-0.912261	0.00345907	0.00450199	0.531352	3
old M1 / adult M1	48 h / 48 h	Aamdc	AAMDC_MOUSE	Q8R0P4	Mth938 domain-containing protein	0.205942	0.170228	0.104244	1.15344	3
old M2a / old	48 h / 0 h	Aamdc	AAMDC_MOUSE	Q8R0P4	Mth938 domain-containing protein	0.129137	0.0142007	0.0145118	1.09364	3
old M2a / old M1	48 h / 48 h	Aamdc	AAMDC_MOUSE	Q8R0P4	Mth938 domain-containing protein	0.00052141	0.898873	0.352824	1.00036	3
old M2a / adult	48 h / 0 h	Aamdc	AAMDC_MOUSE	Q8R0P4	Mth938 domain-containing protein	-0.91174	0.0223411	0.0210737	0.531544	3
old M2a / adult M1	48 h / 48 h	Aamdc	AAMDC_MOUSE	Q8R0P4	Mth938 domain-containing protein	0.206463	0.216435	0.12525	1.15386	3
old M2a / adult M2a	48 h / 48 h	Aamdc	AAMDC_MOUSE	Q8R0P4	Mth938 domain-containing protein	0.0792047	0.548253	0.249388	1.05644	3
adult M1 / old	48 h / 0 h	Aamdc	AAMDC_MOUSE	Q8R0P4	Mth938 domain-containing protein	-0.0773259	0.0120814	0.0127013	0.947813	3
adult M1 / adult	48 h / 0 h	Aamdc	AAMDC_MOUSE	Q8R0P4	Mth938 domain-containing protein	-1.1182	0.000400617	0.000707504	0.460667	3
adult M2a / old	48 h / 0 h	Aamdc	AAMDC_MOUSE	Q8R0P4	Mth938 domain-containing protein	0.0499328	0.0045024	0.00561354	1.03522	3
adult M2a / old M1	48 h / 48 h	Aamdc	AAMDC_MOUSE	Q8R0P4	Mth938 domain-containing protein	-0.0786833	0.498744	0.232952	0.946921	3
adult M2a / adult	48 h / 0 h	Aamdc	AAMDC_MOUSE	Q8R0P4	Mth938 domain-containing protein	-0.990945	0.00347088	0.0045147	0.503148	3
adult M2a / adult M1	48 h / 48 h	Aamdc	AAMDC_MOUSE	Q8R0P4	Mth938 domain-containing protein	0.127259	0.00324761	0.00426544	1.09222	3
old / adult	0 h / 0 h	Aars	SYAC_MOUSE	Q8BGQ7	Alanine--tRNA ligase, cytoplasmic	-0.0154209	0.0329148	0.0287357	0.989368	43
old M1 / old	48 h / 0 h	Aars	SYAC_MOUSE	Q8BGQ7	Alanine--tRNA ligase, cytoplasmic	0.287914	0.0142891	0.0145892	1.22087	43
old M1 / adult	48 h / 0 h	Aars	SYAC_MOUSE	Q8BGQ7	Alanine--tRNA ligase, cytoplasmic	0.272493	0.00751011	0.0085873	1.20789	43
old M1 / adult M1	48 h / 48 h	Aars	SYAC_MOUSE	Q8BGQ7	Alanine--tRNA ligase, cytoplasmic	0.132887	0.00120209	0.00182815	1.09649	43
old M2a / old	48 h / 0 h	Aars	SYAC_MOUSE	Q8BGQ7	Alanine--tRNA ligase, cytoplasmic	0.494085	4.31e-23	8.96e-22	1.40843	43
old M2a / old M1	48 h / 48 h	Aars	SYAC_MOUSE	Q8BGQ7	Alanine--tRNA ligase, cytoplasmic	0.206171	2.05e-18	2.95e-17	1.15362	43
old M2a / adult	48 h / 0 h	Aars	SYAC_MOUSE	Q8BGQ7	Alanine--tRNA ligase, cytoplasmic	0.478664	1.62e-14	1.59e-13	1.39345	43
old M2a / adult M1	48 h / 48 h	Aars	SYAC_MOUSE	Q8BGQ7	Alanine--tRNA ligase, cytoplasmic	0.339058	8.02e-11	5.19e-10	1.26493	43
old M2a / adult M2a	48 h / 48 h	Aars	SYAC_MOUSE	Q8BGQ7	Alanine--tRNA ligase, cytoplasmic	0.0599982	0.170208	0.104237	1.04246	43
adult M1 / old	48 h / 0 h	Aars	SYAC_MOUSE	Q8BGQ7	Alanine--tRNA ligase, cytoplasmic	0.155027	0.650886	0.281958	1.11344	43
adult M1 / adult	48 h / 0 h	Aars	SYAC_MOUSE	Q8BGQ7	Alanine--tRNA ligase, cytoplasmic	0.139606	0.0302024	0.0268291	1.1016	43
adult M2a / old	48 h / 0 h	Aars	SYAC_MOUSE	Q8BGQ7	Alanine--tRNA ligase, cytoplasmic	0.434086	3.76e-17	4.81e-16	1.35106	43
adult M2a / old M1	48 h / 48 h	Aars	SYAC_MOUSE	Q8BGQ7	Alanine--tRNA ligase, cytoplasmic	0.146173	7.9e-21	1.39e-19	1.10663	43
adult M2a / adult	48 h / 0 h	Aars	SYAC_MOUSE	Q8BGQ7	Alanine--tRNA ligase, cytoplasmic	0.418666	4.48e-20	7.33e-19	1.33669	43
adult M2a / adult M1	48 h / 48 h	Aars	SYAC_MOUSE	Q8BGQ7	Alanine--tRNA ligase, cytoplasmic	0.279059	1.92e-20	3.25e-19	1.2134	43
old / adult	0 h / 0 h	Aarsd1	AASD1_MOUSE	Q3THG9	Alanyl-tRNA editing protein Aarsd1	2.39397	0.45662	0.218666	5.25601	6
old M1 / old	48 h / 0 h	Aarsd1	AASD1_MOUSE	Q3THG9	Alanyl-tRNA editing protein Aarsd1	2.28373	0.768917	0.316796	4.86935	6
old M1 / adult	48 h / 0 h	Aarsd1	AASD1_MOUSE	Q3THG9	Alanyl-tRNA editing protein Aarsd1	4.6777	0.472206	0.223963	25.5934	6
old M1 / adult M1	48 h / 48 h	Aarsd1	AASD1_MOUSE	Q3THG9	Alanyl-tRNA editing protein Aarsd1	-1.29558	0.730045	0.305497	0.407373	6
old M2a / old	48 h / 0 h	Aarsd1	AASD1_MOUSE	Q3THG9	Alanyl-tRNA editing protein Aarsd1	-3.06273	0.141253	0.0902717	0.119681	6
old M2a / old M1	48 h / 48 h	Aarsd1	AASD1_MOUSE	Q3THG9	Alanyl-tRNA editing protein Aarsd1	-5.34646	0.909295	0.355514	0.0245784	6
old M2a / adult	48 h / 0 h	Aarsd1	AASD1_MOUSE	Q3THG9	Alanyl-tRNA editing protein Aarsd1	-0.668766	0.461241	0.220252	0.629045	6
old M2a / adult M1	48 h / 48 h	Aarsd1	AASD1_MOUSE	Q3THG9	Alanyl-tRNA editing protein Aarsd1	-6.64204	0.774303	0.318388	0.0100126	6
old M2a / adult M2a	48 h / 48 h	Aarsd1	AASD1_MOUSE	Q3THG9	Alanyl-tRNA editing protein Aarsd1	0.431652	0.140196	0.0897708	1.34878	6
adult M1 / old	48 h / 0 h	Aarsd1	AASD1_MOUSE	Q3THG9	Alanyl-tRNA editing protein Aarsd1	3.57931	0.57666	0.258596	11.9531	6
adult M1 / adult	48 h / 0 h	Aarsd1	AASD1_MOUSE	Q3THG9	Alanyl-tRNA editing protein Aarsd1	5.97328	0.696281	0.29555	62.8254	6
adult M2a / old	48 h / 0 h	Aarsd1	AASD1_MOUSE	Q3THG9	Alanyl-tRNA editing protein Aarsd1	-3.49439	0.00617324	0.00728667	0.0887329	6
adult M2a / old M1	48 h / 48 h	Aarsd1	AASD1_MOUSE	Q3THG9	Alanyl-tRNA editing protein Aarsd1	-5.77812	0.0405799	0.0339413	0.0182227	6
adult M2a / adult	48 h / 0 h	Aarsd1	AASD1_MOUSE	Q3THG9	Alanyl-tRNA editing protein Aarsd1	-1.10042	0.148351	0.0937291	0.466381	6
adult M2a / adult M1	48 h / 48 h	Aarsd1	AASD1_MOUSE	Q3THG9	Alanyl-tRNA editing protein Aarsd1	-7.07369	0.0379492	0.0321635	0.00742345	6
old / adult	0 h / 0 h	Aatk	LMTK1_MOUSE	Q80YE4	Serine/threonine-protein kinase LMTK1	0.509785	0.00596892	0.00708857	1.42384	2
old M1 / old	48 h / 0 h	Aatk	LMTK1_MOUSE	Q80YE4	Serine/threonine-protein kinase LMTK1	-0.877901	0.0059683	0.00708828	0.544159	2
old M1 / adult	48 h / 0 h	Aatk	LMTK1_MOUSE	Q80YE4	Serine/threonine-protein kinase LMTK1	-0.368115	0.249074	0.139322	0.774794	2
old M2a / old	48 h / 0 h	Aatk	LMTK1_MOUSE	Q80YE4	Serine/threonine-protein kinase LMTK1	-0.882674	0.00519162	0.00631828	0.542361	2
old M2a / old M1	48 h / 48 h	Aatk	LMTK1_MOUSE	Q80YE4	Serine/threonine-protein kinase LMTK1	-0.00477334	0.630579	0.275818	0.996697	2
old M2a / adult	48 h / 0 h	Aatk	LMTK1_MOUSE	Q80YE4	Serine/threonine-protein kinase LMTK1	-0.372889	0.100346	0.0691842	0.772235	2
old M2a / adult M2a	48 h / 48 h	Aatk	LMTK1_MOUSE	Q80YE4	Serine/threonine-protein kinase LMTK1	0.446727	0.0408378	0.03411	1.36294	2
adult M2a / old	48 h / 0 h	Aatk	LMTK1_MOUSE	Q80YE4	Serine/threonine-protein kinase LMTK1	-1.3294	0.00260091	0.00352858	0.397933	2
adult M2a / old M1	48 h / 48 h	Aatk	LMTK1_MOUSE	Q80YE4	Serine/threonine-protein kinase LMTK1	-0.451501	0.410493	0.201943	0.731282	2
adult M2a / adult	48 h / 0 h	Aatk	LMTK1_MOUSE	Q80YE4	Serine/threonine-protein kinase LMTK1	-0.819616	0.00095385	0.00150087	0.566593	2
old / adult	0 h / 0 h	Abca1	ABCA1_MOUSE	P41233	ATP-binding cassette sub-family A member 1	-0.170118	0.674827	0.289093	0.88877	12
old M1 / old	48 h / 0 h	Abca1	ABCA1_MOUSE	P41233	ATP-binding cassette sub-family A member 1	0.596968	0.00948174	0.010413	1.51253	12
old M1 / adult	48 h / 0 h	Abca1	ABCA1_MOUSE	P41233	ATP-binding cassette sub-family A member 1	0.42685	0.112618	0.0756382	1.3443	12
old M1 / adult M1	48 h / 48 h	Abca1	ABCA1_MOUSE	P41233	ATP-binding cassette sub-family A member 1	-0.203216	0.468617	0.22276	0.868612	12
old M2a / old	48 h / 0 h	Abca1	ABCA1_MOUSE	P41233	ATP-binding cassette sub-family A member 1	-0.445632	0.000454641	0.000789633	0.734263	12
old M2a / old M1	48 h / 48 h	Abca1	ABCA1_MOUSE	P41233	ATP-binding cassette sub-family A member 1	-1.0426	6.66e-05	0.000146423	0.485452	12
old M2a / adult	48 h / 0 h	Abca1	ABCA1_MOUSE	P41233	ATP-binding cassette sub-family A member 1	-0.61575	0.000722497	0.00117992	0.652591	12
old M2a / adult M1	48 h / 48 h	Abca1	ABCA1_MOUSE	P41233	ATP-binding cassette sub-family A member 1	-1.24582	0.00262015	0.00355111	0.42167	12
old M2a / adult M2a	48 h / 48 h	Abca1	ABCA1_MOUSE	P41233	ATP-binding cassette sub-family A member 1	0.197841	0.61926	0.272081	1.14698	12
adult M1 / old	48 h / 0 h	Abca1	ABCA1_MOUSE	P41233	ATP-binding cassette sub-family A member 1	0.800184	0.0323036	0.0283051	1.74132	12
adult M1 / adult	48 h / 0 h	Abca1	ABCA1_MOUSE	P41233	ATP-binding cassette sub-family A member 1	0.630065	0.0101879	0.011061	1.54764	12
adult M2a / old	48 h / 0 h	Abca1	ABCA1_MOUSE	P41233	ATP-binding cassette sub-family A member 1	-0.643473	0.0605025	0.0466365	0.64017	12
adult M2a / old M1	48 h / 48 h	Abca1	ABCA1_MOUSE	P41233	ATP-binding cassette sub-family A member 1	-1.24044	0.00157235	0.00230249	0.423243	12
adult M2a / adult	48 h / 0 h	Abca1	ABCA1_MOUSE	P41233	ATP-binding cassette sub-family A member 1	-0.813591	0.00787992	0.00893576	0.568964	12
adult M2a / adult M1	48 h / 48 h	Abca1	ABCA1_MOUSE	P41233	ATP-binding cassette sub-family A member 1	-1.44366	4.45e-06	1.29e-05	0.367634	12
old / adult	0 h / 0 h	Abca9	ABCA9_MOUSE	Q8K449	ATP-binding cassette sub-family A member 9	-0.476125	2.38e-12	1.86e-11	0.718906	23
old M1 / old	48 h / 0 h	Abca9	ABCA9_MOUSE	Q8K449	ATP-binding cassette sub-family A member 9	-0.441312	3.11e-07	1.14e-06	0.736465	23
old M1 / adult	48 h / 0 h	Abca9	ABCA9_MOUSE	Q8K449	ATP-binding cassette sub-family A member 9	-0.917436	2.7e-26	7.05e-25	0.529449	23
old M1 / adult M1	48 h / 48 h	Abca9	ABCA9_MOUSE	Q8K449	ATP-binding cassette sub-family A member 9	-0.476051	4.83e-05	0.000109724	0.718943	23
old M2a / old	48 h / 0 h	Abca9	ABCA9_MOUSE	Q8K449	ATP-binding cassette sub-family A member 9	-0.236566	0.000721633	0.00117891	0.848763	23
old M2a / old M1	48 h / 48 h	Abca9	ABCA9_MOUSE	Q8K449	ATP-binding cassette sub-family A member 9	0.204746	0.00866313	0.00965755	1.15248	23
old M2a / adult	48 h / 0 h	Abca9	ABCA9_MOUSE	Q8K449	ATP-binding cassette sub-family A member 9	-0.71269	3.69e-32	1.41e-30	0.610181	23
old M2a / adult M1	48 h / 48 h	Abca9	ABCA9_MOUSE	Q8K449	ATP-binding cassette sub-family A member 9	-0.271305	0.0951449	0.066391	0.82857	23
old M2a / adult M2a	48 h / 48 h	Abca9	ABCA9_MOUSE	Q8K449	ATP-binding cassette sub-family A member 9	-0.0363354	0.0239131	0.0222639	0.975129	23
adult M1 / old	48 h / 0 h	Abca9	ABCA9_MOUSE	Q8K449	ATP-binding cassette sub-family A member 9	0.0347392	0.824871	0.332757	1.02437	23
adult M1 / adult	48 h / 0 h	Abca9	ABCA9_MOUSE	Q8K449	ATP-binding cassette sub-family A member 9	-0.441385	1.05e-10	6.72e-10	0.736427	23
adult M2a / old	48 h / 0 h	Abca9	ABCA9_MOUSE	Q8K449	ATP-binding cassette sub-family A member 9	-0.20023	0.254773	0.141733	0.870412	23
adult M2a / old M1	48 h / 48 h	Abca9	ABCA9_MOUSE	Q8K449	ATP-binding cassette sub-family A member 9	0.241081	1.64e-06	5.23e-06	1.18188	23
adult M2a / adult	48 h / 0 h	Abca9	ABCA9_MOUSE	Q8K449	ATP-binding cassette sub-family A member 9	-0.676355	1.95e-19	3.05e-18	0.625744	23
adult M2a / adult M1	48 h / 48 h	Abca9	ABCA9_MOUSE	Q8K449	ATP-binding cassette sub-family A member 9	-0.23497	0.747648	0.310794	0.849703	23
old / adult	0 h / 0 h	Abcb1b;Abcb1a	MDR1B_MOUSE;MDR1A_MOUSE	P06795;P21447	Multidrug resistance protein 1B;Multidrug resistance protein 1A	-0.165758	0.700987	0.296954	0.89146	2
old M1 / old	48 h / 0 h	Abcb1b;Abcb1a	MDR1B_MOUSE;MDR1A_MOUSE	P06795;P21447	Multidrug resistance protein 1B;Multidrug resistance protein 1A	-0.151051	0.929595	0.360661	0.900594	2
old M1 / adult	48 h / 0 h	Abcb1b;Abcb1a	MDR1B_MOUSE;MDR1A_MOUSE	P06795;P21447	Multidrug resistance protein 1B;Multidrug resistance protein 1A	-0.316809	0.0474282	0.0384137	0.802844	2
old M1 / adult M1	48 h / 48 h	Abcb1b;Abcb1a	MDR1B_MOUSE;MDR1A_MOUSE	P06795;P21447	Multidrug resistance protein 1B;Multidrug resistance protein 1A	-0.391362	0.117393	0.078138	0.762409	2
old M2a / old	48 h / 0 h	Abcb1b;Abcb1a	MDR1B_MOUSE;MDR1A_MOUSE	P06795;P21447	Multidrug resistance protein 1B;Multidrug resistance protein 1A	-0.183159	0.602538	0.266842	0.880772	2
old M2a / old M1	48 h / 48 h	Abcb1b;Abcb1a	MDR1B_MOUSE;MDR1A_MOUSE	P06795;P21447	Multidrug resistance protein 1B;Multidrug resistance protein 1A	-0.0321086	0.156655	0.097756	0.97799	2
old M2a / adult	48 h / 0 h	Abcb1b;Abcb1a	MDR1B_MOUSE;MDR1A_MOUSE	P06795;P21447	Multidrug resistance protein 1B;Multidrug resistance protein 1A	-0.348917	0.0205982	0.0197468	0.785173	2
old M2a / adult M1	48 h / 48 h	Abcb1b;Abcb1a	MDR1B_MOUSE;MDR1A_MOUSE	P06795;P21447	Multidrug resistance protein 1B;Multidrug resistance protein 1A	-0.423471	0.128897	0.0840872	0.745629	2
old M2a / adult M2a	48 h / 48 h	Abcb1b;Abcb1a	MDR1B_MOUSE;MDR1A_MOUSE	P06795;P21447	Multidrug resistance protein 1B;Multidrug resistance protein 1A	-0.459123	0.0172668	0.0170618	0.727428	2
adult M1 / old	48 h / 0 h	Abcb1b;Abcb1a	MDR1B_MOUSE;MDR1A_MOUSE	P06795;P21447	Multidrug resistance protein 1B;Multidrug resistance protein 1A	0.240312	0.372565	0.188188	1.18125	2
adult M1 / adult	48 h / 0 h	Abcb1b;Abcb1a	MDR1B_MOUSE;MDR1A_MOUSE	P06795;P21447	Multidrug resistance protein 1B;Multidrug resistance protein 1A	0.0745534	0.526875	0.242299	1.05303	2
adult M2a / old	48 h / 0 h	Abcb1b;Abcb1a	MDR1B_MOUSE;MDR1A_MOUSE	P06795;P21447	Multidrug resistance protein 1B;Multidrug resistance protein 1A	0.275964	0.561006	0.253596	1.2108	2
adult M2a / old M1	48 h / 48 h	Abcb1b;Abcb1a	MDR1B_MOUSE;MDR1A_MOUSE	P06795;P21447	Multidrug resistance protein 1B;Multidrug resistance protein 1A	0.427015	0.215234	0.124749	1.34445	2
adult M2a / adult	48 h / 0 h	Abcb1b;Abcb1a	MDR1B_MOUSE;MDR1A_MOUSE	P06795;P21447	Multidrug resistance protein 1B;Multidrug resistance protein 1A	0.110206	0.549213	0.249724	1.07938	2
adult M2a / adult M1	48 h / 48 h	Abcb1b;Abcb1a	MDR1B_MOUSE;MDR1A_MOUSE	P06795;P21447	Multidrug resistance protein 1B;Multidrug resistance protein 1A	0.0356525	0.61585	0.271021	1.02502	2
old / adult	0 h / 0 h	Abcb7	ABCB7_MOUSE	Q61102	ATP-binding cassette sub-family B member 7, mitochondrial	0.0668154	0.474348	0.224729	1.0474	16
old M1 / old	48 h / 0 h	Abcb7	ABCB7_MOUSE	Q61102	ATP-binding cassette sub-family B member 7, mitochondrial	0.0132906	0.0683182	0.0512429	1.00925	16
old M1 / adult	48 h / 0 h	Abcb7	ABCB7_MOUSE	Q61102	ATP-binding cassette sub-family B member 7, mitochondrial	0.0801059	0.318352	0.167426	1.0571	16
old M1 / adult M1	48 h / 48 h	Abcb7	ABCB7_MOUSE	Q61102	ATP-binding cassette sub-family B member 7, mitochondrial	0.0746244	0.0497277	0.0399072	1.05309	16
old M2a / old	48 h / 0 h	Abcb7	ABCB7_MOUSE	Q61102	ATP-binding cassette sub-family B member 7, mitochondrial	0.0144136	0.712966	0.300512	1.01004	16
old M2a / old M1	48 h / 48 h	Abcb7	ABCB7_MOUSE	Q61102	ATP-binding cassette sub-family B member 7, mitochondrial	0.00112306	0.0375141	0.0318872	1.00078	16
old M2a / adult	48 h / 0 h	Abcb7	ABCB7_MOUSE	Q61102	ATP-binding cassette sub-family B member 7, mitochondrial	0.081229	0.829345	0.334018	1.05792	16
old M2a / adult M1	48 h / 48 h	Abcb7	ABCB7_MOUSE	Q61102	ATP-binding cassette sub-family B member 7, mitochondrial	0.0757474	0.012315	0.0129083	1.05391	16
old M2a / adult M2a	48 h / 48 h	Abcb7	ABCB7_MOUSE	Q61102	ATP-binding cassette sub-family B member 7, mitochondrial	0.0411567	0.0281019	0.0253317	1.02894	16
adult M1 / old	48 h / 0 h	Abcb7	ABCB7_MOUSE	Q61102	ATP-binding cassette sub-family B member 7, mitochondrial	-0.0613338	0.00565725	0.00678422	0.958378	16
adult M1 / adult	48 h / 0 h	Abcb7	ABCB7_MOUSE	Q61102	ATP-binding cassette sub-family B member 7, mitochondrial	0.00548154	0.0388657	0.0327811	1.00381	16
adult M2a / old	48 h / 0 h	Abcb7	ABCB7_MOUSE	Q61102	ATP-binding cassette sub-family B member 7, mitochondrial	-0.026743	0.0540495	0.0426143	0.981634	16
adult M2a / old M1	48 h / 48 h	Abcb7	ABCB7_MOUSE	Q61102	ATP-binding cassette sub-family B member 7, mitochondrial	-0.0400336	0.546096	0.248722	0.972632	16
adult M2a / adult	48 h / 0 h	Abcb7	ABCB7_MOUSE	Q61102	ATP-binding cassette sub-family B member 7, mitochondrial	0.0400723	0.13405	0.0866985	1.02817	16
adult M2a / adult M1	48 h / 48 h	Abcb7	ABCB7_MOUSE	Q61102	ATP-binding cassette sub-family B member 7, mitochondrial	0.0345908	0.0338211	0.0293549	1.02427	16
old / adult	0 h / 0 h	Abcb8	ABCB8_MOUSE	Q9CXJ4	ATP-binding cassette sub-family B member 8, mitochondrial	0.322278	0.024594	0.0227657	1.2503	1
old M1 / old	48 h / 0 h	Abcb8	ABCB8_MOUSE	Q9CXJ4	ATP-binding cassette sub-family B member 8, mitochondrial	0.120897	0.519995	0.240013	1.08741	1
old M1 / adult	48 h / 0 h	Abcb8	ABCB8_MOUSE	Q9CXJ4	ATP-binding cassette sub-family B member 8, mitochondrial	0.443174	0.144038	0.0916266	1.35959	1
old M2a / old	48 h / 0 h	Abcb8	ABCB8_MOUSE	Q9CXJ4	ATP-binding cassette sub-family B member 8, mitochondrial	0.125484	0.477295	0.225724	1.09087	1
old M2a / old M1	48 h / 48 h	Abcb8	ABCB8_MOUSE	Q9CXJ4	ATP-binding cassette sub-family B member 8, mitochondrial	0.00458739	0.960423	0.368319	1.00318	1
old M2a / adult	48 h / 0 h	Abcb8	ABCB8_MOUSE	Q9CXJ4	ATP-binding cassette sub-family B member 8, mitochondrial	0.447762	0.101622	0.0698598	1.36392	1
old M2a / adult M2a	48 h / 48 h	Abcb8	ABCB8_MOUSE	Q9CXJ4	ATP-binding cassette sub-family B member 8, mitochondrial	-0.159386	0.240519	0.135609	0.895406	1
adult M2a / old	48 h / 0 h	Abcb8	ABCB8_MOUSE	Q9CXJ4	ATP-binding cassette sub-family B member 8, mitochondrial	0.28487	0.00153343	0.00225229	1.2183	1
adult M2a / old M1	48 h / 48 h	Abcb8	ABCB8_MOUSE	Q9CXJ4	ATP-binding cassette sub-family B member 8, mitochondrial	0.163974	0.399976	0.198061	1.12037	1
adult M2a / adult	48 h / 0 h	Abcb8	ABCB8_MOUSE	Q9CXJ4	ATP-binding cassette sub-family B member 8, mitochondrial	0.607148	0.00648167	0.00758196	1.52325	1
old / adult	0 h / 0 h	Abcc1	MRP1_MOUSE	O35379	Multidrug resistance-associated protein 1	-0.666144	3.64e-05	8.53e-05	0.630189	23
old M1 / old	48 h / 0 h	Abcc1	MRP1_MOUSE	O35379	Multidrug resistance-associated protein 1	1.69615	1.32e-14	1.31e-13	3.24036	23
old M1 / adult	48 h / 0 h	Abcc1	MRP1_MOUSE	O35379	Multidrug resistance-associated protein 1	1.03001	3.93e-16	4.53e-15	2.04204	23
old M1 / adult M1	48 h / 48 h	Abcc1	MRP1_MOUSE	O35379	Multidrug resistance-associated protein 1	-0.138777	0.013603	0.0140149	0.908289	23
old M2a / old	48 h / 0 h	Abcc1	MRP1_MOUSE	O35379	Multidrug resistance-associated protein 1	0.941191	1.87e-07	7.15e-07	1.92011	23
old M2a / old M1	48 h / 48 h	Abcc1	MRP1_MOUSE	O35379	Multidrug resistance-associated protein 1	-0.754963	2.28e-23	4.85e-22	0.592562	23
old M2a / adult	48 h / 0 h	Abcc1	MRP1_MOUSE	O35379	Multidrug resistance-associated protein 1	0.275047	0.0198708	0.0191733	1.21003	23
old M2a / adult M1	48 h / 48 h	Abcc1	MRP1_MOUSE	O35379	Multidrug resistance-associated protein 1	-0.89374	3.75e-21	6.76e-20	0.538217	23
old M2a / adult M2a	48 h / 48 h	Abcc1	MRP1_MOUSE	O35379	Multidrug resistance-associated protein 1	0.11175	0.58984	0.262758	1.08054	23
adult M1 / old	48 h / 0 h	Abcc1	MRP1_MOUSE	O35379	Multidrug resistance-associated protein 1	1.83493	8.24e-13	6.76e-12	3.56754	23
adult M1 / adult	48 h / 0 h	Abcc1	MRP1_MOUSE	O35379	Multidrug resistance-associated protein 1	1.16879	1.51e-15	1.66e-14	2.24823	23
adult M2a / old	48 h / 0 h	Abcc1	MRP1_MOUSE	O35379	Multidrug resistance-associated protein 1	0.829441	1.92e-07	7.31e-07	1.777	23
adult M2a / old M1	48 h / 48 h	Abcc1	MRP1_MOUSE	O35379	Multidrug resistance-associated protein 1	-0.866713	5.77e-27	1.59e-25	0.548395	23
adult M2a / adult	48 h / 0 h	Abcc1	MRP1_MOUSE	O35379	Multidrug resistance-associated protein 1	0.163297	0.146697	0.0928877	1.11984	23
adult M2a / adult M1	48 h / 48 h	Abcc1	MRP1_MOUSE	O35379	Multidrug resistance-associated protein 1	-1.00549	1.25e-25	3.11e-24	0.498101	23
old / adult	0 h / 0 h	Abcc5	MRP5_MOUSE	Q9R1X5	Multidrug resistance-associated protein 5	-0.983256	0.600652	0.266215	0.505837	2
old M1 / old	48 h / 0 h	Abcc5	MRP5_MOUSE	Q9R1X5	Multidrug resistance-associated protein 5	0.907712	0.249841	0.139635	1.87607	2
old M1 / adult	48 h / 0 h	Abcc5	MRP5_MOUSE	Q9R1X5	Multidrug resistance-associated protein 5	-0.0755442	0.234528	0.133045	0.948984	2
old M1 / adult M1	48 h / 48 h	Abcc5	MRP5_MOUSE	Q9R1X5	Multidrug resistance-associated protein 5	-0.469696	0.705466	0.298299	0.722117	2
old M2a / old	48 h / 0 h	Abcc5	MRP5_MOUSE	Q9R1X5	Multidrug resistance-associated protein 5	-0.0756031	0.187469	0.112273	0.948945	2
old M2a / old M1	48 h / 48 h	Abcc5	MRP5_MOUSE	Q9R1X5	Multidrug resistance-associated protein 5	-0.983315	0.00242208	0.00332163	0.505816	2
old M2a / adult	48 h / 0 h	Abcc5	MRP5_MOUSE	Q9R1X5	Multidrug resistance-associated protein 5	-1.05886	0.144179	0.0916895	0.480011	2
old M2a / adult M1	48 h / 48 h	Abcc5	MRP5_MOUSE	Q9R1X5	Multidrug resistance-associated protein 5	-1.45301	0.0257646	0.0236216	0.365258	2
old M2a / adult M2a	48 h / 48 h	Abcc5	MRP5_MOUSE	Q9R1X5	Multidrug resistance-associated protein 5	-0.63601	0.392204	0.195257	0.64349	2
adult M1 / old	48 h / 0 h	Abcc5	MRP5_MOUSE	Q9R1X5	Multidrug resistance-associated protein 5	1.37741	0.533288	0.244562	2.59801	2
adult M1 / adult	48 h / 0 h	Abcc5	MRP5_MOUSE	Q9R1X5	Multidrug resistance-associated protein 5	0.394151	0.0944336	0.0659938	1.31417	2
adult M2a / old	48 h / 0 h	Abcc5	MRP5_MOUSE	Q9R1X5	Multidrug resistance-associated protein 5	0.560407	0.243911	0.137044	1.47469	2
adult M2a / old M1	48 h / 48 h	Abcc5	MRP5_MOUSE	Q9R1X5	Multidrug resistance-associated protein 5	-0.347305	0.0657137	0.0497414	0.786051	2
adult M2a / adult	48 h / 0 h	Abcc5	MRP5_MOUSE	Q9R1X5	Multidrug resistance-associated protein 5	-0.422849	0.158342	0.0985197	0.74595	2
adult M2a / adult M1	48 h / 48 h	Abcc5	MRP5_MOUSE	Q9R1X5	Multidrug resistance-associated protein 5	-0.817001	0.0499278	0.0400373	0.567621	2
old / adult	0 h / 0 h	Abcc9	ABCC9_MOUSE	P70170	ATP-binding cassette sub-family C member 9	-0.137072	0.725424	0.304167	0.909363	1
old M1 / old	48 h / 0 h	Abcc9	ABCC9_MOUSE	P70170	ATP-binding cassette sub-family C member 9	0.98233	0.0224951	0.0211868	1.97565	1
old M1 / adult	48 h / 0 h	Abcc9	ABCC9_MOUSE	P70170	ATP-binding cassette sub-family C member 9	0.845258	0.187873	0.112449	1.79659	1
old M1 / adult M1	48 h / 48 h	Abcc9	ABCC9_MOUSE	P70170	ATP-binding cassette sub-family C member 9	-0.0394423	0.790376	0.323151	0.973031	1
old M2a / old	48 h / 0 h	Abcc9	ABCC9_MOUSE	P70170	ATP-binding cassette sub-family C member 9	0.233237	0.464168	0.221228	1.17547	1
old M2a / old M1	48 h / 48 h	Abcc9	ABCC9_MOUSE	P70170	ATP-binding cassette sub-family C member 9	-0.749093	0.0248082	0.0229196	0.594977	1
old M2a / adult	48 h / 0 h	Abcc9	ABCC9_MOUSE	P70170	ATP-binding cassette sub-family C member 9	0.0961646	0.825949	0.333054	1.06893	1
old M2a / adult M1	48 h / 48 h	Abcc9	ABCC9_MOUSE	P70170	ATP-binding cassette sub-family C member 9	-0.788535	0.0215247	0.0204549	0.578931	1
old M2a / adult M2a	48 h / 48 h	Abcc9	ABCC9_MOUSE	P70170	ATP-binding cassette sub-family C member 9	-0.208795	0.339673	0.175823	0.86526	1
adult M1 / old	48 h / 0 h	Abcc9	ABCC9_MOUSE	P70170	ATP-binding cassette sub-family C member 9	1.02177	0.025968	0.0237692	2.03041	1
adult M1 / adult	48 h / 0 h	Abcc9	ABCC9_MOUSE	P70170	ATP-binding cassette sub-family C member 9	0.8847	0.0132793	0.0137445	1.84638	1
adult M2a / old	48 h / 0 h	Abcc9	ABCC9_MOUSE	P70170	ATP-binding cassette sub-family C member 9	0.442032	0.052189	0.041441	1.35852	1
adult M2a / old M1	48 h / 48 h	Abcc9	ABCC9_MOUSE	P70170	ATP-binding cassette sub-family C member 9	-0.540298	0.264848	0.145849	0.687629	1
adult M2a / adult	48 h / 0 h	Abcc9	ABCC9_MOUSE	P70170	ATP-binding cassette sub-family C member 9	0.304959	0.233546	0.132655	1.23538	1
adult M2a / adult M1	48 h / 48 h	Abcc9	ABCC9_MOUSE	P70170	ATP-binding cassette sub-family C member 9	-0.579741	0.0991064	0.0685324	0.669084	1
old / adult	0 h / 0 h	Abcd1	ABCD1_MOUSE	P48410	ATP-binding cassette sub-family D member 1	0.229322	0.0107806	0.0115729	1.17228	10
old M1 / old	48 h / 0 h	Abcd1	ABCD1_MOUSE	P48410	ATP-binding cassette sub-family D member 1	-0.609355	9.39e-06	2.54e-05	0.65549	10
old M1 / adult	48 h / 0 h	Abcd1	ABCD1_MOUSE	P48410	ATP-binding cassette sub-family D member 1	-0.380033	0.00137909	0.00205686	0.76842	10
old M1 / adult M1	48 h / 48 h	Abcd1	ABCD1_MOUSE	P48410	ATP-binding cassette sub-family D member 1	-0.393799	0.181419	0.109557	0.761123	10
old M2a / old	48 h / 0 h	Abcd1	ABCD1_MOUSE	P48410	ATP-binding cassette sub-family D member 1	-0.217862	0.0990633	0.0685065	0.859839	10
old M2a / old M1	48 h / 48 h	Abcd1	ABCD1_MOUSE	P48410	ATP-binding cassette sub-family D member 1	0.391493	0.000862221	0.0013751	1.31175	10
old M2a / adult	48 h / 0 h	Abcd1	ABCD1_MOUSE	P48410	ATP-binding cassette sub-family D member 1	0.0114593	0.498586	0.232901	1.00797	10
old M2a / adult M1	48 h / 48 h	Abcd1	ABCD1_MOUSE	P48410	ATP-binding cassette sub-family D member 1	-0.00230662	0.0222535	0.0210115	0.998402	10
old M2a / adult M2a	48 h / 48 h	Abcd1	ABCD1_MOUSE	P48410	ATP-binding cassette sub-family D member 1	0.149132	0.0235012	0.0219614	1.1089	10
adult M1 / old	48 h / 0 h	Abcd1	ABCD1_MOUSE	P48410	ATP-binding cassette sub-family D member 1	-0.215556	0.00486678	0.00598722	0.861214	10
adult M1 / adult	48 h / 0 h	Abcd1	ABCD1_MOUSE	P48410	ATP-binding cassette sub-family D member 1	0.0137659	0.00239051	0.00328483	1.00959	10
adult M2a / old	48 h / 0 h	Abcd1	ABCD1_MOUSE	P48410	ATP-binding cassette sub-family D member 1	-0.366994	0.0208757	0.0199599	0.775396	10
adult M2a / old M1	48 h / 48 h	Abcd1	ABCD1_MOUSE	P48410	ATP-binding cassette sub-family D member 1	0.242361	0.0604592	0.0466061	1.18293	10
adult M2a / adult	48 h / 0 h	Abcd1	ABCD1_MOUSE	P48410	ATP-binding cassette sub-family D member 1	-0.137673	0.406937	0.200629	0.908984	10
adult M2a / adult M1	48 h / 48 h	Abcd1	ABCD1_MOUSE	P48410	ATP-binding cassette sub-family D member 1	-0.151439	0.00116817	0.00178327	0.900352	10
old / adult	0 h / 0 h	Abcd3	ABCD3_MOUSE	P55096	ATP-binding cassette sub-family D member 3	0.0796153	0.0941272	0.065838	1.05674	7
old M1 / old	48 h / 0 h	Abcd3	ABCD3_MOUSE	P55096	ATP-binding cassette sub-family D member 3	0.192241	0.00975602	0.010657	1.14254	7
old M1 / adult	48 h / 0 h	Abcd3	ABCD3_MOUSE	P55096	ATP-binding cassette sub-family D member 3	0.271857	0.000247262	0.000464897	1.20736	7
old M1 / adult M1	48 h / 48 h	Abcd3	ABCD3_MOUSE	P55096	ATP-binding cassette sub-family D member 3	0.048272	0.00321685	0.00423168	1.03403	7
old M2a / old	48 h / 0 h	Abcd3	ABCD3_MOUSE	P55096	ATP-binding cassette sub-family D member 3	0.50832	1.69e-05	4.3e-05	1.42239	7
old M2a / old M1	48 h / 48 h	Abcd3	ABCD3_MOUSE	P55096	ATP-binding cassette sub-family D member 3	0.316078	0.000716468	0.00117173	1.24494	7
old M2a / adult	48 h / 0 h	Abcd3	ABCD3_MOUSE	P55096	ATP-binding cassette sub-family D member 3	0.587935	0.000415292	0.000729595	1.50309	7
old M2a / adult M1	48 h / 48 h	Abcd3	ABCD3_MOUSE	P55096	ATP-binding cassette sub-family D member 3	0.36435	9.94e-05	0.000208784	1.2873	7
old M2a / adult M2a	48 h / 48 h	Abcd3	ABCD3_MOUSE	P55096	ATP-binding cassette sub-family D member 3	0.046798	0.00655065	0.00764952	1.03297	7
adult M1 / old	48 h / 0 h	Abcd3	ABCD3_MOUSE	P55096	ATP-binding cassette sub-family D member 3	0.143969	0.993748	0.376952	1.10494	7
adult M1 / adult	48 h / 0 h	Abcd3	ABCD3_MOUSE	P55096	ATP-binding cassette sub-family D member 3	0.223585	0.151371	0.09522	1.16763	7
adult M2a / old	48 h / 0 h	Abcd3	ABCD3_MOUSE	P55096	ATP-binding cassette sub-family D member 3	0.461522	0.0686525	0.0514415	1.37699	7
adult M2a / old M1	48 h / 48 h	Abcd3	ABCD3_MOUSE	P55096	ATP-binding cassette sub-family D member 3	0.26928	0.596996	0.26505	1.20521	7
adult M2a / adult	48 h / 0 h	Abcd3	ABCD3_MOUSE	P55096	ATP-binding cassette sub-family D member 3	0.541137	0.000504975	0.000865589	1.45512	7
adult M2a / adult M1	48 h / 48 h	Abcd3	ABCD3_MOUSE	P55096	ATP-binding cassette sub-family D member 3	0.317552	0.00533339	0.00646132	1.24621	7
old / adult	0 h / 0 h	Abce1	ABCE1_MOUSE	P61222	ATP-binding cassette sub-family E member 1	-0.206095	0.0583151	0.0452625	0.866881	27
old M1 / old	48 h / 0 h	Abce1	ABCE1_MOUSE	P61222	ATP-binding cassette sub-family E member 1	-0.36105	1.14e-11	8.23e-11	0.778598	27
old M1 / adult	48 h / 0 h	Abce1	ABCE1_MOUSE	P61222	ATP-binding cassette sub-family E member 1	-0.567145	0.000514216	0.000879565	0.674951	27
old M1 / adult M1	48 h / 48 h	Abce1	ABCE1_MOUSE	P61222	ATP-binding cassette sub-family E member 1	0.268338	0.00714305	0.00822801	1.20442	27
old M2a / old	48 h / 0 h	Abce1	ABCE1_MOUSE	P61222	ATP-binding cassette sub-family E member 1	0.0267344	0.183973	0.110659	1.0187	27
old M2a / old M1	48 h / 48 h	Abce1	ABCE1_MOUSE	P61222	ATP-binding cassette sub-family E member 1	0.387784	2.81e-11	1.93e-10	1.30838	27
old M2a / adult	48 h / 0 h	Abce1	ABCE1_MOUSE	P61222	ATP-binding cassette sub-family E member 1	-0.179361	0.441867	0.213442	0.883094	27
old M2a / adult M1	48 h / 48 h	Abce1	ABCE1_MOUSE	P61222	ATP-binding cassette sub-family E member 1	0.656122	1.15e-11	8.27e-11	1.57584	27
old M2a / adult M2a	48 h / 48 h	Abce1	ABCE1_MOUSE	P61222	ATP-binding cassette sub-family E member 1	0.267055	1.85e-07	7.08e-07	1.20335	27
adult M1 / old	48 h / 0 h	Abce1	ABCE1_MOUSE	P61222	ATP-binding cassette sub-family E member 1	-0.629388	5.91e-08	2.46e-07	0.646451	27
adult M1 / adult	48 h / 0 h	Abce1	ABCE1_MOUSE	P61222	ATP-binding cassette sub-family E member 1	-0.835483	1.16e-05	3.09e-05	0.560396	27
adult M2a / old	48 h / 0 h	Abce1	ABCE1_MOUSE	P61222	ATP-binding cassette sub-family E member 1	-0.24032	1.31e-06	4.25e-06	0.846557	27
adult M2a / old M1	48 h / 48 h	Abce1	ABCE1_MOUSE	P61222	ATP-binding cassette sub-family E member 1	0.12073	6.3e-05	0.000139419	1.08728	27
adult M2a / adult	48 h / 0 h	Abce1	ABCE1_MOUSE	P61222	ATP-binding cassette sub-family E member 1	-0.446415	0.00861797	0.00961559	0.733864	27
adult M2a / adult M1	48 h / 48 h	Abce1	ABCE1_MOUSE	P61222	ATP-binding cassette sub-family E member 1	0.389068	1.34e-10	8.41e-10	1.30955	27
old / adult	0 h / 0 h	Abcf1	ABCF1_MOUSE	Q6P542	ATP-binding cassette sub-family F member 1	-0.341014	0.0546558	0.0429805	0.789486	18
old M1 / old	48 h / 0 h	Abcf1	ABCF1_MOUSE	Q6P542	ATP-binding cassette sub-family F member 1	0.156677	0.00303719	0.00403318	1.11472	18
old M1 / adult	48 h / 0 h	Abcf1	ABCF1_MOUSE	Q6P542	ATP-binding cassette sub-family F member 1	-0.184337	0.950832	0.36602	0.880053	18
old M1 / adult M1	48 h / 48 h	Abcf1	ABCF1_MOUSE	Q6P542	ATP-binding cassette sub-family F member 1	-0.0394489	0.321836	0.168832	0.973027	18
old M2a / old	48 h / 0 h	Abcf1	ABCF1_MOUSE	Q6P542	ATP-binding cassette sub-family F member 1	0.388295	0.000191807	0.000372736	1.30885	18
old M2a / old M1	48 h / 48 h	Abcf1	ABCF1_MOUSE	Q6P542	ATP-binding cassette sub-family F member 1	0.231618	0.377551	0.19004	1.17415	18
old M2a / adult	48 h / 0 h	Abcf1	ABCF1_MOUSE	Q6P542	ATP-binding cassette sub-family F member 1	0.0472807	0.352287	0.180545	1.03332	18
old M2a / adult M1	48 h / 48 h	Abcf1	ABCF1_MOUSE	Q6P542	ATP-binding cassette sub-family F member 1	0.192169	0.0473647	0.0383717	1.14248	18
old M2a / adult M2a	48 h / 48 h	Abcf1	ABCF1_MOUSE	Q6P542	ATP-binding cassette sub-family F member 1	-0.118985	0.371455	0.18774	0.920835	18
adult M1 / old	48 h / 0 h	Abcf1	ABCF1_MOUSE	Q6P542	ATP-binding cassette sub-family F member 1	0.196126	0.116837	0.077855	1.14562	18
adult M1 / adult	48 h / 0 h	Abcf1	ABCF1_MOUSE	Q6P542	ATP-binding cassette sub-family F member 1	-0.144888	0.877386	0.347137	0.90445	18
adult M2a / old	48 h / 0 h	Abcf1	ABCF1_MOUSE	Q6P542	ATP-binding cassette sub-family F member 1	0.507279	0.00135146	0.00202248	1.42137	18
adult M2a / old M1	48 h / 48 h	Abcf1	ABCF1_MOUSE	Q6P542	ATP-binding cassette sub-family F member 1	0.350602	0.0654778	0.0495969	1.27509	18
adult M2a / adult	48 h / 0 h	Abcf1	ABCF1_MOUSE	Q6P542	ATP-binding cassette sub-family F member 1	0.166265	0.244345	0.137247	1.12215	18
adult M2a / adult M1	48 h / 48 h	Abcf1	ABCF1_MOUSE	Q6P542	ATP-binding cassette sub-family F member 1	0.311154	0.00564036	0.00676568	1.2407	18
old / adult	0 h / 0 h	Abcf2	ABCF2_MOUSE	Q99LE6	ATP-binding cassette sub-family F member 2	-0.597005	0.239632	0.135254	0.661125	7
old M1 / old	48 h / 0 h	Abcf2	ABCF2_MOUSE	Q99LE6	ATP-binding cassette sub-family F member 2	0.572961	2.96e-08	1.3e-07	1.48757	7
old M1 / adult	48 h / 0 h	Abcf2	ABCF2_MOUSE	Q99LE6	ATP-binding cassette sub-family F member 2	-0.0240439	0.568803	0.256147	0.983472	7
old M1 / adult M1	48 h / 48 h	Abcf2	ABCF2_MOUSE	Q99LE6	ATP-binding cassette sub-family F member 2	-0.241322	0.00241886	0.00331759	0.84597	7
old M2a / old	48 h / 0 h	Abcf2	ABCF2_MOUSE	Q99LE6	ATP-binding cassette sub-family F member 2	0.867964	3.04e-10	1.82e-09	1.82509	7
old M2a / old M1	48 h / 48 h	Abcf2	ABCF2_MOUSE	Q99LE6	ATP-binding cassette sub-family F member 2	0.295003	0.00414308	0.00524042	1.22689	7
old M2a / adult	48 h / 0 h	Abcf2	ABCF2_MOUSE	Q99LE6	ATP-binding cassette sub-family F member 2	0.270959	0.128305	0.0838073	1.20661	7
old M2a / adult M1	48 h / 48 h	Abcf2	ABCF2_MOUSE	Q99LE6	ATP-binding cassette sub-family F member 2	0.0536819	0.00475352	0.00587231	1.03791	7
old M2a / adult M2a	48 h / 48 h	Abcf2	ABCF2_MOUSE	Q99LE6	ATP-binding cassette sub-family F member 2	-0.156675	0.891372	0.350794	0.89709	7
adult M1 / old	48 h / 0 h	Abcf2	ABCF2_MOUSE	Q99LE6	ATP-binding cassette sub-family F member 2	0.814283	0.000919801	0.00145456	1.75842	7
adult M1 / adult	48 h / 0 h	Abcf2	ABCF2_MOUSE	Q99LE6	ATP-binding cassette sub-family F member 2	0.217278	0.533985	0.244777	1.16254	7
adult M2a / old	48 h / 0 h	Abcf2	ABCF2_MOUSE	Q99LE6	ATP-binding cassette sub-family F member 2	1.02464	8.77e-12	6.41e-11	2.03445	7
adult M2a / old M1	48 h / 48 h	Abcf2	ABCF2_MOUSE	Q99LE6	ATP-binding cassette sub-family F member 2	0.451678	0.00469371	0.00580967	1.36763	7
adult M2a / adult	48 h / 0 h	Abcf2	ABCF2_MOUSE	Q99LE6	ATP-binding cassette sub-family F member 2	0.427634	0.0452628	0.0369935	1.34503	7
adult M2a / adult M1	48 h / 48 h	Abcf2	ABCF2_MOUSE	Q99LE6	ATP-binding cassette sub-family F member 2	0.210357	0.000230043	0.000436343	1.15697	7
old / adult	0 h / 0 h	Abcf3	ABCF3_MOUSE	Q8K268	ATP-binding cassette sub-family F member 3	-0.0239191	0.189762	0.113317	0.983557	6
old M1 / old	48 h / 0 h	Abcf3	ABCF3_MOUSE	Q8K268	ATP-binding cassette sub-family F member 3	0.306596	0.550688	0.250198	1.23679	6
old M1 / adult	48 h / 0 h	Abcf3	ABCF3_MOUSE	Q8K268	ATP-binding cassette sub-family F member 3	0.282677	0.00559674	0.00672662	1.21645	6
old M2a / old	48 h / 0 h	Abcf3	ABCF3_MOUSE	Q8K268	ATP-binding cassette sub-family F member 3	0.443746	0.00137858	0.00205622	1.36013	6
old M2a / old M1	48 h / 48 h	Abcf3	ABCF3_MOUSE	Q8K268	ATP-binding cassette sub-family F member 3	0.13715	0.00445983	0.00557049	1.09973	6
old M2a / adult	48 h / 0 h	Abcf3	ABCF3_MOUSE	Q8K268	ATP-binding cassette sub-family F member 3	0.419827	0.00616637	0.00727962	1.33777	6
old M2a / adult M1	48 h / 48 h	Abcf3	ABCF3_MOUSE	Q8K268	ATP-binding cassette sub-family F member 3	-1.20508	0.97257	0.371446	0.433745	6
old M2a / adult M2a	48 h / 48 h	Abcf3	ABCF3_MOUSE	Q8K268	ATP-binding cassette sub-family F member 3	0.0349411	0.194536	0.115406	1.02452	6
adult M1 / old	48 h / 0 h	Abcf3	ABCF3_MOUSE	Q8K268	ATP-binding cassette sub-family F member 3	1.64883	0.446454	0.215075	3.13579	6
adult M1 / adult	48 h / 0 h	Abcf3	ABCF3_MOUSE	Q8K268	ATP-binding cassette sub-family F member 3	1.62491	0.61538	0.270877	3.08423	6
adult M2a / old	48 h / 0 h	Abcf3	ABCF3_MOUSE	Q8K268	ATP-binding cassette sub-family F member 3	0.408805	0.125711	0.0824011	1.32759	6
adult M2a / old M1	48 h / 48 h	Abcf3	ABCF3_MOUSE	Q8K268	ATP-binding cassette sub-family F member 3	0.102209	0.0139658	0.0143197	1.07342	6
adult M2a / adult	48 h / 0 h	Abcf3	ABCF3_MOUSE	Q8K268	ATP-binding cassette sub-family F member 3	0.384886	0.719769	0.302538	1.30576	6
adult M2a / adult M1	48 h / 48 h	Abcf3	ABCF3_MOUSE	Q8K268	ATP-binding cassette sub-family F member 3	-1.24002	0.0209663	0.0200284	0.423366	6
old / adult	0 h / 0 h	Abcg1	ABCG1_MOUSE	Q64343	ATP-binding cassette sub-family G member 1	0.555781	0.28937	0.155941	1.46996	7
old M2a / old	48 h / 0 h	Abcg1	ABCG1_MOUSE	Q64343	ATP-binding cassette sub-family G member 1	0.966667	2.27e-06	7.01e-06	1.95432	7
old M2a / adult	48 h / 0 h	Abcg1	ABCG1_MOUSE	Q64343	ATP-binding cassette sub-family G member 1	1.52245	0.0344021	0.0297506	2.87278	7
old M2a / adult M2a	48 h / 48 h	Abcg1	ABCG1_MOUSE	Q64343	ATP-binding cassette sub-family G member 1	0.156537	0.000732173	0.00119348	1.11461	7
adult M2a / old	48 h / 0 h	Abcg1	ABCG1_MOUSE	Q64343	ATP-binding cassette sub-family G member 1	0.810131	0.0064241	0.00752783	1.75337	7
adult M2a / adult	48 h / 0 h	Abcg1	ABCG1_MOUSE	Q64343	ATP-binding cassette sub-family G member 1	1.36591	0.234583	0.133067	2.57739	7
old / adult	0 h / 0 h	Abhd10	ABHDA_MOUSE	Q6PE15	Mycophenolic acid acyl-glucuronide esterase, mitochondrial	-0.0749238	0.31597	0.166521	0.949392	3
old M1 / old	48 h / 0 h	Abhd10	ABHDA_MOUSE	Q6PE15	Mycophenolic acid acyl-glucuronide esterase, mitochondrial	-0.27842	0.0106005	0.0114206	0.824494	3
old M1 / adult	48 h / 0 h	Abhd10	ABHDA_MOUSE	Q6PE15	Mycophenolic acid acyl-glucuronide esterase, mitochondrial	-0.353343	0.0245256	0.0227122	0.782768	3
old M1 / adult M1	48 h / 48 h	Abhd10	ABHDA_MOUSE	Q6PE15	Mycophenolic acid acyl-glucuronide esterase, mitochondrial	0.174335	0.0990102	0.0684873	1.12844	3
old M2a / old	48 h / 0 h	Abhd10	ABHDA_MOUSE	Q6PE15	Mycophenolic acid acyl-glucuronide esterase, mitochondrial	-0.138772	0.0028636	0.00383266	0.908292	3
old M2a / old M1	48 h / 48 h	Abhd10	ABHDA_MOUSE	Q6PE15	Mycophenolic acid acyl-glucuronide esterase, mitochondrial	0.139647	0.312107	0.164976	1.10164	3
old M2a / adult	48 h / 0 h	Abhd10	ABHDA_MOUSE	Q6PE15	Mycophenolic acid acyl-glucuronide esterase, mitochondrial	-0.213696	0.15375	0.0963645	0.862325	3
old M2a / adult M1	48 h / 48 h	Abhd10	ABHDA_MOUSE	Q6PE15	Mycophenolic acid acyl-glucuronide esterase, mitochondrial	0.313982	0.0377681	0.0320447	1.24313	3
old M2a / adult M2a	48 h / 48 h	Abhd10	ABHDA_MOUSE	Q6PE15	Mycophenolic acid acyl-glucuronide esterase, mitochondrial	0.328948	0.0612974	0.047107	1.2561	3
adult M1 / old	48 h / 0 h	Abhd10	ABHDA_MOUSE	Q6PE15	Mycophenolic acid acyl-glucuronide esterase, mitochondrial	-0.452754	0.0186833	0.0182148	0.730647	3
adult M1 / adult	48 h / 0 h	Abhd10	ABHDA_MOUSE	Q6PE15	Mycophenolic acid acyl-glucuronide esterase, mitochondrial	-0.527678	0.000367418	0.000655987	0.69367	3
adult M2a / old	48 h / 0 h	Abhd10	ABHDA_MOUSE	Q6PE15	Mycophenolic acid acyl-glucuronide esterase, mitochondrial	-0.46772	0.000182642	0.000357301	0.723106	3
adult M2a / old M1	48 h / 48 h	Abhd10	ABHDA_MOUSE	Q6PE15	Mycophenolic acid acyl-glucuronide esterase, mitochondrial	-0.189301	0.0320555	0.0281345	0.877031	3
adult M2a / adult	48 h / 0 h	Abhd10	ABHDA_MOUSE	Q6PE15	Mycophenolic acid acyl-glucuronide esterase, mitochondrial	-0.542644	0.00140134	0.00208607	0.686511	3
adult M2a / adult M1	48 h / 48 h	Abhd10	ABHDA_MOUSE	Q6PE15	Mycophenolic acid acyl-glucuronide esterase, mitochondrial	-0.0149661	0.993314	0.376834	0.98968	3
old / adult	0 h / 0 h	Abhd11	ABHDB_MOUSE	Q8K4F5	Alpha/beta hydrolase domain-containing protein 11	-0.0491971	0.698827	0.296303	0.966474	5
old M1 / old	48 h / 0 h	Abhd11	ABHDB_MOUSE	Q8K4F5	Alpha/beta hydrolase domain-containing protein 11	-0.340162	0.0325901	0.0285109	0.789952	5
old M1 / adult	48 h / 0 h	Abhd11	ABHDB_MOUSE	Q8K4F5	Alpha/beta hydrolase domain-containing protein 11	-0.389359	0.112441	0.0755461	0.763469	5
old M1 / adult M1	48 h / 48 h	Abhd11	ABHDB_MOUSE	Q8K4F5	Alpha/beta hydrolase domain-containing protein 11	-0.479822	0.239279	0.135092	0.717066	5
old M2a / old	48 h / 0 h	Abhd11	ABHDB_MOUSE	Q8K4F5	Alpha/beta hydrolase domain-containing protein 11	-0.232617	0.0681964	0.0511689	0.85109	5
old M2a / old M1	48 h / 48 h	Abhd11	ABHDB_MOUSE	Q8K4F5	Alpha/beta hydrolase domain-containing protein 11	0.107546	0.381897	0.191549	1.07739	5
old M2a / adult	48 h / 0 h	Abhd11	ABHDB_MOUSE	Q8K4F5	Alpha/beta hydrolase domain-containing protein 11	-0.281814	0.0185131	0.0180808	0.822556	5
old M2a / adult M1	48 h / 48 h	Abhd11	ABHDB_MOUSE	Q8K4F5	Alpha/beta hydrolase domain-containing protein 11	-0.372276	0.112494	0.0755754	0.772563	5
old M2a / adult M2a	48 h / 48 h	Abhd11	ABHDB_MOUSE	Q8K4F5	Alpha/beta hydrolase domain-containing protein 11	-0.127818	0.0407814	0.0340735	0.915215	5
adult M1 / old	48 h / 0 h	Abhd11	ABHDB_MOUSE	Q8K4F5	Alpha/beta hydrolase domain-containing protein 11	0.13966	0.459732	0.219709	1.10165	5
adult M1 / adult	48 h / 0 h	Abhd11	ABHDB_MOUSE	Q8K4F5	Alpha/beta hydrolase domain-containing protein 11	0.0904627	0.727173	0.304669	1.06471	5
adult M2a / old	48 h / 0 h	Abhd11	ABHDB_MOUSE	Q8K4F5	Alpha/beta hydrolase domain-containing protein 11	-0.104798	0.59852	0.265527	0.929935	5
adult M2a / old M1	48 h / 48 h	Abhd11	ABHDB_MOUSE	Q8K4F5	Alpha/beta hydrolase domain-containing protein 11	0.235364	0.122912	0.0809775	1.1772	5
adult M2a / adult	48 h / 0 h	Abhd11	ABHDB_MOUSE	Q8K4F5	Alpha/beta hydrolase domain-containing protein 11	-0.153996	0.523316	0.241202	0.898758	5
adult M2a / adult M1	48 h / 48 h	Abhd11	ABHDB_MOUSE	Q8K4F5	Alpha/beta hydrolase domain-containing protein 11	-0.244458	0.681338	0.29105	0.844133	5
old / adult	0 h / 0 h	Abhd12	ABD12_MOUSE	Q99LR1	Monoacylglycerol lipase ABHD12	-0.218291	0.0361503	0.0309557	0.859583	19
old M1 / old	48 h / 0 h	Abhd12	ABD12_MOUSE	Q99LR1	Monoacylglycerol lipase ABHD12	-0.133847	0.0411882	0.0343376	0.911398	19
old M1 / adult	48 h / 0 h	Abhd12	ABD12_MOUSE	Q99LR1	Monoacylglycerol lipase ABHD12	-0.352137	0.000507091	0.000868849	0.783423	19
old M1 / adult M1	48 h / 48 h	Abhd12	ABD12_MOUSE	Q99LR1	Monoacylglycerol lipase ABHD12	-0.0788944	0.351098	0.180119	0.946783	19
old M2a / old	48 h / 0 h	Abhd12	ABD12_MOUSE	Q99LR1	Monoacylglycerol lipase ABHD12	-0.289081	0.134176	0.0867598	0.818423	19
old M2a / old M1	48 h / 48 h	Abhd12	ABD12_MOUSE	Q99LR1	Monoacylglycerol lipase ABHD12	-0.155234	0.0039952	0.00507798	0.897987	19
old M2a / adult	48 h / 0 h	Abhd12	ABD12_MOUSE	Q99LR1	Monoacylglycerol lipase ABHD12	-0.507372	0.863823	0.343482	0.703503	19
old M2a / adult M1	48 h / 48 h	Abhd12	ABD12_MOUSE	Q99LR1	Monoacylglycerol lipase ABHD12	-0.234129	0.189399	0.113145	0.850198	19
old M2a / adult M2a	48 h / 48 h	Abhd12	ABD12_MOUSE	Q99LR1	Monoacylglycerol lipase ABHD12	0.410955	0.00546172	0.00659604	1.32957	19
adult M1 / old	48 h / 0 h	Abhd12	ABD12_MOUSE	Q99LR1	Monoacylglycerol lipase ABHD12	-0.0549524	0.257592	0.142881	0.962626	19
adult M1 / adult	48 h / 0 h	Abhd12	ABD12_MOUSE	Q99LR1	Monoacylglycerol lipase ABHD12	-0.273243	0.0918485	0.064555	0.827457	19
adult M2a / old	48 h / 0 h	Abhd12	ABD12_MOUSE	Q99LR1	Monoacylglycerol lipase ABHD12	-0.700036	0.0499994	0.0400881	0.615557	19
adult M2a / old M1	48 h / 48 h	Abhd12	ABD12_MOUSE	Q99LR1	Monoacylglycerol lipase ABHD12	-0.566189	0.660273	0.284795	0.675398	19
adult M2a / adult	48 h / 0 h	Abhd12	ABD12_MOUSE	Q99LR1	Monoacylglycerol lipase ABHD12	-0.918327	0.0162769	0.0162658	0.529122	19
adult M2a / adult M1	48 h / 48 h	Abhd12	ABD12_MOUSE	Q99LR1	Monoacylglycerol lipase ABHD12	-0.645084	0.367462	0.186323	0.639456	19
old / adult	0 h / 0 h	Abhd14b	ABHEB_MOUSE	Q8VCR7	Alpha/beta hydrolase domain-containing protein 14B	0.0458139	0.710469	0.299793	1.03227	6
old M1 / old	48 h / 0 h	Abhd14b	ABHEB_MOUSE	Q8VCR7	Alpha/beta hydrolase domain-containing protein 14B	-0.360986	0.00449646	0.00560767	0.778632	6
old M1 / adult	48 h / 0 h	Abhd14b	ABHEB_MOUSE	Q8VCR7	Alpha/beta hydrolase domain-containing protein 14B	-0.315172	0.00132373	0.00198613	0.803755	6
old M1 / adult M1	48 h / 48 h	Abhd14b	ABHEB_MOUSE	Q8VCR7	Alpha/beta hydrolase domain-containing protein 14B	-0.304857	0.636304	0.277554	0.809522	6
old M2a / old	48 h / 0 h	Abhd14b	ABHEB_MOUSE	Q8VCR7	Alpha/beta hydrolase domain-containing protein 14B	-0.324486	0.0428071	0.0354147	0.798583	6
old M2a / old M1	48 h / 48 h	Abhd14b	ABHEB_MOUSE	Q8VCR7	Alpha/beta hydrolase domain-containing protein 14B	0.0365003	0.567827	0.255809	1.02562	6
old M2a / adult	48 h / 0 h	Abhd14b	ABHEB_MOUSE	Q8VCR7	Alpha/beta hydrolase domain-containing protein 14B	-0.278672	0.00170168	0.00246405	0.82435	6
old M2a / adult M1	48 h / 48 h	Abhd14b	ABHEB_MOUSE	Q8VCR7	Alpha/beta hydrolase domain-containing protein 14B	-0.268357	0.193145	0.114817	0.830264	6
old M2a / adult M2a	48 h / 48 h	Abhd14b	ABHEB_MOUSE	Q8VCR7	Alpha/beta hydrolase domain-containing protein 14B	0.171161	0.722609	0.303359	1.12596	6
adult M1 / old	48 h / 0 h	Abhd14b	ABHEB_MOUSE	Q8VCR7	Alpha/beta hydrolase domain-containing protein 14B	-0.0561287	0.189653	0.113263	0.961842	6
adult M1 / adult	48 h / 0 h	Abhd14b	ABHEB_MOUSE	Q8VCR7	Alpha/beta hydrolase domain-containing protein 14B	-0.0103148	0.105853	0.0721045	0.992876	6
adult M2a / old	48 h / 0 h	Abhd14b	ABHEB_MOUSE	Q8VCR7	Alpha/beta hydrolase domain-containing protein 14B	-0.495647	0.00458206	0.005695	0.709243	6
adult M2a / old M1	48 h / 48 h	Abhd14b	ABHEB_MOUSE	Q8VCR7	Alpha/beta hydrolase domain-containing protein 14B	-0.134661	0.359897	0.183369	0.910884	6
adult M2a / adult	48 h / 0 h	Abhd14b	ABHEB_MOUSE	Q8VCR7	Alpha/beta hydrolase domain-containing protein 14B	-0.449833	8.48e-05	0.000181593	0.732127	6
adult M2a / adult M1	48 h / 48 h	Abhd14b	ABHEB_MOUSE	Q8VCR7	Alpha/beta hydrolase domain-containing protein 14B	-0.439519	0.495908	0.232012	0.737381	6
old / adult	0 h / 0 h	Abhd16a	ABHGA_MOUSE	Q9Z1Q2	Abhydrolase domain-containing protein 16A	0.158452	0.737158	0.3078	1.11609	4
old M1 / old	48 h / 0 h	Abhd16a	ABHGA_MOUSE	Q9Z1Q2	Abhydrolase domain-containing protein 16A	-0.129619	0.0646372	0.0491228	0.914073	4
old M1 / adult	48 h / 0 h	Abhd16a	ABHGA_MOUSE	Q9Z1Q2	Abhydrolase domain-containing protein 16A	0.0288332	0.0722685	0.0535535	1.02019	4
old M1 / adult M1	48 h / 48 h	Abhd16a	ABHGA_MOUSE	Q9Z1Q2	Abhydrolase domain-containing protein 16A	-0.42779	0.295993	0.158614	0.7434	4
old M2a / old	48 h / 0 h	Abhd16a	ABHGA_MOUSE	Q9Z1Q2	Abhydrolase domain-containing protein 16A	-0.685187	0.0606731	0.0467294	0.621925	4
old M2a / old M1	48 h / 48 h	Abhd16a	ABHGA_MOUSE	Q9Z1Q2	Abhydrolase domain-containing protein 16A	-0.555568	0.159644	0.0991161	0.680389	4
old M2a / adult	48 h / 0 h	Abhd16a	ABHGA_MOUSE	Q9Z1Q2	Abhydrolase domain-containing protein 16A	-0.526734	0.0129035	0.013423	0.694124	4
old M2a / adult M1	48 h / 48 h	Abhd16a	ABHGA_MOUSE	Q9Z1Q2	Abhydrolase domain-containing protein 16A	-0.983357	0.152974	0.095974	0.505801	4
old M2a / adult M2a	48 h / 48 h	Abhd16a	ABHGA_MOUSE	Q9Z1Q2	Abhydrolase domain-containing protein 16A	-0.412602	0.165708	0.102032	0.751267	4
adult M1 / old	48 h / 0 h	Abhd16a	ABHGA_MOUSE	Q9Z1Q2	Abhydrolase domain-containing protein 16A	0.298171	0.863335	0.343336	1.22958	4
adult M1 / adult	48 h / 0 h	Abhd16a	ABHGA_MOUSE	Q9Z1Q2	Abhydrolase domain-containing protein 16A	0.456623	0.810359	0.328625	1.37233	4
adult M2a / old	48 h / 0 h	Abhd16a	ABHGA_MOUSE	Q9Z1Q2	Abhydrolase domain-containing protein 16A	-0.272584	0.129172	0.0842374	0.827835	4
adult M2a / old M1	48 h / 48 h	Abhd16a	ABHGA_MOUSE	Q9Z1Q2	Abhydrolase domain-containing protein 16A	-0.142965	0.156641	0.0977494	0.905656	4
adult M2a / adult	48 h / 0 h	Abhd16a	ABHGA_MOUSE	Q9Z1Q2	Abhydrolase domain-containing protein 16A	-0.114132	0.0260819	0.0238592	0.923938	4
adult M2a / adult M1	48 h / 48 h	Abhd16a	ABHGA_MOUSE	Q9Z1Q2	Abhydrolase domain-containing protein 16A	-0.570755	0.183067	0.110283	0.673264	4
old / adult	0 h / 0 h	Abhd17b	AB17B_MOUSE	Q7M759	Alpha/beta hydrolase domain-containing protein 17B	0.648131	0.000183025	0.000357935	1.56714	5
old M1 / old	48 h / 0 h	Abhd17b	AB17B_MOUSE	Q7M759	Alpha/beta hydrolase domain-containing protein 17B	-1.12799	1.31e-08	6.1e-08	0.457552	5
old M1 / adult	48 h / 0 h	Abhd17b	AB17B_MOUSE	Q7M759	Alpha/beta hydrolase domain-containing protein 17B	-0.479863	1.37e-11	9.8e-11	0.717046	5
old M1 / adult M1	48 h / 48 h	Abhd17b	AB17B_MOUSE	Q7M759	Alpha/beta hydrolase domain-containing protein 17B	-1.76273	0.022151	0.0209376	0.29469	5
old M2a / old	48 h / 0 h	Abhd17b	AB17B_MOUSE	Q7M759	Alpha/beta hydrolase domain-containing protein 17B	-0.969094	1.55e-08	7.14e-08	0.510827	5
old M2a / old M1	48 h / 48 h	Abhd17b	AB17B_MOUSE	Q7M759	Alpha/beta hydrolase domain-containing protein 17B	0.158899	6.58e-05	0.000144856	1.11644	5
old M2a / adult	48 h / 0 h	Abhd17b	AB17B_MOUSE	Q7M759	Alpha/beta hydrolase domain-containing protein 17B	-0.320964	8.62e-09	4.13e-08	0.800535	5
old M2a / adult M1	48 h / 48 h	Abhd17b	AB17B_MOUSE	Q7M759	Alpha/beta hydrolase domain-containing protein 17B	-1.60383	0.00819166	0.00921068	0.329002	5
old M2a / adult M2a	48 h / 48 h	Abhd17b	AB17B_MOUSE	Q7M759	Alpha/beta hydrolase domain-containing protein 17B	0.0574939	0.0278576	0.0251601	1.04066	5
adult M1 / old	48 h / 0 h	Abhd17b	AB17B_MOUSE	Q7M759	Alpha/beta hydrolase domain-containing protein 17B	0.634736	2.37e-05	5.83e-05	1.55265	5
adult M1 / adult	48 h / 0 h	Abhd17b	AB17B_MOUSE	Q7M759	Alpha/beta hydrolase domain-containing protein 17B	1.28287	7.32e-05	0.000159362	2.43322	5
adult M2a / old	48 h / 0 h	Abhd17b	AB17B_MOUSE	Q7M759	Alpha/beta hydrolase domain-containing protein 17B	-1.02659	1.06e-10	6.74e-10	0.49087	5
adult M2a / old M1	48 h / 48 h	Abhd17b	AB17B_MOUSE	Q7M759	Alpha/beta hydrolase domain-containing protein 17B	0.101405	0.000602519	0.00100926	1.07282	5
adult M2a / adult	48 h / 0 h	Abhd17b	AB17B_MOUSE	Q7M759	Alpha/beta hydrolase domain-containing protein 17B	-0.378458	3.55e-10	2.1e-09	0.76926	5
adult M2a / adult M1	48 h / 48 h	Abhd17b	AB17B_MOUSE	Q7M759	Alpha/beta hydrolase domain-containing protein 17B	-1.66132	0.0196492	0.0189976	0.316149	5
old / adult	0 h / 0 h	Abhd5	ABHD5_MOUSE	Q9DBL9	1-acylglycerol-3-phosphate O-acyltransferase ABHD5	-0.0561001	0.739653	0.308498	0.961861	1
old M1 / old	48 h / 0 h	Abhd5	ABHD5_MOUSE	Q9DBL9	1-acylglycerol-3-phosphate O-acyltransferase ABHD5	0.414383	0.182739	0.110159	1.33273	1
old M1 / adult	48 h / 0 h	Abhd5	ABHD5_MOUSE	Q9DBL9	1-acylglycerol-3-phosphate O-acyltransferase ABHD5	0.358283	0.0980822	0.0679888	1.2819	1
old M1 / adult M1	48 h / 48 h	Abhd5	ABHD5_MOUSE	Q9DBL9	1-acylglycerol-3-phosphate O-acyltransferase ABHD5	-0.0487598	0.710265	0.299747	0.966767	1
old M2a / old	48 h / 0 h	Abhd5	ABHD5_MOUSE	Q9DBL9	1-acylglycerol-3-phosphate O-acyltransferase ABHD5	0.65126	0.0227103	0.0213556	1.57054	1
old M2a / old M1	48 h / 48 h	Abhd5	ABHD5_MOUSE	Q9DBL9	1-acylglycerol-3-phosphate O-acyltransferase ABHD5	0.236877	0.274511	0.149854	1.17844	1
old M2a / adult	48 h / 0 h	Abhd5	ABHD5_MOUSE	Q9DBL9	1-acylglycerol-3-phosphate O-acyltransferase ABHD5	0.59516	0.0283589	0.0255249	1.51064	1
old M2a / adult M1	48 h / 48 h	Abhd5	ABHD5_MOUSE	Q9DBL9	1-acylglycerol-3-phosphate O-acyltransferase ABHD5	0.188117	0.16344	0.100907	1.13928	1
old M2a / adult M2a	48 h / 48 h	Abhd5	ABHD5_MOUSE	Q9DBL9	1-acylglycerol-3-phosphate O-acyltransferase ABHD5	0.0724961	0.555686	0.251858	1.05153	1
adult M1 / old	48 h / 0 h	Abhd5	ABHD5_MOUSE	Q9DBL9	1-acylglycerol-3-phosphate O-acyltransferase ABHD5	0.463143	0.0898023	0.0633886	1.37854	1
adult M1 / adult	48 h / 0 h	Abhd5	ABHD5_MOUSE	Q9DBL9	1-acylglycerol-3-phosphate O-acyltransferase ABHD5	0.407042	0.0987417	0.0683387	1.32596	1
adult M2a / old	48 h / 0 h	Abhd5	ABHD5_MOUSE	Q9DBL9	1-acylglycerol-3-phosphate O-acyltransferase ABHD5	0.578764	0.0903281	0.0637005	1.49357	1
adult M2a / old M1	48 h / 48 h	Abhd5	ABHD5_MOUSE	Q9DBL9	1-acylglycerol-3-phosphate O-acyltransferase ABHD5	0.164381	0.336269	0.17449	1.12069	1
adult M2a / adult	48 h / 0 h	Abhd5	ABHD5_MOUSE	Q9DBL9	1-acylglycerol-3-phosphate O-acyltransferase ABHD5	0.522664	0.0131547	0.0136324	1.43661	1
adult M2a / adult M1	48 h / 48 h	Abhd5	ABHD5_MOUSE	Q9DBL9	1-acylglycerol-3-phosphate O-acyltransferase ABHD5	0.115621	0.257627	0.142895	1.08344	1
old M1 / old	48 h / 0 h	Abhd6	ABHD6_MOUSE	Q8R2Y0	Monoacylglycerol lipase ABHD6	-0.580261	0.171352	0.104768	0.668843	1
adult M2a / old	48 h / 0 h	Abhd6	ABHD6_MOUSE	Q8R2Y0	Monoacylglycerol lipase ABHD6	-0.973306	0.422028	0.206134	0.509338	1
adult M2a / old M1	48 h / 48 h	Abhd6	ABHD6_MOUSE	Q8R2Y0	Monoacylglycerol lipase ABHD6	-0.393045	0.778888	0.319672	0.761521	1
old / adult	0 h / 0 h	Abi1	ABI1_MOUSE	Q8CBW3	Abl interactor 1	0.104094	0.0791555	0.0574987	1.07482	14
old M1 / old	48 h / 0 h	Abi1	ABI1_MOUSE	Q8CBW3	Abl interactor 1	-0.0946326	0.00160368	0.00234087	0.936511	14
old M1 / adult	48 h / 0 h	Abi1	ABI1_MOUSE	Q8CBW3	Abl interactor 1	0.00946142	3.45e-05	8.14e-05	1.00658	14
old M1 / adult M1	48 h / 48 h	Abi1	ABI1_MOUSE	Q8CBW3	Abl interactor 1	-0.52415	0.127223	0.0832348	0.695369	14
old M2a / old	48 h / 0 h	Abi1	ABI1_MOUSE	Q8CBW3	Abl interactor 1	-0.133637	0.0228638	0.0214658	0.911531	14
old M2a / old M1	48 h / 48 h	Abi1	ABI1_MOUSE	Q8CBW3	Abl interactor 1	-0.0390041	0.230763	0.131546	0.973327	14
old M2a / adult	48 h / 0 h	Abi1	ABI1_MOUSE	Q8CBW3	Abl interactor 1	-0.0295427	4.31e-05	9.92e-05	0.979731	14
old M2a / adult M1	48 h / 48 h	Abi1	ABI1_MOUSE	Q8CBW3	Abl interactor 1	-0.563154	0.0239716	0.0223022	0.676821	14
old M2a / adult M2a	48 h / 48 h	Abi1	ABI1_MOUSE	Q8CBW3	Abl interactor 1	0.300951	0.949591	0.365698	1.23196	14
adult M1 / old	48 h / 0 h	Abi1	ABI1_MOUSE	Q8CBW3	Abl interactor 1	0.429517	0.000113379	0.00023451	1.34678	14
adult M1 / adult	48 h / 0 h	Abi1	ABI1_MOUSE	Q8CBW3	Abl interactor 1	0.533611	0.000573721	0.000967501	1.44755	14
adult M2a / old	48 h / 0 h	Abi1	ABI1_MOUSE	Q8CBW3	Abl interactor 1	-0.434588	0.012974	0.0134802	0.739905	14
adult M2a / old M1	48 h / 48 h	Abi1	ABI1_MOUSE	Q8CBW3	Abl interactor 1	-0.339955	0.25749	0.142841	0.790066	14
adult M2a / adult	48 h / 0 h	Abi1	ABI1_MOUSE	Q8CBW3	Abl interactor 1	-0.330494	0.000506	0.000867225	0.795264	14
adult M2a / adult M1	48 h / 48 h	Abi1	ABI1_MOUSE	Q8CBW3	Abl interactor 1	-0.864105	0.000323614	0.000588345	0.549387	14
old / adult	0 h / 0 h	Abi3	ABI3_MOUSE	Q8BYZ1	ABI gene family member 3	-0.0896158	0.48412	0.228133	0.939773	14
old M1 / old	48 h / 0 h	Abi3	ABI3_MOUSE	Q8BYZ1	ABI gene family member 3	-0.21164	0.109043	0.0738106	0.863555	14
old M1 / adult	48 h / 0 h	Abi3	ABI3_MOUSE	Q8BYZ1	ABI gene family member 3	-0.301256	0.0757503	0.0555415	0.811546	14
old M1 / adult M1	48 h / 48 h	Abi3	ABI3_MOUSE	Q8BYZ1	ABI gene family member 3	-0.362336	0.10946	0.0740189	0.777904	14
old M2a / old	48 h / 0 h	Abi3	ABI3_MOUSE	Q8BYZ1	ABI gene family member 3	-0.766983	0.00027121	0.000504103	0.587645	14
old M2a / old M1	48 h / 48 h	Abi3	ABI3_MOUSE	Q8BYZ1	ABI gene family member 3	-0.555343	0.0396846	0.033342	0.680495	14
old M2a / adult	48 h / 0 h	Abi3	ABI3_MOUSE	Q8BYZ1	ABI gene family member 3	-0.856599	0.000246012	0.000463	0.552253	14
old M2a / adult M1	48 h / 48 h	Abi3	ABI3_MOUSE	Q8BYZ1	ABI gene family member 3	-0.917678	0.00424274	0.00534334	0.52936	14
old M2a / adult M2a	48 h / 48 h	Abi3	ABI3_MOUSE	Q8BYZ1	ABI gene family member 3	-0.402438	0.0526253	0.0417096	0.756579	14
adult M1 / old	48 h / 0 h	Abi3	ABI3_MOUSE	Q8BYZ1	ABI gene family member 3	0.150696	0.417339	0.204489	1.1101	14
adult M1 / adult	48 h / 0 h	Abi3	ABI3_MOUSE	Q8BYZ1	ABI gene family member 3	0.0610799	0.611269	0.269628	1.04325	14
adult M2a / old	48 h / 0 h	Abi3	ABI3_MOUSE	Q8BYZ1	ABI gene family member 3	-0.364544	0.0237903	0.0221726	0.776714	14
adult M2a / old M1	48 h / 48 h	Abi3	ABI3_MOUSE	Q8BYZ1	ABI gene family member 3	-0.152905	0.137328	0.0883413	0.899438	14
adult M2a / adult	48 h / 0 h	Abi3	ABI3_MOUSE	Q8BYZ1	ABI gene family member 3	-0.45416	0.0186341	0.0181748	0.729935	14
adult M2a / adult M1	48 h / 48 h	Abi3	ABI3_MOUSE	Q8BYZ1	ABI gene family member 3	-0.51524	0.0226694	0.0213229	0.699676	14
old / adult	0 h / 0 h	Abl1;Abl2	ABL1_MOUSE;ABL2_MOUSE	P00520;Q4JIM5	Tyrosine-protein kinase ABL1;Abelson tyrosine-protein kinase 2	0.310955	0.441789	0.213413	1.24053	1
old M1 / old	48 h / 0 h	Abl1;Abl2	ABL1_MOUSE;ABL2_MOUSE	P00520;Q4JIM5	Tyrosine-protein kinase ABL1;Abelson tyrosine-protein kinase 2	-0.614691	0.202833	0.119261	0.65307	1
old M1 / adult	48 h / 0 h	Abl1;Abl2	ABL1_MOUSE;ABL2_MOUSE	P00520;Q4JIM5	Tyrosine-protein kinase ABL1;Abelson tyrosine-protein kinase 2	-0.303736	0.303215	0.161436	0.810152	1
old M1 / adult M1	48 h / 48 h	Abl1;Abl2	ABL1_MOUSE;ABL2_MOUSE	P00520;Q4JIM5	Tyrosine-protein kinase ABL1;Abelson tyrosine-protein kinase 2	1.28513	0.118611	0.078743	2.43704	1
old M2a / old	48 h / 0 h	Abl1;Abl2	ABL1_MOUSE;ABL2_MOUSE	P00520;Q4JIM5	Tyrosine-protein kinase ABL1;Abelson tyrosine-protein kinase 2	0.289388	0.533587	0.244648	1.22212	1
old M2a / old M1	48 h / 48 h	Abl1;Abl2	ABL1_MOUSE;ABL2_MOUSE	P00520;Q4JIM5	Tyrosine-protein kinase ABL1;Abelson tyrosine-protein kinase 2	0.904078	0.0427341	0.0353772	1.87135	1
old M2a / adult	48 h / 0 h	Abl1;Abl2	ABL1_MOUSE;ABL2_MOUSE	P00520;Q4JIM5	Tyrosine-protein kinase ABL1;Abelson tyrosine-protein kinase 2	0.600343	0.145131	0.0921724	1.51608	1
old M2a / adult M1	48 h / 48 h	Abl1;Abl2	ABL1_MOUSE;ABL2_MOUSE	P00520;Q4JIM5	Tyrosine-protein kinase ABL1;Abelson tyrosine-protein kinase 2	2.18921	0.0227187	0.0213601	4.56056	1
old M2a / adult M2a	48 h / 48 h	Abl1;Abl2	ABL1_MOUSE;ABL2_MOUSE	P00520;Q4JIM5	Tyrosine-protein kinase ABL1;Abelson tyrosine-protein kinase 2	0.690198	0.0879241	0.0623404	1.6135	1
adult M1 / old	48 h / 0 h	Abl1;Abl2	ABL1_MOUSE;ABL2_MOUSE	P00520;Q4JIM5	Tyrosine-protein kinase ABL1;Abelson tyrosine-protein kinase 2	-1.89982	0.0120426	0.0126676	0.267976	1
adult M1 / adult	48 h / 0 h	Abl1;Abl2	ABL1_MOUSE;ABL2_MOUSE	P00520;Q4JIM5	Tyrosine-protein kinase ABL1;Abelson tyrosine-protein kinase 2	-1.58887	0.012796	0.0133278	0.332432	1
adult M2a / old	48 h / 0 h	Abl1;Abl2	ABL1_MOUSE;ABL2_MOUSE	P00520;Q4JIM5	Tyrosine-protein kinase ABL1;Abelson tyrosine-protein kinase 2	-0.40081	0.0396334	0.0333047	0.757433	1
adult M2a / old M1	48 h / 48 h	Abl1;Abl2	ABL1_MOUSE;ABL2_MOUSE	P00520;Q4JIM5	Tyrosine-protein kinase ABL1;Abelson tyrosine-protein kinase 2	0.213881	0.442916	0.213813	1.1598	1
adult M2a / adult	48 h / 0 h	Abl1;Abl2	ABL1_MOUSE;ABL2_MOUSE	P00520;Q4JIM5	Tyrosine-protein kinase ABL1;Abelson tyrosine-protein kinase 2	-0.0898548	0.709057	0.299365	0.939617	1
adult M2a / adult M1	48 h / 48 h	Abl1;Abl2	ABL1_MOUSE;ABL2_MOUSE	P00520;Q4JIM5	Tyrosine-protein kinase ABL1;Abelson tyrosine-protein kinase 2	1.49901	0.0314373	0.0277012	2.82649	1
old / adult	0 h / 0 h	Ablim1	ABLM1_MOUSE	Q8K4G5	Actin-binding LIM protein 1	1.49838	0.00047435	0.000818647	2.82525	2
old M2a / old	48 h / 0 h	Ablim1	ABLM1_MOUSE	Q8K4G5	Actin-binding LIM protein 1	-1.36913	0.00467125	0.00578658	0.387124	2
old M2a / adult	48 h / 0 h	Ablim1	ABLM1_MOUSE	Q8K4G5	Actin-binding LIM protein 1	0.129247	0.345914	0.178179	1.09372	2
old M2a / adult M2a	48 h / 48 h	Ablim1	ABLM1_MOUSE	Q8K4G5	Actin-binding LIM protein 1	0.0431337	0.850218	0.33967	1.03035	2
adult M2a / old	48 h / 0 h	Ablim1	ABLM1_MOUSE	Q8K4G5	Actin-binding LIM protein 1	-1.41227	3.2e-05	7.6e-05	0.375721	2
adult M2a / adult	48 h / 0 h	Ablim1	ABLM1_MOUSE	Q8K4G5	Actin-binding LIM protein 1	0.0861131	0.710955	0.299917	1.06151	2
old / adult	0 h / 0 h	Abr	ABR_MOUSE	Q5SSL4	Active breakpoint cluster region-related protein	-0.0189249	0.00931629	0.0102607	0.986968	19
old M1 / old	48 h / 0 h	Abr	ABR_MOUSE	Q5SSL4	Active breakpoint cluster region-related protein	1.01061	5.72e-15	5.89e-14	2.01476	19
old M1 / adult	48 h / 0 h	Abr	ABR_MOUSE	Q5SSL4	Active breakpoint cluster region-related protein	0.991686	2.62e-09	1.36e-08	1.98851	19
old M1 / adult M1	48 h / 48 h	Abr	ABR_MOUSE	Q5SSL4	Active breakpoint cluster region-related protein	-0.19846	0.0353106	0.030384	0.871481	19
old M2a / old	48 h / 0 h	Abr	ABR_MOUSE	Q5SSL4	Active breakpoint cluster region-related protein	0.452148	0.000607296	0.0010163	1.36808	19
old M2a / old M1	48 h / 48 h	Abr	ABR_MOUSE	Q5SSL4	Active breakpoint cluster region-related protein	-0.558463	8.18e-13	6.71e-12	0.679025	19
old M2a / adult	48 h / 0 h	Abr	ABR_MOUSE	Q5SSL4	Active breakpoint cluster region-related protein	0.433223	0.133365	0.0863611	1.35025	19
old M2a / adult M1	48 h / 48 h	Abr	ABR_MOUSE	Q5SSL4	Active breakpoint cluster region-related protein	-0.756922	1.54e-07	5.97e-07	0.591757	19
old M2a / adult M2a	48 h / 48 h	Abr	ABR_MOUSE	Q5SSL4	Active breakpoint cluster region-related protein	-0.19522	0.0126892	0.0132331	0.873439	19
adult M1 / old	48 h / 0 h	Abr	ABR_MOUSE	Q5SSL4	Active breakpoint cluster region-related protein	1.20907	4.72e-08	2e-07	2.31189	19
adult M1 / adult	48 h / 0 h	Abr	ABR_MOUSE	Q5SSL4	Active breakpoint cluster region-related protein	1.19015	0.000150569	0.00030146	2.28176	19
adult M2a / old	48 h / 0 h	Abr	ABR_MOUSE	Q5SSL4	Active breakpoint cluster region-related protein	0.647368	4.24e-09	2.13e-08	1.56631	19
adult M2a / old M1	48 h / 48 h	Abr	ABR_MOUSE	Q5SSL4	Active breakpoint cluster region-related protein	-0.363242	9.03e-09	4.32e-08	0.777416	19
adult M2a / adult	48 h / 0 h	Abr	ABR_MOUSE	Q5SSL4	Active breakpoint cluster region-related protein	0.628444	0.0163808	0.01635	1.5459	19
adult M2a / adult M1	48 h / 48 h	Abr	ABR_MOUSE	Q5SSL4	Active breakpoint cluster region-related protein	-0.561702	0.000167188	0.000331074	0.677503	19
old / adult	0 h / 0 h	Abracl	ABRAL_MOUSE	Q4KML4	Costars family protein ABRACL	0.117125	0.917569	0.357508	1.08457	4
old M1 / old	48 h / 0 h	Abracl	ABRAL_MOUSE	Q4KML4	Costars family protein ABRACL	-0.606846	0.0017697	0.00254614	0.656631	4
old M1 / adult	48 h / 0 h	Abracl	ABRAL_MOUSE	Q4KML4	Costars family protein ABRACL	-0.489721	0.00059755	0.00100184	0.712163	4
old M1 / adult M1	48 h / 48 h	Abracl	ABRAL_MOUSE	Q4KML4	Costars family protein ABRACL	0.242561	2.17e-05	5.37e-05	1.18309	4
old M2a / old	48 h / 0 h	Abracl	ABRAL_MOUSE	Q4KML4	Costars family protein ABRACL	-0.784559	0.0190573	0.0185154	0.580529	4
old M2a / old M1	48 h / 48 h	Abracl	ABRAL_MOUSE	Q4KML4	Costars family protein ABRACL	-0.177713	0.0218299	0.0206865	0.884104	4
old M2a / adult	48 h / 0 h	Abracl	ABRAL_MOUSE	Q4KML4	Costars family protein ABRACL	-0.667434	0.0188516	0.0183479	0.629626	4
old M2a / adult M1	48 h / 48 h	Abracl	ABRAL_MOUSE	Q4KML4	Costars family protein ABRACL	0.0648486	8.01e-05	0.000172747	1.04598	4
old M2a / adult M2a	48 h / 48 h	Abracl	ABRAL_MOUSE	Q4KML4	Costars family protein ABRACL	0.278791	0.000619703	0.0010339	1.21318	4
adult M1 / old	48 h / 0 h	Abracl	ABRAL_MOUSE	Q4KML4	Costars family protein ABRACL	-0.849408	0.000150606	0.000301486	0.555013	4
adult M1 / adult	48 h / 0 h	Abracl	ABRAL_MOUSE	Q4KML4	Costars family protein ABRACL	-0.732282	6.32e-07	2.18e-06	0.601951	4
adult M2a / old	48 h / 0 h	Abracl	ABRAL_MOUSE	Q4KML4	Costars family protein ABRACL	-1.06335	0.000283398	0.000523907	0.47852	4
adult M2a / old M1	48 h / 48 h	Abracl	ABRAL_MOUSE	Q4KML4	Costars family protein ABRACL	-0.456504	0.0991397	0.0685495	0.72875	4
adult M2a / adult	48 h / 0 h	Abracl	ABRAL_MOUSE	Q4KML4	Costars family protein ABRACL	-0.946225	7.03e-05	0.00015382	0.518989	4
adult M2a / adult M1	48 h / 48 h	Abracl	ABRAL_MOUSE	Q4KML4	Costars family protein ABRACL	-0.213943	0.00214123	0.00299229	0.862178	4
old / adult	0 h / 0 h	Acaa1a	THIKA_MOUSE	Q921H8	3-ketoacyl-CoA thiolase A, peroxisomal	-0.26594	0.430773	0.209371	0.831657	20
old M1 / old	48 h / 0 h	Acaa1a	THIKA_MOUSE	Q921H8	3-ketoacyl-CoA thiolase A, peroxisomal	-0.0873935	0.892696	0.351116	0.941222	20
old M1 / adult	48 h / 0 h	Acaa1a	THIKA_MOUSE	Q921H8	3-ketoacyl-CoA thiolase A, peroxisomal	-0.353333	0.229241	0.130906	0.782774	20
old M1 / adult M1	48 h / 48 h	Acaa1a	THIKA_MOUSE	Q921H8	3-ketoacyl-CoA thiolase A, peroxisomal	-0.273428	0.442341	0.213603	0.827352	20
old M2a / old	48 h / 0 h	Acaa1a	THIKA_MOUSE	Q921H8	3-ketoacyl-CoA thiolase A, peroxisomal	-0.183768	0.000705122	0.00115653	0.8804	20
old M2a / old M1	48 h / 48 h	Acaa1a	THIKA_MOUSE	Q921H8	3-ketoacyl-CoA thiolase A, peroxisomal	-0.0963747	0.0650245	0.0493383	0.935381	20
old M2a / adult	48 h / 0 h	Acaa1a	THIKA_MOUSE	Q921H8	3-ketoacyl-CoA thiolase A, peroxisomal	-0.449708	0.000467255	0.000807898	0.732191	20
old M2a / adult M1	48 h / 48 h	Acaa1a	THIKA_MOUSE	Q921H8	3-ketoacyl-CoA thiolase A, peroxisomal	-0.369802	0.171381	0.104781	0.773889	20
old M2a / adult M2a	48 h / 48 h	Acaa1a	THIKA_MOUSE	Q921H8	3-ketoacyl-CoA thiolase A, peroxisomal	-0.161779	0.0440626	0.0362372	0.893922	20
adult M1 / old	48 h / 0 h	Acaa1a	THIKA_MOUSE	Q921H8	3-ketoacyl-CoA thiolase A, peroxisomal	0.186034	0.226628	0.129752	1.13763	20
adult M1 / adult	48 h / 0 h	Acaa1a	THIKA_MOUSE	Q921H8	3-ketoacyl-CoA thiolase A, peroxisomal	-0.0799056	0.448146	0.215685	0.94612	20
adult M2a / old	48 h / 0 h	Acaa1a	THIKA_MOUSE	Q921H8	3-ketoacyl-CoA thiolase A, peroxisomal	-0.0219891	1.14e-05	3.03e-05	0.984874	20
adult M2a / old M1	48 h / 48 h	Acaa1a	THIKA_MOUSE	Q921H8	3-ketoacyl-CoA thiolase A, peroxisomal	0.0654043	0.000955088	0.00150243	1.04638	20
adult M2a / adult	48 h / 0 h	Acaa1a	THIKA_MOUSE	Q921H8	3-ketoacyl-CoA thiolase A, peroxisomal	-0.287929	2.4e-05	5.89e-05	0.819077	20
adult M2a / adult M1	48 h / 48 h	Acaa1a	THIKA_MOUSE	Q921H8	3-ketoacyl-CoA thiolase A, peroxisomal	-0.208023	0.00191557	0.00272354	0.865723	20
old / adult	0 h / 0 h	Acaa2	THIM_MOUSE	Q8BWT1	3-ketoacyl-CoA thiolase, mitochondrial	0.0672244	0.000313787	0.000572582	1.0477	30
old M1 / old	48 h / 0 h	Acaa2	THIM_MOUSE	Q8BWT1	3-ketoacyl-CoA thiolase, mitochondrial	-0.979429	1.23e-26	3.35e-25	0.50718	30
old M1 / adult	48 h / 0 h	Acaa2	THIM_MOUSE	Q8BWT1	3-ketoacyl-CoA thiolase, mitochondrial	-0.912205	2.88e-11	1.98e-10	0.531372	30
old M1 / adult M1	48 h / 48 h	Acaa2	THIM_MOUSE	Q8BWT1	3-ketoacyl-CoA thiolase, mitochondrial	-0.161614	0.19285	0.114692	0.894025	30
old M2a / old	48 h / 0 h	Acaa2	THIM_MOUSE	Q8BWT1	3-ketoacyl-CoA thiolase, mitochondrial	-0.563421	5.21e-13	4.37e-12	0.676696	30
old M2a / old M1	48 h / 48 h	Acaa2	THIM_MOUSE	Q8BWT1	3-ketoacyl-CoA thiolase, mitochondrial	0.416009	3.08e-10	1.84e-09	1.33423	30
old M2a / adult	48 h / 0 h	Acaa2	THIM_MOUSE	Q8BWT1	3-ketoacyl-CoA thiolase, mitochondrial	-0.496196	0.00457529	0.00568834	0.708974	30
old M2a / adult M1	48 h / 48 h	Acaa2	THIM_MOUSE	Q8BWT1	3-ketoacyl-CoA thiolase, mitochondrial	0.254395	9.86e-09	4.68e-08	1.19284	30
old M2a / adult M2a	48 h / 48 h	Acaa2	THIM_MOUSE	Q8BWT1	3-ketoacyl-CoA thiolase, mitochondrial	0.257895	0.00882944	0.00980375	1.19573	30
adult M1 / old	48 h / 0 h	Acaa2	THIM_MOUSE	Q8BWT1	3-ketoacyl-CoA thiolase, mitochondrial	-0.817816	1.47e-18	2.14e-17	0.5673	30
adult M1 / adult	48 h / 0 h	Acaa2	THIM_MOUSE	Q8BWT1	3-ketoacyl-CoA thiolase, mitochondrial	-0.750591	3.02e-10	1.81e-09	0.59436	30
adult M2a / old	48 h / 0 h	Acaa2	THIM_MOUSE	Q8BWT1	3-ketoacyl-CoA thiolase, mitochondrial	-0.821315	1.57e-16	1.89e-15	0.565926	30
adult M2a / old M1	48 h / 48 h	Acaa2	THIM_MOUSE	Q8BWT1	3-ketoacyl-CoA thiolase, mitochondrial	0.158114	2.9e-07	1.07e-06	1.11583	30
adult M2a / adult	48 h / 0 h	Acaa2	THIM_MOUSE	Q8BWT1	3-ketoacyl-CoA thiolase, mitochondrial	-0.754091	2.69e-06	8.21e-06	0.59292	30
adult M2a / adult M1	48 h / 48 h	Acaa2	THIM_MOUSE	Q8BWT1	3-ketoacyl-CoA thiolase, mitochondrial	-0.00349969	1.97e-09	1.04e-08	0.997577	30
old / adult	0 h / 0 h	Acaca	ACACA_MOUSE	Q5SWU9	Acetyl-CoA carboxylase 1	-0.0838665	4.88e-09	2.43e-08	0.943526	101
old M1 / old	48 h / 0 h	Acaca	ACACA_MOUSE	Q5SWU9	Acetyl-CoA carboxylase 1	-0.238734	8.44e-09	4.05e-08	0.847489	101
old M1 / adult	48 h / 0 h	Acaca	ACACA_MOUSE	Q5SWU9	Acetyl-CoA carboxylase 1	-0.322601	4.07e-26	1.05e-24	0.799627	101
old M1 / adult M1	48 h / 48 h	Acaca	ACACA_MOUSE	Q5SWU9	Acetyl-CoA carboxylase 1	-0.0474596	5.01e-07	1.76e-06	0.967639	101
old M2a / old	48 h / 0 h	Acaca	ACACA_MOUSE	Q5SWU9	Acetyl-CoA carboxylase 1	-0.4795	5.45e-19	8.22e-18	0.717226	101
old M2a / old M1	48 h / 48 h	Acaca	ACACA_MOUSE	Q5SWU9	Acetyl-CoA carboxylase 1	-0.240766	0.00833605	0.00934661	0.846296	101
old M2a / adult	48 h / 0 h	Acaca	ACACA_MOUSE	Q5SWU9	Acetyl-CoA carboxylase 1	-0.563366	1.82e-44	1.24e-42	0.676721	101
old M2a / adult M1	48 h / 48 h	Acaca	ACACA_MOUSE	Q5SWU9	Acetyl-CoA carboxylase 1	-0.288225	0.146955	0.093014	0.818909	101
old M2a / adult M2a	48 h / 48 h	Acaca	ACACA_MOUSE	Q5SWU9	Acetyl-CoA carboxylase 1	-0.0307756	0.0249884	0.0230554	0.978894	101
adult M1 / old	48 h / 0 h	Acaca	ACACA_MOUSE	Q5SWU9	Acetyl-CoA carboxylase 1	-0.191275	2.55e-06	7.82e-06	0.875832	101
adult M1 / adult	48 h / 0 h	Acaca	ACACA_MOUSE	Q5SWU9	Acetyl-CoA carboxylase 1	-0.275141	4.47e-16	5.12e-15	0.82637	101
adult M2a / old	48 h / 0 h	Acaca	ACACA_MOUSE	Q5SWU9	Acetyl-CoA carboxylase 1	-0.448724	4.54e-17	5.76e-16	0.73269	101
adult M2a / old M1	48 h / 48 h	Acaca	ACACA_MOUSE	Q5SWU9	Acetyl-CoA carboxylase 1	-0.20999	3.55e-11	2.4e-10	0.864543	101
adult M2a / adult	48 h / 0 h	Acaca	ACACA_MOUSE	Q5SWU9	Acetyl-CoA carboxylase 1	-0.532591	3.73e-43	2.43e-41	0.691312	101
adult M2a / adult M1	48 h / 48 h	Acaca	ACACA_MOUSE	Q5SWU9	Acetyl-CoA carboxylase 1	-0.25745	0.336947	0.17477	0.836565	101
old / adult	0 h / 0 h	Acacb	ACACB_MOUSE	E9Q4Z2	Acetyl-CoA carboxylase 2	-0.259628	0.621147	0.272718	0.835303	1
old M1 / old	48 h / 0 h	Acacb	ACACB_MOUSE	E9Q4Z2	Acetyl-CoA carboxylase 2	-1.17056	0.109264	0.0739194	0.44425	1
old M1 / adult	48 h / 0 h	Acacb	ACACB_MOUSE	E9Q4Z2	Acetyl-CoA carboxylase 2	-1.43019	0.127169	0.0832017	0.371083	1
old M2a / old	48 h / 0 h	Acacb	ACACB_MOUSE	E9Q4Z2	Acetyl-CoA carboxylase 2	-0.0706059	0.806386	0.327536	0.952238	1
old M2a / old M1	48 h / 48 h	Acacb	ACACB_MOUSE	E9Q4Z2	Acetyl-CoA carboxylase 2	1.09995	0.000569252	0.000961368	2.14347	1
old M2a / adult	48 h / 0 h	Acacb	ACACB_MOUSE	E9Q4Z2	Acetyl-CoA carboxylase 2	-0.330234	0.564712	0.254731	0.795407	1
old M2a / adult M2a	48 h / 48 h	Acacb	ACACB_MOUSE	E9Q4Z2	Acetyl-CoA carboxylase 2	0.282273	0.496697	0.232282	1.21611	1
adult M2a / old	48 h / 0 h	Acacb	ACACB_MOUSE	E9Q4Z2	Acetyl-CoA carboxylase 2	-0.352879	0.412592	0.202773	0.78302	1
adult M2a / old M1	48 h / 48 h	Acacb	ACACB_MOUSE	E9Q4Z2	Acetyl-CoA carboxylase 2	0.817678	0.0226086	0.0212743	1.76257	1
adult M2a / adult	48 h / 0 h	Acacb	ACACB_MOUSE	E9Q4Z2	Acetyl-CoA carboxylase 2	-0.612508	0.152596	0.0957887	0.654059	1
old / adult	0 h / 0 h	Acad10	ACD10_MOUSE	Q8K370	Acyl-CoA dehydrogenase family member 10	-0.750367	0.643623	0.27968	0.594452	14
old M1 / old	48 h / 0 h	Acad10	ACD10_MOUSE	Q8K370	Acyl-CoA dehydrogenase family member 10	0.11369	0.287017	0.154983	1.08199	14
old M1 / adult	48 h / 0 h	Acad10	ACD10_MOUSE	Q8K370	Acyl-CoA dehydrogenase family member 10	-0.636677	0.544661	0.248252	0.643193	14
old M1 / adult M1	48 h / 48 h	Acad10	ACD10_MOUSE	Q8K370	Acyl-CoA dehydrogenase family member 10	-0.517513	0.0162544	0.0162504	0.698575	14
old M2a / old	48 h / 0 h	Acad10	ACD10_MOUSE	Q8K370	Acyl-CoA dehydrogenase family member 10	-0.0951371	0.0285131	0.0256309	0.936183	14
old M2a / old M1	48 h / 48 h	Acad10	ACD10_MOUSE	Q8K370	Acyl-CoA dehydrogenase family member 10	-0.208827	0.167619	0.102958	0.86524	14
old M2a / adult	48 h / 0 h	Acad10	ACD10_MOUSE	Q8K370	Acyl-CoA dehydrogenase family member 10	-0.845504	0.0301984	0.0268268	0.556516	14
old M2a / adult M1	48 h / 48 h	Acad10	ACD10_MOUSE	Q8K370	Acyl-CoA dehydrogenase family member 10	-0.726341	0.00139892	0.00208323	0.604435	14
old M2a / adult M2a	48 h / 48 h	Acad10	ACD10_MOUSE	Q8K370	Acyl-CoA dehydrogenase family member 10	-0.100491	0.696981	0.295737	0.932716	14
adult M1 / old	48 h / 0 h	Acad10	ACD10_MOUSE	Q8K370	Acyl-CoA dehydrogenase family member 10	0.631203	0.00368958	0.00475127	1.54886	14
adult M1 / adult	48 h / 0 h	Acad10	ACD10_MOUSE	Q8K370	Acyl-CoA dehydrogenase family member 10	-0.119164	0.13949	0.0894016	0.920721	14
adult M2a / old	48 h / 0 h	Acad10	ACD10_MOUSE	Q8K370	Acyl-CoA dehydrogenase family member 10	0.00535367	0.18805	0.112527	1.00372	14
adult M2a / old M1	48 h / 48 h	Acad10	ACD10_MOUSE	Q8K370	Acyl-CoA dehydrogenase family member 10	-0.108337	0.799766	0.325739	0.927657	14
adult M2a / adult	48 h / 0 h	Acad10	ACD10_MOUSE	Q8K370	Acyl-CoA dehydrogenase family member 10	-0.745013	0.0125087	0.0130831	0.596662	14
adult M2a / adult M1	48 h / 48 h	Acad10	ACD10_MOUSE	Q8K370	Acyl-CoA dehydrogenase family member 10	-0.62585	0.00316795	0.00417778	0.648038	14
old / adult	0 h / 0 h	Acad8	ACAD8_MOUSE	Q9D7B6	Isobutyryl-CoA dehydrogenase, mitochondrial	-0.149064	0.117604	0.0782543	0.901836	12
old M1 / old	48 h / 0 h	Acad8	ACAD8_MOUSE	Q9D7B6	Isobutyryl-CoA dehydrogenase, mitochondrial	-0.910812	4.53e-09	2.26e-08	0.531885	12
old M1 / adult	48 h / 0 h	Acad8	ACAD8_MOUSE	Q9D7B6	Isobutyryl-CoA dehydrogenase, mitochondrial	-1.05988	2.75e-08	1.22e-07	0.479673	12
old M1 / adult M1	48 h / 48 h	Acad8	ACAD8_MOUSE	Q9D7B6	Isobutyryl-CoA dehydrogenase, mitochondrial	-0.327212	0.0449324	0.0367816	0.797075	12
old M2a / old	48 h / 0 h	Acad8	ACAD8_MOUSE	Q9D7B6	Isobutyryl-CoA dehydrogenase, mitochondrial	-0.320112	0.00192427	0.0027343	0.801008	12
old M2a / old M1	48 h / 48 h	Acad8	ACAD8_MOUSE	Q9D7B6	Isobutyryl-CoA dehydrogenase, mitochondrial	0.5907	2.25e-05	5.57e-05	1.50598	12
old M2a / adult	48 h / 0 h	Acad8	ACAD8_MOUSE	Q9D7B6	Isobutyryl-CoA dehydrogenase, mitochondrial	-0.469176	0.0035094	0.00455551	0.722377	12
old M2a / adult M1	48 h / 48 h	Acad8	ACAD8_MOUSE	Q9D7B6	Isobutyryl-CoA dehydrogenase, mitochondrial	0.263488	0.000188388	0.000366798	1.20038	12
old M2a / adult M2a	48 h / 48 h	Acad8	ACAD8_MOUSE	Q9D7B6	Isobutyryl-CoA dehydrogenase, mitochondrial	0.0708331	0.75692	0.313389	1.05032	12
adult M1 / old	48 h / 0 h	Acad8	ACAD8_MOUSE	Q9D7B6	Isobutyryl-CoA dehydrogenase, mitochondrial	-0.5836	6.97e-05	0.000152495	0.667296	12
adult M1 / adult	48 h / 0 h	Acad8	ACAD8_MOUSE	Q9D7B6	Isobutyryl-CoA dehydrogenase, mitochondrial	-0.732664	0.000119412	0.00024542	0.601792	12
adult M2a / old	48 h / 0 h	Acad8	ACAD8_MOUSE	Q9D7B6	Isobutyryl-CoA dehydrogenase, mitochondrial	-0.390945	0.0410831	0.0342653	0.76263	12
adult M2a / old M1	48 h / 48 h	Acad8	ACAD8_MOUSE	Q9D7B6	Isobutyryl-CoA dehydrogenase, mitochondrial	0.519867	6.2e-05	0.00013743	1.43382	12
adult M2a / adult	48 h / 0 h	Acad8	ACAD8_MOUSE	Q9D7B6	Isobutyryl-CoA dehydrogenase, mitochondrial	-0.540009	0.00206023	0.0028976	0.687767	12
adult M2a / adult M1	48 h / 48 h	Acad8	ACAD8_MOUSE	Q9D7B6	Isobutyryl-CoA dehydrogenase, mitochondrial	0.192655	4.66e-05	0.00010631	1.14287	12
old / adult	0 h / 0 h	Acad9	ACAD9_MOUSE	Q8JZN5	Acyl-CoA dehydrogenase family member 9, mitochondrial	0.027853	0.602287	0.266745	1.01949	28
old M1 / old	48 h / 0 h	Acad9	ACAD9_MOUSE	Q8JZN5	Acyl-CoA dehydrogenase family member 9, mitochondrial	-0.0847556	0.000660391	0.00109277	0.942944	28
old M1 / adult	48 h / 0 h	Acad9	ACAD9_MOUSE	Q8JZN5	Acyl-CoA dehydrogenase family member 9, mitochondrial	-0.0569026	4.4e-08	1.88e-07	0.961326	28
old M1 / adult M1	48 h / 48 h	Acad9	ACAD9_MOUSE	Q8JZN5	Acyl-CoA dehydrogenase family member 9, mitochondrial	-0.247495	0.13744	0.0883938	0.842358	28
old M2a / old	48 h / 0 h	Acad9	ACAD9_MOUSE	Q8JZN5	Acyl-CoA dehydrogenase family member 9, mitochondrial	-0.234798	0.000131828	0.000268189	0.849804	28
old M2a / old M1	48 h / 48 h	Acad9	ACAD9_MOUSE	Q8JZN5	Acyl-CoA dehydrogenase family member 9, mitochondrial	-0.150043	0.7571	0.313434	0.901224	28
old M2a / adult	48 h / 0 h	Acad9	ACAD9_MOUSE	Q8JZN5	Acyl-CoA dehydrogenase family member 9, mitochondrial	-0.206945	9.9e-09	4.7e-08	0.86637	28
old M2a / adult M1	48 h / 48 h	Acad9	ACAD9_MOUSE	Q8JZN5	Acyl-CoA dehydrogenase family member 9, mitochondrial	-0.397537	0.0108776	0.0116564	0.759153	28
old M2a / adult M2a	48 h / 48 h	Acad9	ACAD9_MOUSE	Q8JZN5	Acyl-CoA dehydrogenase family member 9, mitochondrial	-0.0456542	0.010372	0.0112277	0.96885	28
adult M1 / old	48 h / 0 h	Acad9	ACAD9_MOUSE	Q8JZN5	Acyl-CoA dehydrogenase family member 9, mitochondrial	0.162739	0.162983	0.100679	1.11941	28
adult M1 / adult	48 h / 0 h	Acad9	ACAD9_MOUSE	Q8JZN5	Acyl-CoA dehydrogenase family member 9, mitochondrial	0.190592	0.151408	0.0952337	1.14123	28
adult M2a / old	48 h / 0 h	Acad9	ACAD9_MOUSE	Q8JZN5	Acyl-CoA dehydrogenase family member 9, mitochondrial	-0.189144	4.71e-05	0.000107402	0.877126	28
adult M2a / old M1	48 h / 48 h	Acad9	ACAD9_MOUSE	Q8JZN5	Acyl-CoA dehydrogenase family member 9, mitochondrial	-0.104388	0.519719	0.239904	0.930199	28
adult M2a / adult	48 h / 0 h	Acad9	ACAD9_MOUSE	Q8JZN5	Acyl-CoA dehydrogenase family member 9, mitochondrial	-0.161291	4.67e-11	3.12e-10	0.894225	28
adult M2a / adult M1	48 h / 48 h	Acad9	ACAD9_MOUSE	Q8JZN5	Acyl-CoA dehydrogenase family member 9, mitochondrial	-0.351883	0.0111558	0.0118928	0.783561	28
old / adult	0 h / 0 h	Acadl	ACADL_MOUSE	P51174	Long-chain specific acyl-CoA dehydrogenase, mitochondrial	-0.0796666	3.94e-05	9.16e-05	0.946276	22
old M1 / old	48 h / 0 h	Acadl	ACADL_MOUSE	P51174	Long-chain specific acyl-CoA dehydrogenase, mitochondrial	-0.492594	0.218249	0.126075	0.710746	22
old M1 / adult	48 h / 0 h	Acadl	ACADL_MOUSE	P51174	Long-chain specific acyl-CoA dehydrogenase, mitochondrial	-0.57226	0.913105	0.356432	0.672562	22
old M1 / adult M1	48 h / 48 h	Acadl	ACADL_MOUSE	P51174	Long-chain specific acyl-CoA dehydrogenase, mitochondrial	-0.695039	0.0351863	0.030296	0.617693	22
old M2a / old	48 h / 0 h	Acadl	ACADL_MOUSE	P51174	Long-chain specific acyl-CoA dehydrogenase, mitochondrial	-0.628536	6.82e-08	2.81e-07	0.646833	22
old M2a / old M1	48 h / 48 h	Acadl	ACADL_MOUSE	P51174	Long-chain specific acyl-CoA dehydrogenase, mitochondrial	-0.135942	0.0471236	0.0382258	0.910075	22
old M2a / adult	48 h / 0 h	Acadl	ACADL_MOUSE	P51174	Long-chain specific acyl-CoA dehydrogenase, mitochondrial	-0.708202	0.180719	0.109245	0.612082	22
old M2a / adult M1	48 h / 48 h	Acadl	ACADL_MOUSE	P51174	Long-chain specific acyl-CoA dehydrogenase, mitochondrial	-0.830981	0.00477965	0.00590105	0.562147	22
old M2a / adult M2a	48 h / 48 h	Acadl	ACADL_MOUSE	P51174	Long-chain specific acyl-CoA dehydrogenase, mitochondrial	0.0471417	0.653148	0.28263	1.03322	22
adult M1 / old	48 h / 0 h	Acadl	ACADL_MOUSE	P51174	Long-chain specific acyl-CoA dehydrogenase, mitochondrial	0.202445	0.447657	0.215514	1.15065	22
adult M1 / adult	48 h / 0 h	Acadl	ACADL_MOUSE	P51174	Long-chain specific acyl-CoA dehydrogenase, mitochondrial	0.122779	0.513969	0.237974	1.08883	22
adult M2a / old	48 h / 0 h	Acadl	ACADL_MOUSE	P51174	Long-chain specific acyl-CoA dehydrogenase, mitochondrial	-0.675678	0.00360606	0.00466029	0.626038	22
adult M2a / old M1	48 h / 48 h	Acadl	ACADL_MOUSE	P51174	Long-chain specific acyl-CoA dehydrogenase, mitochondrial	-0.183084	0.0914908	0.0643502	0.880818	22
adult M2a / adult	48 h / 0 h	Acadl	ACADL_MOUSE	P51174	Long-chain specific acyl-CoA dehydrogenase, mitochondrial	-0.755344	0.0241426	0.0224312	0.592405	22
adult M2a / adult M1	48 h / 48 h	Acadl	ACADL_MOUSE	P51174	Long-chain specific acyl-CoA dehydrogenase, mitochondrial	-0.878123	2.06e-06	6.43e-06	0.544075	22
old / adult	0 h / 0 h	Acadm	ACADM_MOUSE	P45952	Medium-chain specific acyl-CoA dehydrogenase, mitochondrial	0.0101407	0.27138	0.148606	1.00705	21
old M1 / old	48 h / 0 h	Acadm	ACADM_MOUSE	P45952	Medium-chain specific acyl-CoA dehydrogenase, mitochondrial	-0.436921	5.77e-05	0.000128777	0.73871	21
old M1 / adult	48 h / 0 h	Acadm	ACADM_MOUSE	P45952	Medium-chain specific acyl-CoA dehydrogenase, mitochondrial	-0.42678	1.48e-08	6.85e-08	0.74392	21
old M1 / adult M1	48 h / 48 h	Acadm	ACADM_MOUSE	P45952	Medium-chain specific acyl-CoA dehydrogenase, mitochondrial	-0.217705	0.0155826	0.0156841	0.859933	21
old M2a / old	48 h / 0 h	Acadm	ACADM_MOUSE	P45952	Medium-chain specific acyl-CoA dehydrogenase, mitochondrial	-0.315997	0.0340203	0.0294888	0.803295	21
old M2a / old M1	48 h / 48 h	Acadm	ACADM_MOUSE	P45952	Medium-chain specific acyl-CoA dehydrogenase, mitochondrial	0.120923	0.000909367	0.00144012	1.08743	21
old M2a / adult	48 h / 0 h	Acadm	ACADM_MOUSE	P45952	Medium-chain specific acyl-CoA dehydrogenase, mitochondrial	-0.305857	0.000347006	0.000625389	0.808962	21
old M2a / adult M1	48 h / 48 h	Acadm	ACADM_MOUSE	P45952	Medium-chain specific acyl-CoA dehydrogenase, mitochondrial	-0.0967814	0.395728	0.196531	0.935117	21
old M2a / adult M2a	48 h / 48 h	Acadm	ACADM_MOUSE	P45952	Medium-chain specific acyl-CoA dehydrogenase, mitochondrial	-0.0727811	0.0735092	0.0542574	0.950803	21
adult M1 / old	48 h / 0 h	Acadm	ACADM_MOUSE	P45952	Medium-chain specific acyl-CoA dehydrogenase, mitochondrial	-0.219216	0.0492374	0.0395949	0.859032	21
adult M1 / adult	48 h / 0 h	Acadm	ACADM_MOUSE	P45952	Medium-chain specific acyl-CoA dehydrogenase, mitochondrial	-0.209075	0.000101787	0.000213209	0.865091	21
adult M2a / old	48 h / 0 h	Acadm	ACADM_MOUSE	P45952	Medium-chain specific acyl-CoA dehydrogenase, mitochondrial	-0.243216	0.742722	0.309366	0.84486	21
adult M2a / old M1	48 h / 48 h	Acadm	ACADM_MOUSE	P45952	Medium-chain specific acyl-CoA dehydrogenase, mitochondrial	0.193704	1.42e-08	6.57e-08	1.1437	21
adult M2a / adult	48 h / 0 h	Acadm	ACADM_MOUSE	P45952	Medium-chain specific acyl-CoA dehydrogenase, mitochondrial	-0.233076	0.0883316	0.0625693	0.850819	21
adult M2a / adult M1	48 h / 48 h	Acadm	ACADM_MOUSE	P45952	Medium-chain specific acyl-CoA dehydrogenase, mitochondrial	-0.0240002	0.00245814	0.00336404	0.983502	21
old / adult	0 h / 0 h	Acads	ACADS_MOUSE	Q07417	Short-chain specific acyl-CoA dehydrogenase, mitochondrial	0.126729	0.0327027	0.0285939	1.09182	20
old M1 / old	48 h / 0 h	Acads	ACADS_MOUSE	Q07417	Short-chain specific acyl-CoA dehydrogenase, mitochondrial	-0.329733	8.63e-08	3.5e-07	0.795683	20
old M1 / adult	48 h / 0 h	Acads	ACADS_MOUSE	Q07417	Short-chain specific acyl-CoA dehydrogenase, mitochondrial	-0.203004	0.000111942	0.000231756	0.868739	20
old M1 / adult M1	48 h / 48 h	Acads	ACADS_MOUSE	Q07417	Short-chain specific acyl-CoA dehydrogenase, mitochondrial	-0.10542	0.0953378	0.0664893	0.929534	20
old M2a / old	48 h / 0 h	Acads	ACADS_MOUSE	Q07417	Short-chain specific acyl-CoA dehydrogenase, mitochondrial	-0.292774	0.000240625	0.000453897	0.816331	20
old M2a / old M1	48 h / 48 h	Acads	ACADS_MOUSE	Q07417	Short-chain specific acyl-CoA dehydrogenase, mitochondrial	0.0369593	0.00139639	0.00207972	1.02595	20
old M2a / adult	48 h / 0 h	Acads	ACADS_MOUSE	Q07417	Short-chain specific acyl-CoA dehydrogenase, mitochondrial	-0.166045	0.0427131	0.0353635	0.891283	20
old M2a / adult M1	48 h / 48 h	Acads	ACADS_MOUSE	Q07417	Short-chain specific acyl-CoA dehydrogenase, mitochondrial	-0.068461	0.472697	0.224135	0.953655	20
old M2a / adult M2a	48 h / 48 h	Acads	ACADS_MOUSE	Q07417	Short-chain specific acyl-CoA dehydrogenase, mitochondrial	-0.190107	0.800769	0.326022	0.876541	20
adult M1 / old	48 h / 0 h	Acads	ACADS_MOUSE	Q07417	Short-chain specific acyl-CoA dehydrogenase, mitochondrial	-0.224313	0.0033594	0.0043923	0.856002	20
adult M1 / adult	48 h / 0 h	Acads	ACADS_MOUSE	Q07417	Short-chain specific acyl-CoA dehydrogenase, mitochondrial	-0.0975842	0.0792957	0.0575719	0.934597	20
adult M2a / old	48 h / 0 h	Acads	ACADS_MOUSE	Q07417	Short-chain specific acyl-CoA dehydrogenase, mitochondrial	-0.102667	0.00316266	0.00417195	0.93131	20
adult M2a / old M1	48 h / 48 h	Acads	ACADS_MOUSE	Q07417	Short-chain specific acyl-CoA dehydrogenase, mitochondrial	0.227066	0.0219147	0.0207547	1.17045	20
adult M2a / adult	48 h / 0 h	Acads	ACADS_MOUSE	Q07417	Short-chain specific acyl-CoA dehydrogenase, mitochondrial	0.0240619	0.011011	0.0117709	1.01682	20
adult M2a / adult M1	48 h / 48 h	Acads	ACADS_MOUSE	Q07417	Short-chain specific acyl-CoA dehydrogenase, mitochondrial	0.121646	0.584963	0.261305	1.08798	20
old / adult	0 h / 0 h	Acadsb	ACDSB_MOUSE	Q9DBL1	Short/branched chain specific acyl-CoA dehydrogenase, mitochondrial	0.486717	0.214502	0.124434	1.40125	6
old M1 / old	48 h / 0 h	Acadsb	ACDSB_MOUSE	Q9DBL1	Short/branched chain specific acyl-CoA dehydrogenase, mitochondrial	-0.0995622	0.654101	0.282869	0.933316	6
old M1 / adult	48 h / 0 h	Acadsb	ACDSB_MOUSE	Q9DBL1	Short/branched chain specific acyl-CoA dehydrogenase, mitochondrial	0.387155	0.00774649	0.00880604	1.30781	6
old M1 / adult M1	48 h / 48 h	Acadsb	ACDSB_MOUSE	Q9DBL1	Short/branched chain specific acyl-CoA dehydrogenase, mitochondrial	-0.214417	0.566423	0.25534	0.861894	6
old M2a / old	48 h / 0 h	Acadsb	ACDSB_MOUSE	Q9DBL1	Short/branched chain specific acyl-CoA dehydrogenase, mitochondrial	0.012596	0.73452	0.306937	1.00877	6
old M2a / old M1	48 h / 48 h	Acadsb	ACDSB_MOUSE	Q9DBL1	Short/branched chain specific acyl-CoA dehydrogenase, mitochondrial	0.112158	0.0408142	0.0340927	1.08084	6
old M2a / adult	48 h / 0 h	Acadsb	ACDSB_MOUSE	Q9DBL1	Short/branched chain specific acyl-CoA dehydrogenase, mitochondrial	0.499314	0.664598	0.28612	1.41354	6
old M2a / adult M1	48 h / 48 h	Acadsb	ACDSB_MOUSE	Q9DBL1	Short/branched chain specific acyl-CoA dehydrogenase, mitochondrial	-0.102259	0.000150243	0.000300957	0.931573	6
old M2a / adult M2a	48 h / 48 h	Acadsb	ACDSB_MOUSE	Q9DBL1	Short/branched chain specific acyl-CoA dehydrogenase, mitochondrial	-0.12421	0.00636205	0.00746846	0.917506	6
adult M1 / old	48 h / 0 h	Acadsb	ACDSB_MOUSE	Q9DBL1	Short/branched chain specific acyl-CoA dehydrogenase, mitochondrial	0.114855	0.036516	0.0312072	1.08287	6
adult M1 / adult	48 h / 0 h	Acadsb	ACDSB_MOUSE	Q9DBL1	Short/branched chain specific acyl-CoA dehydrogenase, mitochondrial	0.601572	0.000892462	0.00141742	1.51737	6
adult M2a / old	48 h / 0 h	Acadsb	ACDSB_MOUSE	Q9DBL1	Short/branched chain specific acyl-CoA dehydrogenase, mitochondrial	0.136806	0.288142	0.155441	1.09947	6
adult M2a / old M1	48 h / 48 h	Acadsb	ACDSB_MOUSE	Q9DBL1	Short/branched chain specific acyl-CoA dehydrogenase, mitochondrial	0.236369	0.159774	0.099179	1.17802	6
adult M2a / adult	48 h / 0 h	Acadsb	ACDSB_MOUSE	Q9DBL1	Short/branched chain specific acyl-CoA dehydrogenase, mitochondrial	0.623524	0.00656708	0.00766465	1.54063	6
adult M2a / adult M1	48 h / 48 h	Acadsb	ACDSB_MOUSE	Q9DBL1	Short/branched chain specific acyl-CoA dehydrogenase, mitochondrial	0.0219515	0.6438	0.279728	1.01533	6
old / adult	0 h / 0 h	Acadvl	ACADV_MOUSE	P50544	Very long-chain specific acyl-CoA dehydrogenase, mitochondrial	0.296101	0.0253404	0.0233119	1.22782	30
old M1 / old	48 h / 0 h	Acadvl	ACADV_MOUSE	P50544	Very long-chain specific acyl-CoA dehydrogenase, mitochondrial	-0.304868	6.88e-05	0.000150619	0.809516	30
old M1 / adult	48 h / 0 h	Acadvl	ACADV_MOUSE	P50544	Very long-chain specific acyl-CoA dehydrogenase, mitochondrial	-0.00876709	0.0760004	0.055698	0.993942	30
old M1 / adult M1	48 h / 48 h	Acadvl	ACADV_MOUSE	P50544	Very long-chain specific acyl-CoA dehydrogenase, mitochondrial	-0.15439	0.242702	0.136517	0.898512	30
old M2a / old	48 h / 0 h	Acadvl	ACADV_MOUSE	P50544	Very long-chain specific acyl-CoA dehydrogenase, mitochondrial	-0.0392461	0.512686	0.237511	0.973163	30
old M2a / old M1	48 h / 48 h	Acadvl	ACADV_MOUSE	P50544	Very long-chain specific acyl-CoA dehydrogenase, mitochondrial	0.265622	0.000110481	0.000229084	1.20215	30
old M2a / adult	48 h / 0 h	Acadvl	ACADV_MOUSE	P50544	Very long-chain specific acyl-CoA dehydrogenase, mitochondrial	0.256855	0.275969	0.150473	1.19487	30
old M2a / adult M1	48 h / 48 h	Acadvl	ACADV_MOUSE	P50544	Very long-chain specific acyl-CoA dehydrogenase, mitochondrial	0.111232	2.72e-05	6.59e-05	1.08015	30
old M2a / adult M2a	48 h / 48 h	Acadvl	ACADV_MOUSE	P50544	Very long-chain specific acyl-CoA dehydrogenase, mitochondrial	0.0566749	0.0193161	0.0187219	1.04007	30
adult M1 / old	48 h / 0 h	Acadvl	ACADV_MOUSE	P50544	Very long-chain specific acyl-CoA dehydrogenase, mitochondrial	-0.150478	2e-06	6.28e-06	0.900952	30
adult M1 / adult	48 h / 0 h	Acadvl	ACADV_MOUSE	P50544	Very long-chain specific acyl-CoA dehydrogenase, mitochondrial	0.145623	0.0298914	0.0266213	1.10621	30
adult M2a / old	48 h / 0 h	Acadvl	ACADV_MOUSE	P50544	Very long-chain specific acyl-CoA dehydrogenase, mitochondrial	-0.095921	0.0395554	0.033259	0.935675	30
adult M2a / old M1	48 h / 48 h	Acadvl	ACADV_MOUSE	P50544	Very long-chain specific acyl-CoA dehydrogenase, mitochondrial	0.208947	8.94e-05	0.000190044	1.15584	30
adult M2a / adult	48 h / 0 h	Acadvl	ACADV_MOUSE	P50544	Very long-chain specific acyl-CoA dehydrogenase, mitochondrial	0.20018	0.782138	0.32057	1.14884	30
adult M2a / adult M1	48 h / 48 h	Acadvl	ACADV_MOUSE	P50544	Very long-chain specific acyl-CoA dehydrogenase, mitochondrial	0.054557	9.51e-05	0.000200626	1.03854	30
old / adult	0 h / 0 h	Acap1	ACAP1_MOUSE	Q8K2H4	Arf-GAP with coiled-coil, ANK repeat and PH domain-containing protein 1	0.401329	0.0229061	0.0214996	1.32072	3
old / adult	0 h / 0 h	Acap2	ACAP2_MOUSE	Q6ZQK5	Arf-GAP with coiled-coil, ANK repeat and PH domain-containing protein 2	-0.0374469	0.434026	0.210543	0.974378	21
old M1 / old	48 h / 0 h	Acap2	ACAP2_MOUSE	Q6ZQK5	Arf-GAP with coiled-coil, ANK repeat and PH domain-containing protein 2	-0.137432	0.849748	0.339558	0.909136	21
old M1 / adult	48 h / 0 h	Acap2	ACAP2_MOUSE	Q6ZQK5	Arf-GAP with coiled-coil, ANK repeat and PH domain-containing protein 2	-0.174879	0.720899	0.302872	0.885842	21
old M1 / adult M1	48 h / 48 h	Acap2	ACAP2_MOUSE	Q6ZQK5	Arf-GAP with coiled-coil, ANK repeat and PH domain-containing protein 2	-0.0351614	0.0422442	0.0350446	0.975923	21
old M2a / old	48 h / 0 h	Acap2	ACAP2_MOUSE	Q6ZQK5	Arf-GAP with coiled-coil, ANK repeat and PH domain-containing protein 2	-0.293675	0.755029	0.312865	0.815821	21
old M2a / old M1	48 h / 48 h	Acap2	ACAP2_MOUSE	Q6ZQK5	Arf-GAP with coiled-coil, ANK repeat and PH domain-containing protein 2	-0.156243	0.362312	0.184309	0.897359	21
old M2a / adult	48 h / 0 h	Acap2	ACAP2_MOUSE	Q6ZQK5	Arf-GAP with coiled-coil, ANK repeat and PH domain-containing protein 2	-0.331122	0.623764	0.27355	0.794918	21
old M2a / adult M1	48 h / 48 h	Acap2	ACAP2_MOUSE	Q6ZQK5	Arf-GAP with coiled-coil, ANK repeat and PH domain-containing protein 2	-0.191404	0.188276	0.112621	0.875753	21
old M2a / adult M2a	48 h / 48 h	Acap2	ACAP2_MOUSE	Q6ZQK5	Arf-GAP with coiled-coil, ANK repeat and PH domain-containing protein 2	0.101794	0.274113	0.149687	1.07311	21
adult M1 / old	48 h / 0 h	Acap2	ACAP2_MOUSE	Q6ZQK5	Arf-GAP with coiled-coil, ANK repeat and PH domain-containing protein 2	-0.102271	0.300592	0.160376	0.931566	21
adult M1 / adult	48 h / 0 h	Acap2	ACAP2_MOUSE	Q6ZQK5	Arf-GAP with coiled-coil, ANK repeat and PH domain-containing protein 2	-0.139718	0.491748	0.230671	0.907697	21
adult M2a / old	48 h / 0 h	Acap2	ACAP2_MOUSE	Q6ZQK5	Arf-GAP with coiled-coil, ANK repeat and PH domain-containing protein 2	-0.395469	0.723826	0.30368	0.760242	21
adult M2a / old M1	48 h / 48 h	Acap2	ACAP2_MOUSE	Q6ZQK5	Arf-GAP with coiled-coil, ANK repeat and PH domain-containing protein 2	-0.258037	0.0512828	0.0408888	0.836225	21
adult M2a / adult	48 h / 0 h	Acap2	ACAP2_MOUSE	Q6ZQK5	Arf-GAP with coiled-coil, ANK repeat and PH domain-containing protein 2	-0.432916	0.494163	0.231391	0.740763	21
adult M2a / adult M1	48 h / 48 h	Acap2	ACAP2_MOUSE	Q6ZQK5	Arf-GAP with coiled-coil, ANK repeat and PH domain-containing protein 2	-0.293198	0.644935	0.280095	0.816091	21
old / adult	0 h / 0 h	Acat1	THIL_MOUSE	Q8QZT1	Acetyl-CoA acetyltransferase, mitochondrial	0.464292	5.6e-07	1.95e-06	1.37964	19
old M1 / old	48 h / 0 h	Acat1	THIL_MOUSE	Q8QZT1	Acetyl-CoA acetyltransferase, mitochondrial	-0.907894	3.83e-12	2.9e-11	0.532962	19
old M1 / adult	48 h / 0 h	Acat1	THIL_MOUSE	Q8QZT1	Acetyl-CoA acetyltransferase, mitochondrial	-0.443602	0.00390171	0.00497521	0.735296	19
old M1 / adult M1	48 h / 48 h	Acat1	THIL_MOUSE	Q8QZT1	Acetyl-CoA acetyltransferase, mitochondrial	-0.662921	3.07e-11	2.1e-10	0.631598	19
old M2a / old	48 h / 0 h	Acat1	THIL_MOUSE	Q8QZT1	Acetyl-CoA acetyltransferase, mitochondrial	-0.9937	3.23e-10	1.92e-09	0.502188	19
old M2a / old M1	48 h / 48 h	Acat1	THIL_MOUSE	Q8QZT1	Acetyl-CoA acetyltransferase, mitochondrial	-0.0858052	0.663816	0.285875	0.942258	19
old M2a / adult	48 h / 0 h	Acat1	THIL_MOUSE	Q8QZT1	Acetyl-CoA acetyltransferase, mitochondrial	-0.529408	0.00345512	0.00449733	0.692839	19
old M2a / adult M1	48 h / 48 h	Acat1	THIL_MOUSE	Q8QZT1	Acetyl-CoA acetyltransferase, mitochondrial	-0.748727	1.09e-06	3.61e-06	0.595129	19
old M2a / adult M2a	48 h / 48 h	Acat1	THIL_MOUSE	Q8QZT1	Acetyl-CoA acetyltransferase, mitochondrial	0.0771721	0.0828248	0.0595271	1.05495	19
adult M1 / old	48 h / 0 h	Acat1	THIL_MOUSE	Q8QZT1	Acetyl-CoA acetyltransferase, mitochondrial	-0.244973	0.429394	0.208868	0.843832	19
adult M1 / adult	48 h / 0 h	Acat1	THIL_MOUSE	Q8QZT1	Acetyl-CoA acetyltransferase, mitochondrial	0.219319	0.00886672	0.00983839	1.16418	19
adult M2a / old	48 h / 0 h	Acat1	THIL_MOUSE	Q8QZT1	Acetyl-CoA acetyltransferase, mitochondrial	-1.07087	9.49e-09	4.52e-08	0.476031	19
adult M2a / old M1	48 h / 48 h	Acat1	THIL_MOUSE	Q8QZT1	Acetyl-CoA acetyltransferase, mitochondrial	-0.162977	0.00791929	0.00897096	0.89318	19
adult M2a / adult	48 h / 0 h	Acat1	THIL_MOUSE	Q8QZT1	Acetyl-CoA acetyltransferase, mitochondrial	-0.60658	0.0647639	0.049196	0.656752	19
adult M2a / adult M1	48 h / 48 h	Acat1	THIL_MOUSE	Q8QZT1	Acetyl-CoA acetyltransferase, mitochondrial	-0.825899	1.62e-09	8.65e-09	0.564131	19
old / adult	0 h / 0 h	Acat2	THIC_MOUSE	Q8CAY6	Acetyl-CoA acetyltransferase, cytosolic	0.267468	0.357351	0.182443	1.20369	8
old M1 / old	48 h / 0 h	Acat2	THIC_MOUSE	Q8CAY6	Acetyl-CoA acetyltransferase, cytosolic	-0.73927	0.0159545	0.0159941	0.599043	8
old M1 / adult	48 h / 0 h	Acat2	THIC_MOUSE	Q8CAY6	Acetyl-CoA acetyltransferase, cytosolic	-0.471802	0.789528	0.322878	0.721064	8
old M1 / adult M1	48 h / 48 h	Acat2	THIC_MOUSE	Q8CAY6	Acetyl-CoA acetyltransferase, cytosolic	-1.21106	0.193621	0.115027	0.431951	8
old M2a / old	48 h / 0 h	Acat2	THIC_MOUSE	Q8CAY6	Acetyl-CoA acetyltransferase, cytosolic	-0.392969	0.00882745	0.00980244	0.761561	8
old M2a / old M1	48 h / 48 h	Acat2	THIC_MOUSE	Q8CAY6	Acetyl-CoA acetyltransferase, cytosolic	0.3463	0.78521	0.321527	1.2713	8
old M2a / adult	48 h / 0 h	Acat2	THIC_MOUSE	Q8CAY6	Acetyl-CoA acetyltransferase, cytosolic	-0.125501	0.0845753	0.0604964	0.916686	8
old M2a / adult M1	48 h / 48 h	Acat2	THIC_MOUSE	Q8CAY6	Acetyl-CoA acetyltransferase, cytosolic	-0.864761	0.0105744	0.0114009	0.549137	8
old M2a / adult M2a	48 h / 48 h	Acat2	THIC_MOUSE	Q8CAY6	Acetyl-CoA acetyltransferase, cytosolic	-0.170782	0.00390568	0.00497986	0.888361	8
adult M1 / old	48 h / 0 h	Acat2	THIC_MOUSE	Q8CAY6	Acetyl-CoA acetyltransferase, cytosolic	0.471792	0.761676	0.314698	1.38683	8
adult M1 / adult	48 h / 0 h	Acat2	THIC_MOUSE	Q8CAY6	Acetyl-CoA acetyltransferase, cytosolic	0.73926	0.0368107	0.0314026	1.66932	8
adult M2a / old	48 h / 0 h	Acat2	THIC_MOUSE	Q8CAY6	Acetyl-CoA acetyltransferase, cytosolic	-0.222188	0.112	0.0753122	0.857265	8
adult M2a / old M1	48 h / 48 h	Acat2	THIC_MOUSE	Q8CAY6	Acetyl-CoA acetyltransferase, cytosolic	0.517082	0.0259185	0.0237331	1.43106	8
adult M2a / adult	48 h / 0 h	Acat2	THIC_MOUSE	Q8CAY6	Acetyl-CoA acetyltransferase, cytosolic	0.0452806	0.985959	0.374806	1.03188	8
adult M2a / adult M1	48 h / 48 h	Acat2	THIC_MOUSE	Q8CAY6	Acetyl-CoA acetyltransferase, cytosolic	-0.693979	0.4763	0.225381	0.618147	8
old / adult	0 h / 0 h	Acbd3	GCP60_MOUSE	Q8BMP6	Golgi resident protein GCP60	-0.170101	0.912804	0.356355	0.888781	15
old M1 / old	48 h / 0 h	Acbd3	GCP60_MOUSE	Q8BMP6	Golgi resident protein GCP60	0.385241	5.45e-05	0.000122305	1.30608	15
old M1 / adult	48 h / 0 h	Acbd3	GCP60_MOUSE	Q8BMP6	Golgi resident protein GCP60	0.21514	0.00703499	0.00812167	1.16082	15
old M1 / adult M1	48 h / 48 h	Acbd3	GCP60_MOUSE	Q8BMP6	Golgi resident protein GCP60	-0.182687	0.0489531	0.0394173	0.881061	15
old M2a / old	48 h / 0 h	Acbd3	GCP60_MOUSE	Q8BMP6	Golgi resident protein GCP60	-0.0358724	0.00254235	0.00346152	0.975442	15
old M2a / old M1	48 h / 48 h	Acbd3	GCP60_MOUSE	Q8BMP6	Golgi resident protein GCP60	-0.421113	0.0414159	0.0344931	0.746848	15
old M2a / adult	48 h / 0 h	Acbd3	GCP60_MOUSE	Q8BMP6	Golgi resident protein GCP60	-0.205973	0.110768	0.0746933	0.866954	15
old M2a / adult M1	48 h / 48 h	Acbd3	GCP60_MOUSE	Q8BMP6	Golgi resident protein GCP60	-0.6038	0.833065	0.33512	0.658018	15
old M2a / adult M2a	48 h / 48 h	Acbd3	GCP60_MOUSE	Q8BMP6	Golgi resident protein GCP60	-0.100097	0.123088	0.0810763	0.93297	15
adult M1 / old	48 h / 0 h	Acbd3	GCP60_MOUSE	Q8BMP6	Golgi resident protein GCP60	0.567928	0.0154619	0.0155818	1.48239	15
adult M1 / adult	48 h / 0 h	Acbd3	GCP60_MOUSE	Q8BMP6	Golgi resident protein GCP60	0.397827	0.00962482	0.0105417	1.31752	15
adult M2a / old	48 h / 0 h	Acbd3	GCP60_MOUSE	Q8BMP6	Golgi resident protein GCP60	0.0642243	0.00166901	0.00242427	1.04552	15
adult M2a / old M1	48 h / 48 h	Acbd3	GCP60_MOUSE	Q8BMP6	Golgi resident protein GCP60	-0.321017	0.00106292	0.00164559	0.800506	15
adult M2a / adult	48 h / 0 h	Acbd3	GCP60_MOUSE	Q8BMP6	Golgi resident protein GCP60	-0.105876	0.0634018	0.048381	0.92924	15
adult M2a / adult M1	48 h / 48 h	Acbd3	GCP60_MOUSE	Q8BMP6	Golgi resident protein GCP60	-0.503703	0.653499	0.282717	0.705294	15
old / adult	0 h / 0 h	Acbd5	ACBD5_MOUSE	Q5XG73	Acyl-CoA-binding domain-containing protein 5	-0.0713551	0.517712	0.239246	0.951744	5
old M1 / old	48 h / 0 h	Acbd5	ACBD5_MOUSE	Q5XG73	Acyl-CoA-binding domain-containing protein 5	0.339433	0.940316	0.363365	1.26526	5
old M1 / adult	48 h / 0 h	Acbd5	ACBD5_MOUSE	Q5XG73	Acyl-CoA-binding domain-containing protein 5	0.268077	0.45479	0.218043	1.2042	5
old M1 / adult M1	48 h / 48 h	Acbd5	ACBD5_MOUSE	Q5XG73	Acyl-CoA-binding domain-containing protein 5	0.634095	0.0777968	0.0567322	1.55196	5
old M2a / old	48 h / 0 h	Acbd5	ACBD5_MOUSE	Q5XG73	Acyl-CoA-binding domain-containing protein 5	0.482874	0.0631531	0.0482382	1.39753	5
old M2a / old M1	48 h / 48 h	Acbd5	ACBD5_MOUSE	Q5XG73	Acyl-CoA-binding domain-containing protein 5	0.143442	0.246508	0.138219	1.10454	5
old M2a / adult	48 h / 0 h	Acbd5	ACBD5_MOUSE	Q5XG73	Acyl-CoA-binding domain-containing protein 5	0.411519	0.0770906	0.0563505	1.33009	5
old M2a / adult M1	48 h / 48 h	Acbd5	ACBD5_MOUSE	Q5XG73	Acyl-CoA-binding domain-containing protein 5	0.777537	0.143386	0.091298	1.7142	5
old M2a / adult M2a	48 h / 48 h	Acbd5	ACBD5_MOUSE	Q5XG73	Acyl-CoA-binding domain-containing protein 5	0.265697	0.362999	0.184573	1.20222	5
adult M1 / old	48 h / 0 h	Acbd5	ACBD5_MOUSE	Q5XG73	Acyl-CoA-binding domain-containing protein 5	-0.294663	0.766326	0.316021	0.815263	5
adult M1 / adult	48 h / 0 h	Acbd5	ACBD5_MOUSE	Q5XG73	Acyl-CoA-binding domain-containing protein 5	-0.366018	0.0440758	0.036243	0.775921	5
adult M2a / old	48 h / 0 h	Acbd5	ACBD5_MOUSE	Q5XG73	Acyl-CoA-binding domain-containing protein 5	0.217177	0.174901	0.106522	1.16246	5
adult M2a / old M1	48 h / 48 h	Acbd5	ACBD5_MOUSE	Q5XG73	Acyl-CoA-binding domain-containing protein 5	-0.122256	0.995067	0.377299	0.91875	5
adult M2a / adult	48 h / 0 h	Acbd5	ACBD5_MOUSE	Q5XG73	Acyl-CoA-binding domain-containing protein 5	0.145822	0.087162	0.0619267	1.10636	5
adult M2a / adult M1	48 h / 48 h	Acbd5	ACBD5_MOUSE	Q5XG73	Acyl-CoA-binding domain-containing protein 5	0.51184	0.0654844	0.0495989	1.42587	5
old / adult	0 h / 0 h	Acin1	ACINU_MOUSE	Q9JIX8	Apoptotic chromatin condensation inducer in the nucleus	0.581781	0.119571	0.0792586	1.4967	16
old M1 / old	48 h / 0 h	Acin1	ACINU_MOUSE	Q9JIX8	Apoptotic chromatin condensation inducer in the nucleus	-0.187051	0.00406308	0.00514997	0.878399	16
old M1 / adult	48 h / 0 h	Acin1	ACINU_MOUSE	Q9JIX8	Apoptotic chromatin condensation inducer in the nucleus	0.394729	0.31929	0.167811	1.3147	16
old M1 / adult M1	48 h / 48 h	Acin1	ACINU_MOUSE	Q9JIX8	Apoptotic chromatin condensation inducer in the nucleus	-0.284869	0.00013726	0.000277934	0.820816	16
old M2a / old	48 h / 0 h	Acin1	ACINU_MOUSE	Q9JIX8	Apoptotic chromatin condensation inducer in the nucleus	-0.919006	1.09e-10	6.94e-10	0.528873	16
old M2a / old M1	48 h / 48 h	Acin1	ACINU_MOUSE	Q9JIX8	Apoptotic chromatin condensation inducer in the nucleus	-0.731955	1.76e-07	6.74e-07	0.602088	16
old M2a / adult	48 h / 0 h	Acin1	ACINU_MOUSE	Q9JIX8	Apoptotic chromatin condensation inducer in the nucleus	-0.337225	3.96e-08	1.7e-07	0.791562	16
old M2a / adult M1	48 h / 48 h	Acin1	ACINU_MOUSE	Q9JIX8	Apoptotic chromatin condensation inducer in the nucleus	-1.01682	1.5e-10	9.36e-10	0.494203	16
old M2a / adult M2a	48 h / 48 h	Acin1	ACINU_MOUSE	Q9JIX8	Apoptotic chromatin condensation inducer in the nucleus	-0.0988673	1.01e-10	6.46e-10	0.933766	16
adult M1 / old	48 h / 0 h	Acin1	ACINU_MOUSE	Q9JIX8	Apoptotic chromatin condensation inducer in the nucleus	0.0978178	0.178624	0.108276	1.07015	16
adult M1 / adult	48 h / 0 h	Acin1	ACINU_MOUSE	Q9JIX8	Apoptotic chromatin condensation inducer in the nucleus	0.679598	0.000568566	0.000960612	1.60169	16
adult M2a / old	48 h / 0 h	Acin1	ACINU_MOUSE	Q9JIX8	Apoptotic chromatin condensation inducer in the nucleus	-0.820139	0.000627803	0.0010454	0.566388	16
adult M2a / old M1	48 h / 48 h	Acin1	ACINU_MOUSE	Q9JIX8	Apoptotic chromatin condensation inducer in the nucleus	-0.633087	0.740221	0.308685	0.644795	16
adult M2a / adult	48 h / 0 h	Acin1	ACINU_MOUSE	Q9JIX8	Apoptotic chromatin condensation inducer in the nucleus	-0.238358	0.0729305	0.0539271	0.84771	16
adult M2a / adult M1	48 h / 48 h	Acin1	ACINU_MOUSE	Q9JIX8	Apoptotic chromatin condensation inducer in the nucleus	-0.917956	4.4e-06	1.28e-05	0.529258	16
old / adult	0 h / 0 h	Acly	ACLY_MOUSE	Q91V92	ATP-citrate synthase	0.0216578	0.00104808	0.00162604	1.01513	73
old M1 / old	48 h / 0 h	Acly	ACLY_MOUSE	Q91V92	ATP-citrate synthase	-0.454197	0.00896772	0.0099341	0.729916	73
old M1 / adult	48 h / 0 h	Acly	ACLY_MOUSE	Q91V92	ATP-citrate synthase	-0.43254	6.15e-05	0.000136502	0.740956	73
old M1 / adult M1	48 h / 48 h	Acly	ACLY_MOUSE	Q91V92	ATP-citrate synthase	-0.216772	0.00411416	0.0052079	0.860489	73
old M2a / old	48 h / 0 h	Acly	ACLY_MOUSE	Q91V92	ATP-citrate synthase	-0.791467	2.2e-17	2.88e-16	0.577756	73
old M2a / old M1	48 h / 48 h	Acly	ACLY_MOUSE	Q91V92	ATP-citrate synthase	-0.337269	4.68e-14	4.36e-13	0.791538	73
old M2a / adult	48 h / 0 h	Acly	ACLY_MOUSE	Q91V92	ATP-citrate synthase	-0.769809	5.22e-30	1.78e-28	0.586495	73
old M2a / adult M1	48 h / 48 h	Acly	ACLY_MOUSE	Q91V92	ATP-citrate synthase	-0.554041	0.00323246	0.00424901	0.68111	73
old M2a / adult M2a	48 h / 48 h	Acly	ACLY_MOUSE	Q91V92	ATP-citrate synthase	0.0696751	0.000332303	0.000602328	1.04948	73
adult M1 / old	48 h / 0 h	Acly	ACLY_MOUSE	Q91V92	ATP-citrate synthase	-0.237426	0.00290166	0.00387719	0.848258	73
adult M1 / adult	48 h / 0 h	Acly	ACLY_MOUSE	Q91V92	ATP-citrate synthase	-0.215768	2.53e-05	6.17e-05	0.861088	73
adult M2a / old	48 h / 0 h	Acly	ACLY_MOUSE	Q91V92	ATP-citrate synthase	-0.861142	2.87e-20	4.78e-19	0.550517	73
adult M2a / old M1	48 h / 48 h	Acly	ACLY_MOUSE	Q91V92	ATP-citrate synthase	-0.406944	2.85e-29	9.29e-28	0.754219	73
adult M2a / adult	48 h / 0 h	Acly	ACLY_MOUSE	Q91V92	ATP-citrate synthase	-0.839484	2.54e-33	1.02e-31	0.558843	73
adult M2a / adult M1	48 h / 48 h	Acly	ACLY_MOUSE	Q91V92	ATP-citrate synthase	-0.623716	4.85e-10	2.81e-09	0.648997	73
old / adult	0 h / 0 h	Aco1	ACOC_MOUSE	P28271	Cytoplasmic aconitate hydratase	-0.104534	0.52298	0.241106	0.930106	44
old M1 / old	48 h / 0 h	Aco1	ACOC_MOUSE	P28271	Cytoplasmic aconitate hydratase	-1.21842	6.76e-28	1.99e-26	0.429754	44
old M1 / adult	48 h / 0 h	Aco1	ACOC_MOUSE	P28271	Cytoplasmic aconitate hydratase	-1.32295	9.64e-28	2.8e-26	0.399717	44
old M1 / adult M1	48 h / 48 h	Aco1	ACOC_MOUSE	P28271	Cytoplasmic aconitate hydratase	-0.471383	2.35e-06	7.27e-06	0.721273	44
old M2a / old	48 h / 0 h	Aco1	ACOC_MOUSE	P28271	Cytoplasmic aconitate hydratase	-0.11153	0.952398	0.366412	0.925606	44
old M2a / old M1	48 h / 48 h	Aco1	ACOC_MOUSE	P28271	Cytoplasmic aconitate hydratase	1.10689	4.96e-30	1.69e-28	2.1538	44
old M2a / adult	48 h / 0 h	Aco1	ACOC_MOUSE	P28271	Cytoplasmic aconitate hydratase	-0.216063	0.461292	0.220264	0.860911	44
old M2a / adult M1	48 h / 48 h	Aco1	ACOC_MOUSE	P28271	Cytoplasmic aconitate hydratase	0.635504	2.11e-17	2.77e-16	1.55348	44
old M2a / adult M2a	48 h / 48 h	Aco1	ACOC_MOUSE	P28271	Cytoplasmic aconitate hydratase	0.200315	0.299247	0.159853	1.14895	44
adult M1 / old	48 h / 0 h	Aco1	ACOC_MOUSE	P28271	Cytoplasmic aconitate hydratase	-0.747034	5.35e-15	5.53e-14	0.595827	44
adult M1 / adult	48 h / 0 h	Aco1	ACOC_MOUSE	P28271	Cytoplasmic aconitate hydratase	-0.851567	6.41e-19	9.6e-18	0.554182	44
adult M2a / old	48 h / 0 h	Aco1	ACOC_MOUSE	P28271	Cytoplasmic aconitate hydratase	-0.311845	0.057662	0.0448661	0.805611	44
adult M2a / old M1	48 h / 48 h	Aco1	ACOC_MOUSE	P28271	Cytoplasmic aconitate hydratase	0.906572	3.43e-34	1.44e-32	1.87459	44
adult M2a / adult	48 h / 0 h	Aco1	ACOC_MOUSE	P28271	Cytoplasmic aconitate hydratase	-0.416378	0.00884135	0.00981338	0.749303	44
adult M2a / adult M1	48 h / 48 h	Aco1	ACOC_MOUSE	P28271	Cytoplasmic aconitate hydratase	0.435189	1.28e-22	2.58e-21	1.35209	44
old / adult	0 h / 0 h	Aco2	ACON_MOUSE	Q99KI0	Aconitate hydratase, mitochondrial	0.237825	0.00174504	0.00251588	1.17921	48
old M1 / old	48 h / 0 h	Aco2	ACON_MOUSE	Q99KI0	Aconitate hydratase, mitochondrial	-1.76224	4.73e-78	1.11e-75	0.29479	48
old M1 / adult	48 h / 0 h	Aco2	ACON_MOUSE	Q99KI0	Aconitate hydratase, mitochondrial	-1.52441	6.16e-72	1.22e-69	0.347621	48
old M1 / adult M1	48 h / 48 h	Aco2	ACON_MOUSE	Q99KI0	Aconitate hydratase, mitochondrial	-0.0273371	1.69e-07	6.49e-07	0.98123	48
old M2a / old	48 h / 0 h	Aco2	ACON_MOUSE	Q99KI0	Aconitate hydratase, mitochondrial	-0.152438	0.00850312	0.00950713	0.899729	48
old M2a / old M1	48 h / 48 h	Aco2	ACON_MOUSE	Q99KI0	Aconitate hydratase, mitochondrial	1.6098	8.28e-98	3.58e-95	3.0521	48
old M2a / adult	48 h / 0 h	Aco2	ACON_MOUSE	Q99KI0	Aconitate hydratase, mitochondrial	0.0853872	0.0806755	0.0583608	1.06097	48
old M2a / adult M1	48 h / 48 h	Aco2	ACON_MOUSE	Q99KI0	Aconitate hydratase, mitochondrial	1.58246	3.19e-84	8.9e-82	2.99481	48
old M2a / adult M2a	48 h / 48 h	Aco2	ACON_MOUSE	Q99KI0	Aconitate hydratase, mitochondrial	-0.059768	0.0880494	0.0624164	0.959418	48
adult M1 / old	48 h / 0 h	Aco2	ACON_MOUSE	Q99KI0	Aconitate hydratase, mitochondrial	-1.7349	1.9e-62	2.62e-60	0.300429	48
adult M1 / adult	48 h / 0 h	Aco2	ACON_MOUSE	Q99KI0	Aconitate hydratase, mitochondrial	-1.49708	2.75e-65	4.26e-63	0.35427	48
adult M2a / old	48 h / 0 h	Aco2	ACON_MOUSE	Q99KI0	Aconitate hydratase, mitochondrial	-0.0926701	0.111368	0.0750082	0.937785	48
adult M2a / old M1	48 h / 48 h	Aco2	ACON_MOUSE	Q99KI0	Aconitate hydratase, mitochondrial	1.66957	8.52e-113	7.38e-110	3.1812	48
adult M2a / adult	48 h / 0 h	Aco2	ACON_MOUSE	Q99KI0	Aconitate hydratase, mitochondrial	0.145155	0.356283	0.182025	1.10585	48
adult M2a / adult M1	48 h / 48 h	Aco2	ACON_MOUSE	Q99KI0	Aconitate hydratase, mitochondrial	1.64223	9.48e-100	4.79e-97	3.12149	48
old / adult	0 h / 0 h	Acot1	ACOT1_MOUSE	O55137	Acyl-coenzyme A thioesterase 1	2.08468	0.00831515	0.00932619	4.24182	1
old M1 / old	48 h / 0 h	Acot1	ACOT1_MOUSE	O55137	Acyl-coenzyme A thioesterase 1	-1.01006	0.0438679	0.0361162	0.496527	1
old M1 / adult	48 h / 0 h	Acot1	ACOT1_MOUSE	O55137	Acyl-coenzyme A thioesterase 1	1.07463	0.00386095	0.00493293	2.10618	1
old M1 / adult M1	48 h / 48 h	Acot1	ACOT1_MOUSE	O55137	Acyl-coenzyme A thioesterase 1	0.454254	0.0291426	0.026089	1.37007	1
old M2a / old	48 h / 0 h	Acot1	ACOT1_MOUSE	O55137	Acyl-coenzyme A thioesterase 1	-1.00311	0.0522128	0.0414572	0.498924	1
old M2a / old M1	48 h / 48 h	Acot1	ACOT1_MOUSE	O55137	Acyl-coenzyme A thioesterase 1	0.00694867	0.846116	0.338552	1.00483	1
old M2a / adult	48 h / 0 h	Acot1	ACOT1_MOUSE	O55137	Acyl-coenzyme A thioesterase 1	1.08157	0.000972808	0.00152556	2.11635	1
old M2a / adult M1	48 h / 48 h	Acot1	ACOT1_MOUSE	O55137	Acyl-coenzyme A thioesterase 1	0.461202	0.00998998	0.0108773	1.37669	1
old M2a / adult M2a	48 h / 48 h	Acot1	ACOT1_MOUSE	O55137	Acyl-coenzyme A thioesterase 1	0.149919	0.1919	0.114265	1.10951	1
adult M1 / old	48 h / 0 h	Acot1	ACOT1_MOUSE	O55137	Acyl-coenzyme A thioesterase 1	-1.46431	0.0108922	0.0116695	0.362409	1
adult M1 / adult	48 h / 0 h	Acot1	ACOT1_MOUSE	O55137	Acyl-coenzyme A thioesterase 1	0.620373	0.00733683	0.00841766	1.53727	1
adult M2a / old	48 h / 0 h	Acot1	ACOT1_MOUSE	O55137	Acyl-coenzyme A thioesterase 1	-1.15303	0.0493557	0.0396729	0.449681	1
adult M2a / old M1	48 h / 48 h	Acot1	ACOT1_MOUSE	O55137	Acyl-coenzyme A thioesterase 1	-0.14297	0.46297	0.220783	0.905653	1
adult M2a / adult	48 h / 0 h	Acot1	ACOT1_MOUSE	O55137	Acyl-coenzyme A thioesterase 1	0.931656	2.69e-05	6.53e-05	1.90746	1
adult M2a / adult M1	48 h / 48 h	Acot1	ACOT1_MOUSE	O55137	Acyl-coenzyme A thioesterase 1	0.311283	0.0252739	0.0232613	1.24081	1
old / adult	0 h / 0 h	Acot13	ACO13_MOUSE	Q9CQR4	Acyl-coenzyme A thioesterase 13	0.0631494	0.09951	0.0687409	1.04474	5
old M1 / old	48 h / 0 h	Acot13	ACO13_MOUSE	Q9CQR4	Acyl-coenzyme A thioesterase 13	-0.53211	0.000147163	0.000295499	0.691543	5
old M1 / adult	48 h / 0 h	Acot13	ACO13_MOUSE	Q9CQR4	Acyl-coenzyme A thioesterase 13	-0.46896	0.0206269	0.0197689	0.722485	5
old M1 / adult M1	48 h / 48 h	Acot13	ACO13_MOUSE	Q9CQR4	Acyl-coenzyme A thioesterase 13	-1.41694	0.241605	0.13607	0.374506	5
old M2a / old	48 h / 0 h	Acot13	ACO13_MOUSE	Q9CQR4	Acyl-coenzyme A thioesterase 13	-0.0871002	0.0239621	0.0222976	0.941413	5
old M2a / old M1	48 h / 48 h	Acot13	ACO13_MOUSE	Q9CQR4	Acyl-coenzyme A thioesterase 13	0.445009	0.0196035	0.0189618	1.36132	5
old M2a / adult	48 h / 0 h	Acot13	ACO13_MOUSE	Q9CQR4	Acyl-coenzyme A thioesterase 13	-0.0239508	0.829084	0.333952	0.983536	5
old M2a / adult M1	48 h / 48 h	Acot13	ACO13_MOUSE	Q9CQR4	Acyl-coenzyme A thioesterase 13	-0.97193	0.840418	0.337073	0.509824	5
old M2a / adult M2a	48 h / 48 h	Acot13	ACO13_MOUSE	Q9CQR4	Acyl-coenzyme A thioesterase 13	0.621336	0.0808561	0.0584713	1.5383	5
adult M1 / old	48 h / 0 h	Acot13	ACO13_MOUSE	Q9CQR4	Acyl-coenzyme A thioesterase 13	0.884829	0.0155125	0.0156259	1.84655	5
adult M1 / adult	48 h / 0 h	Acot13	ACO13_MOUSE	Q9CQR4	Acyl-coenzyme A thioesterase 13	0.947979	0.431689	0.209728	1.92917	5
adult M2a / old	48 h / 0 h	Acot13	ACO13_MOUSE	Q9CQR4	Acyl-coenzyme A thioesterase 13	-0.708437	0.641721	0.279139	0.611983	5
adult M2a / old M1	48 h / 48 h	Acot13	ACO13_MOUSE	Q9CQR4	Acyl-coenzyme A thioesterase 13	-0.176327	2.41e-05	5.9e-05	0.884953	5
adult M2a / adult	48 h / 0 h	Acot13	ACO13_MOUSE	Q9CQR4	Acyl-coenzyme A thioesterase 13	-0.645287	0.0626238	0.0479139	0.639365	5
adult M2a / adult M1	48 h / 48 h	Acot13	ACO13_MOUSE	Q9CQR4	Acyl-coenzyme A thioesterase 13	-1.59327	0.00410006	0.00519169	0.33142	5
old / adult	0 h / 0 h	Acot2	ACOT2_MOUSE	Q9QYR9	Acyl-coenzyme A thioesterase 2, mitochondrial	0.39896	0.000255109	0.000477727	1.31856	13
old M1 / old	48 h / 0 h	Acot2	ACOT2_MOUSE	Q9QYR9	Acyl-coenzyme A thioesterase 2, mitochondrial	-0.414444	2.35e-11	1.64e-10	0.750308	13
old M1 / adult	48 h / 0 h	Acot2	ACOT2_MOUSE	Q9QYR9	Acyl-coenzyme A thioesterase 2, mitochondrial	-0.0154847	0.0261728	0.0239225	0.989324	13
old M1 / adult M1	48 h / 48 h	Acot2	ACOT2_MOUSE	Q9QYR9	Acyl-coenzyme A thioesterase 2, mitochondrial	0.0569071	0.18649	0.111815	1.04023	13
old M2a / old	48 h / 0 h	Acot2	ACOT2_MOUSE	Q9QYR9	Acyl-coenzyme A thioesterase 2, mitochondrial	-0.530374	7.55e-17	9.4e-16	0.692375	13
old M2a / old M1	48 h / 48 h	Acot2	ACOT2_MOUSE	Q9QYR9	Acyl-coenzyme A thioesterase 2, mitochondrial	-0.11593	0.617238	0.271468	0.922787	13
old M2a / adult	48 h / 0 h	Acot2	ACOT2_MOUSE	Q9QYR9	Acyl-coenzyme A thioesterase 2, mitochondrial	-0.131415	0.000221928	0.000423368	0.912936	13
old M2a / adult M1	48 h / 48 h	Acot2	ACOT2_MOUSE	Q9QYR9	Acyl-coenzyme A thioesterase 2, mitochondrial	-0.0590231	0.583339	0.260791	0.959914	13
old M2a / adult M2a	48 h / 48 h	Acot2	ACOT2_MOUSE	Q9QYR9	Acyl-coenzyme A thioesterase 2, mitochondrial	-0.15031	0.590432	0.262933	0.901057	13
adult M1 / old	48 h / 0 h	Acot2	ACOT2_MOUSE	Q9QYR9	Acyl-coenzyme A thioesterase 2, mitochondrial	-0.471351	1.3e-08	6.06e-08	0.721289	13
adult M1 / adult	48 h / 0 h	Acot2	ACOT2_MOUSE	Q9QYR9	Acyl-coenzyme A thioesterase 2, mitochondrial	-0.0723918	0.000173829	0.000342213	0.95106	13
adult M2a / old	48 h / 0 h	Acot2	ACOT2_MOUSE	Q9QYR9	Acyl-coenzyme A thioesterase 2, mitochondrial	-0.380064	5.8e-16	6.59e-15	0.768403	13
adult M2a / old M1	48 h / 48 h	Acot2	ACOT2_MOUSE	Q9QYR9	Acyl-coenzyme A thioesterase 2, mitochondrial	0.0343802	0.302536	0.16117	1.02412	13
adult M2a / adult	48 h / 0 h	Acot2	ACOT2_MOUSE	Q9QYR9	Acyl-coenzyme A thioesterase 2, mitochondrial	0.0188955	0.000797062	0.00128441	1.01318	13
adult M2a / adult M1	48 h / 48 h	Acot2	ACOT2_MOUSE	Q9QYR9	Acyl-coenzyme A thioesterase 2, mitochondrial	0.0912873	0.0181199	0.0177669	1.06532	13
old / adult	0 h / 0 h	Acot7	BACH_MOUSE	Q91V12	Cytosolic acyl coenzyme A thioester hydrolase	0.0299238	0.275715	0.150375	1.02096	7
old M1 / old	48 h / 0 h	Acot7	BACH_MOUSE	Q91V12	Cytosolic acyl coenzyme A thioester hydrolase	0.609908	0.000449372	0.000781321	1.52616	7
old M1 / adult	48 h / 0 h	Acot7	BACH_MOUSE	Q91V12	Cytosolic acyl coenzyme A thioester hydrolase	0.639831	0.000620197	0.00103459	1.55815	7
old M1 / adult M1	48 h / 48 h	Acot7	BACH_MOUSE	Q91V12	Cytosolic acyl coenzyme A thioester hydrolase	0.0615322	0.0195596	0.0189246	1.04357	7
old M2a / old	48 h / 0 h	Acot7	BACH_MOUSE	Q91V12	Cytosolic acyl coenzyme A thioester hydrolase	0.728913	3.71e-07	1.34e-06	1.65739	7
old M2a / old M1	48 h / 48 h	Acot7	BACH_MOUSE	Q91V12	Cytosolic acyl coenzyme A thioester hydrolase	0.119006	0.0273465	0.0247908	1.08599	7
old M2a / adult	48 h / 0 h	Acot7	BACH_MOUSE	Q91V12	Cytosolic acyl coenzyme A thioester hydrolase	0.758837	3.65e-07	1.32e-06	1.69213	7
old M2a / adult M1	48 h / 48 h	Acot7	BACH_MOUSE	Q91V12	Cytosolic acyl coenzyme A thioester hydrolase	0.180538	0.000350063	0.000630052	1.13331	7
old M2a / adult M2a	48 h / 48 h	Acot7	BACH_MOUSE	Q91V12	Cytosolic acyl coenzyme A thioester hydrolase	0.156351	0.00551555	0.00664943	1.11446	7
adult M1 / old	48 h / 0 h	Acot7	BACH_MOUSE	Q91V12	Cytosolic acyl coenzyme A thioester hydrolase	0.548375	0.0289045	0.0259175	1.46244	7
adult M1 / adult	48 h / 0 h	Acot7	BACH_MOUSE	Q91V12	Cytosolic acyl coenzyme A thioester hydrolase	0.578299	0.0261426	0.023904	1.49309	7
adult M2a / old	48 h / 0 h	Acot7	BACH_MOUSE	Q91V12	Cytosolic acyl coenzyme A thioester hydrolase	0.572562	0.00678536	0.00787621	1.48716	7
adult M2a / old M1	48 h / 48 h	Acot7	BACH_MOUSE	Q91V12	Cytosolic acyl coenzyme A thioester hydrolase	-0.0373453	0.216158	0.125134	0.974446	7
adult M2a / adult	48 h / 0 h	Acot7	BACH_MOUSE	Q91V12	Cytosolic acyl coenzyme A thioester hydrolase	0.602486	0.00193102	0.00274261	1.51833	7
adult M2a / adult M1	48 h / 48 h	Acot7	BACH_MOUSE	Q91V12	Cytosolic acyl coenzyme A thioester hydrolase	0.0241869	0.192987	0.114749	1.01691	7
old / adult	0 h / 0 h	Acot9	ACOT9_MOUSE	Q9R0X4	Acyl-coenzyme A thioesterase 9, mitochondrial	0.077941	0.0275593	0.0249445	1.05551	29
old M1 / old	48 h / 0 h	Acot9	ACOT9_MOUSE	Q9R0X4	Acyl-coenzyme A thioesterase 9, mitochondrial	-0.359929	5.23e-06	1.49e-05	0.779203	29
old M1 / adult	48 h / 0 h	Acot9	ACOT9_MOUSE	Q9R0X4	Acyl-coenzyme A thioesterase 9, mitochondrial	-0.281988	0.00046952	0.00081135	0.822457	29
old M1 / adult M1	48 h / 48 h	Acot9	ACOT9_MOUSE	Q9R0X4	Acyl-coenzyme A thioesterase 9, mitochondrial	0.332447	0.291632	0.156859	1.25915	29
old M2a / old	48 h / 0 h	Acot9	ACOT9_MOUSE	Q9R0X4	Acyl-coenzyme A thioesterase 9, mitochondrial	-0.356832	4.81e-07	1.69e-06	0.780877	29
old M2a / old M1	48 h / 48 h	Acot9	ACOT9_MOUSE	Q9R0X4	Acyl-coenzyme A thioesterase 9, mitochondrial	0.00309696	0.997438	0.377852	1.00215	29
old M2a / adult	48 h / 0 h	Acot9	ACOT9_MOUSE	Q9R0X4	Acyl-coenzyme A thioesterase 9, mitochondrial	-0.278891	7.7e-05	0.000166647	0.824224	29
old M2a / adult M1	48 h / 48 h	Acot9	ACOT9_MOUSE	Q9R0X4	Acyl-coenzyme A thioesterase 9, mitochondrial	0.335544	0.263869	0.145455	1.26185	29
old M2a / adult M2a	48 h / 48 h	Acot9	ACOT9_MOUSE	Q9R0X4	Acyl-coenzyme A thioesterase 9, mitochondrial	0.193081	0.0402717	0.0337336	1.1432	29
adult M1 / old	48 h / 0 h	Acot9	ACOT9_MOUSE	Q9R0X4	Acyl-coenzyme A thioesterase 9, mitochondrial	-0.692376	2.86e-05	6.89e-05	0.618834	29
adult M1 / adult	48 h / 0 h	Acot9	ACOT9_MOUSE	Q9R0X4	Acyl-coenzyme A thioesterase 9, mitochondrial	-0.614435	0.00123186	0.0018671	0.653186	29
adult M2a / old	48 h / 0 h	Acot9	ACOT9_MOUSE	Q9R0X4	Acyl-coenzyme A thioesterase 9, mitochondrial	-0.549913	1.6e-06	5.13e-06	0.683061	29
adult M2a / old M1	48 h / 48 h	Acot9	ACOT9_MOUSE	Q9R0X4	Acyl-coenzyme A thioesterase 9, mitochondrial	-0.189984	0.445094	0.214641	0.876615	29
adult M2a / adult	48 h / 0 h	Acot9	ACOT9_MOUSE	Q9R0X4	Acyl-coenzyme A thioesterase 9, mitochondrial	-0.471972	2e-06	6.26e-06	0.720978	29
adult M2a / adult M1	48 h / 48 h	Acot9	ACOT9_MOUSE	Q9R0X4	Acyl-coenzyme A thioesterase 9, mitochondrial	0.142463	0.401647	0.198691	1.10379	29
old / adult	0 h / 0 h	Acox1	ACOX1_MOUSE	Q9R0H0	Peroxisomal acyl-coenzyme A oxidase 1	0.142129	0.254117	0.141455	1.10353	9
old M1 / old	48 h / 0 h	Acox1	ACOX1_MOUSE	Q9R0H0	Peroxisomal acyl-coenzyme A oxidase 1	-0.466093	0.907132	0.354906	0.723922	9
old M1 / adult	48 h / 0 h	Acox1	ACOX1_MOUSE	Q9R0H0	Peroxisomal acyl-coenzyme A oxidase 1	-0.323965	0.420207	0.205462	0.798872	9
old M1 / adult M1	48 h / 48 h	Acox1	ACOX1_MOUSE	Q9R0H0	Peroxisomal acyl-coenzyme A oxidase 1	0.0638064	0.147796	0.0934415	1.04522	9
old M2a / old	48 h / 0 h	Acox1	ACOX1_MOUSE	Q9R0H0	Peroxisomal acyl-coenzyme A oxidase 1	0.143178	0.0681167	0.051125	1.10434	9
old M2a / old M1	48 h / 48 h	Acox1	ACOX1_MOUSE	Q9R0H0	Peroxisomal acyl-coenzyme A oxidase 1	0.609272	0.0457481	0.0373021	1.52549	9
old M2a / adult	48 h / 0 h	Acox1	ACOX1_MOUSE	Q9R0H0	Peroxisomal acyl-coenzyme A oxidase 1	0.285307	0.410472	0.201943	1.21867	9
old M2a / adult M1	48 h / 48 h	Acox1	ACOX1_MOUSE	Q9R0H0	Peroxisomal acyl-coenzyme A oxidase 1	0.673078	0.0208825	0.0199652	1.59447	9
old M2a / adult M2a	48 h / 48 h	Acox1	ACOX1_MOUSE	Q9R0H0	Peroxisomal acyl-coenzyme A oxidase 1	-0.127795	0.00452269	0.00563391	0.915229	9
adult M1 / old	48 h / 0 h	Acox1	ACOX1_MOUSE	Q9R0H0	Peroxisomal acyl-coenzyme A oxidase 1	-0.5299	0.964291	0.369353	0.692603	9
adult M1 / adult	48 h / 0 h	Acox1	ACOX1_MOUSE	Q9R0H0	Peroxisomal acyl-coenzyme A oxidase 1	-0.387771	0.160434	0.0994947	0.76431	9
adult M2a / old	48 h / 0 h	Acox1	ACOX1_MOUSE	Q9R0H0	Peroxisomal acyl-coenzyme A oxidase 1	0.270973	0.00396777	0.00504709	1.20662	9
adult M2a / old M1	48 h / 48 h	Acox1	ACOX1_MOUSE	Q9R0H0	Peroxisomal acyl-coenzyme A oxidase 1	0.737066	4.89e-05	0.000111024	1.66678	9
adult M2a / adult	48 h / 0 h	Acox1	ACOX1_MOUSE	Q9R0H0	Peroxisomal acyl-coenzyme A oxidase 1	0.413102	0.158937	0.0987886	1.33155	9
adult M2a / adult M1	48 h / 48 h	Acox1	ACOX1_MOUSE	Q9R0H0	Peroxisomal acyl-coenzyme A oxidase 1	0.800873	0.00182613	0.00261476	1.74215	9
old / adult	0 h / 0 h	Acox3	ACOX3_MOUSE	Q9EPL9	Peroxisomal acyl-coenzyme A oxidase 3	0.220084	6.55e-05	0.000144304	1.1648	20
old M1 / old	48 h / 0 h	Acox3	ACOX3_MOUSE	Q9EPL9	Peroxisomal acyl-coenzyme A oxidase 3	-0.358713	0.000191196	0.000371637	0.77986	20
old M1 / adult	48 h / 0 h	Acox3	ACOX3_MOUSE	Q9EPL9	Peroxisomal acyl-coenzyme A oxidase 3	-0.138629	0.368091	0.186552	0.908382	20
old M1 / adult M1	48 h / 48 h	Acox3	ACOX3_MOUSE	Q9EPL9	Peroxisomal acyl-coenzyme A oxidase 3	0.323083	3.1e-06	9.33e-06	1.251	20
old M2a / old	48 h / 0 h	Acox3	ACOX3_MOUSE	Q9EPL9	Peroxisomal acyl-coenzyme A oxidase 3	-0.0502392	0.727234	0.304689	0.965776	20
old M2a / old M1	48 h / 48 h	Acox3	ACOX3_MOUSE	Q9EPL9	Peroxisomal acyl-coenzyme A oxidase 3	0.308473	9.21e-06	2.5e-05	1.2384	20
old M2a / adult	48 h / 0 h	Acox3	ACOX3_MOUSE	Q9EPL9	Peroxisomal acyl-coenzyme A oxidase 3	0.169844	1.95e-05	4.88e-05	1.12494	20
old M2a / adult M1	48 h / 48 h	Acox3	ACOX3_MOUSE	Q9EPL9	Peroxisomal acyl-coenzyme A oxidase 3	0.631556	8.29e-06	2.27e-05	1.54924	20
old M2a / adult M2a	48 h / 48 h	Acox3	ACOX3_MOUSE	Q9EPL9	Peroxisomal acyl-coenzyme A oxidase 3	0.420018	9.84e-05	0.000206765	1.33794	20
adult M1 / old	48 h / 0 h	Acox3	ACOX3_MOUSE	Q9EPL9	Peroxisomal acyl-coenzyme A oxidase 3	-0.681796	0.00100422	0.00156852	0.623389	20
adult M1 / adult	48 h / 0 h	Acox3	ACOX3_MOUSE	Q9EPL9	Peroxisomal acyl-coenzyme A oxidase 3	-0.461712	0.409521	0.20159	0.726124	20
adult M2a / old	48 h / 0 h	Acox3	ACOX3_MOUSE	Q9EPL9	Peroxisomal acyl-coenzyme A oxidase 3	-0.470257	0.00164141	0.00238833	0.721836	20
adult M2a / old M1	48 h / 48 h	Acox3	ACOX3_MOUSE	Q9EPL9	Peroxisomal acyl-coenzyme A oxidase 3	-0.111544	0.448145	0.215685	0.925597	20
adult M2a / adult	48 h / 0 h	Acox3	ACOX3_MOUSE	Q9EPL9	Peroxisomal acyl-coenzyme A oxidase 3	-0.250173	0.269985	0.148006	0.840795	20
adult M2a / adult M1	48 h / 48 h	Acox3	ACOX3_MOUSE	Q9EPL9	Peroxisomal acyl-coenzyme A oxidase 3	0.211539	1.26e-05	3.3e-05	1.15792	20
old / adult	0 h / 0 h	Acp1	PPAC_MOUSE	Q9D358	Low molecular weight phosphotyrosine protein phosphatase	0.300372	0.184525	0.110913	1.23146	6
old M1 / old	48 h / 0 h	Acp1	PPAC_MOUSE	Q9D358	Low molecular weight phosphotyrosine protein phosphatase	0.37504	0.229589	0.131061	1.29688	6
old M1 / adult	48 h / 0 h	Acp1	PPAC_MOUSE	Q9D358	Low molecular weight phosphotyrosine protein phosphatase	0.675413	0.00685692	0.00794483	1.59705	6
old M1 / adult M1	48 h / 48 h	Acp1	PPAC_MOUSE	Q9D358	Low molecular weight phosphotyrosine protein phosphatase	0.060905	0.832182	0.334872	1.04312	6
old M2a / old	48 h / 0 h	Acp1	PPAC_MOUSE	Q9D358	Low molecular weight phosphotyrosine protein phosphatase	-0.0478826	0.552032	0.250679	0.967355	6
old M2a / old M1	48 h / 48 h	Acp1	PPAC_MOUSE	Q9D358	Low molecular weight phosphotyrosine protein phosphatase	-0.422923	0.0372262	0.0316969	0.745912	6
old M2a / adult	48 h / 0 h	Acp1	PPAC_MOUSE	Q9D358	Low molecular weight phosphotyrosine protein phosphatase	0.25249	0.245439	0.13774	1.19126	6
old M2a / adult M1	48 h / 48 h	Acp1	PPAC_MOUSE	Q9D358	Low molecular weight phosphotyrosine protein phosphatase	-0.362018	0.0654064	0.0495537	0.778076	6
old M2a / adult M2a	48 h / 48 h	Acp1	PPAC_MOUSE	Q9D358	Low molecular weight phosphotyrosine protein phosphatase	-0.451259	0.0245708	0.0227479	0.731404	6
adult M1 / old	48 h / 0 h	Acp1	PPAC_MOUSE	Q9D358	Low molecular weight phosphotyrosine protein phosphatase	0.314135	0.171647	0.104912	1.24327	6
adult M1 / adult	48 h / 0 h	Acp1	PPAC_MOUSE	Q9D358	Low molecular weight phosphotyrosine protein phosphatase	0.614508	0.0869042	0.061787	1.53104	6
adult M2a / old	48 h / 0 h	Acp1	PPAC_MOUSE	Q9D358	Low molecular weight phosphotyrosine protein phosphatase	0.403376	0.243336	0.136784	1.3226	6
adult M2a / old M1	48 h / 48 h	Acp1	PPAC_MOUSE	Q9D358	Low molecular weight phosphotyrosine protein phosphatase	0.028336	0.155735	0.0973144	1.01984	6
adult M2a / adult	48 h / 0 h	Acp1	PPAC_MOUSE	Q9D358	Low molecular weight phosphotyrosine protein phosphatase	0.703749	0.00896727	0.0099341	1.62873	6
adult M2a / adult M1	48 h / 48 h	Acp1	PPAC_MOUSE	Q9D358	Low molecular weight phosphotyrosine protein phosphatase	0.0892409	0.549294	0.249732	1.06381	6
old / adult	0 h / 0 h	Acp2	PPAL_MOUSE	P24638	Lysosomal acid phosphatase	-0.356426	0.905237	0.354496	0.781097	7
old M1 / old	48 h / 0 h	Acp2	PPAL_MOUSE	P24638	Lysosomal acid phosphatase	0.588301	0.0104922	0.011332	1.50348	7
old M1 / adult	48 h / 0 h	Acp2	PPAL_MOUSE	P24638	Lysosomal acid phosphatase	0.231875	0.0168423	0.0167265	1.17436	7
old M1 / adult M1	48 h / 48 h	Acp2	PPAL_MOUSE	P24638	Lysosomal acid phosphatase	-0.0286173	0.688349	0.29312	0.980359	7
old M2a / old	48 h / 0 h	Acp2	PPAL_MOUSE	P24638	Lysosomal acid phosphatase	0.840024	0.0172498	0.0170475	1.79008	7
old M2a / old M1	48 h / 48 h	Acp2	PPAL_MOUSE	P24638	Lysosomal acid phosphatase	0.251722	0.791369	0.323416	1.19063	7
old M2a / adult	48 h / 0 h	Acp2	PPAL_MOUSE	P24638	Lysosomal acid phosphatase	0.483598	0.0100299	0.0109114	1.39823	7
old M2a / adult M1	48 h / 48 h	Acp2	PPAL_MOUSE	P24638	Lysosomal acid phosphatase	0.223105	0.9336	0.361692	1.16724	7
old M2a / adult M2a	48 h / 48 h	Acp2	PPAL_MOUSE	P24638	Lysosomal acid phosphatase	-0.134335	0.00509555	0.00622247	0.91109	7
adult M1 / old	48 h / 0 h	Acp2	PPAL_MOUSE	P24638	Lysosomal acid phosphatase	0.616919	0.0162616	0.0162562	1.5336	7
adult M1 / adult	48 h / 0 h	Acp2	PPAL_MOUSE	P24638	Lysosomal acid phosphatase	0.260493	0.032438	0.0284014	1.19789	7
adult M2a / old	48 h / 0 h	Acp2	PPAL_MOUSE	P24638	Lysosomal acid phosphatase	0.974359	0.000179832	0.000352515	1.96477	7
adult M2a / old M1	48 h / 48 h	Acp2	PPAL_MOUSE	P24638	Lysosomal acid phosphatase	0.386058	0.0202671	0.0194879	1.30682	7
adult M2a / adult	48 h / 0 h	Acp2	PPAL_MOUSE	P24638	Lysosomal acid phosphatase	0.617933	4.11e-06	1.2e-05	1.53467	7
adult M2a / adult M1	48 h / 48 h	Acp2	PPAL_MOUSE	P24638	Lysosomal acid phosphatase	0.35744	0.00233633	0.00322224	1.28115	7
old / adult	0 h / 0 h	Acp5	PPA5_MOUSE	Q05117	Tartrate-resistant acid phosphatase type 5	0.787903	0.377548	0.19004	1.72656	2
old M1 / old	48 h / 0 h	Acp5	PPA5_MOUSE	Q05117	Tartrate-resistant acid phosphatase type 5	-1.54966	0.0189895	0.0184591	0.34159	2
old M1 / adult	48 h / 0 h	Acp5	PPA5_MOUSE	Q05117	Tartrate-resistant acid phosphatase type 5	-0.761761	0.19627	0.11618	0.589776	2
old M1 / adult M1	48 h / 48 h	Acp5	PPA5_MOUSE	Q05117	Tartrate-resistant acid phosphatase type 5	0.296366	0.532027	0.24417	1.22805	2
old M2a / old	48 h / 0 h	Acp5	PPA5_MOUSE	Q05117	Tartrate-resistant acid phosphatase type 5	-0.958629	0.507195	0.235746	0.514546	2
old M2a / old M1	48 h / 48 h	Acp5	PPA5_MOUSE	Q05117	Tartrate-resistant acid phosphatase type 5	0.591035	0.0554413	0.0434827	1.50633	2
old M2a / adult	48 h / 0 h	Acp5	PPA5_MOUSE	Q05117	Tartrate-resistant acid phosphatase type 5	-0.170726	0.423825	0.206781	0.888395	2
old M2a / adult M1	48 h / 48 h	Acp5	PPA5_MOUSE	Q05117	Tartrate-resistant acid phosphatase type 5	0.887401	0.0416849	0.0346755	1.84984	2
old M2a / adult M2a	48 h / 48 h	Acp5	PPA5_MOUSE	Q05117	Tartrate-resistant acid phosphatase type 5	0.045281	0.929832	0.360701	1.03188	2
adult M1 / old	48 h / 0 h	Acp5	PPA5_MOUSE	Q05117	Tartrate-resistant acid phosphatase type 5	-1.84603	0.080566	0.0583024	0.278157	2
adult M1 / adult	48 h / 0 h	Acp5	PPA5_MOUSE	Q05117	Tartrate-resistant acid phosphatase type 5	-1.05813	0.147772	0.0934333	0.480255	2
adult M2a / old	48 h / 0 h	Acp5	PPA5_MOUSE	Q05117	Tartrate-resistant acid phosphatase type 5	-1.00391	0.713235	0.300594	0.498647	2
adult M2a / old M1	48 h / 48 h	Acp5	PPA5_MOUSE	Q05117	Tartrate-resistant acid phosphatase type 5	0.545754	0.0121377	0.0127511	1.45978	2
adult M2a / adult	48 h / 0 h	Acp5	PPA5_MOUSE	Q05117	Tartrate-resistant acid phosphatase type 5	-0.216007	0.188182	0.112587	0.860945	2
adult M2a / adult M1	48 h / 48 h	Acp5	PPA5_MOUSE	Q05117	Tartrate-resistant acid phosphatase type 5	0.84212	0.0245572	0.0227388	1.79268	2
old / adult	0 h / 0 h	Acp6	PPA6_MOUSE	Q8BP40	Lysophosphatidic acid phosphatase type 6	0.0434375	0.226171	0.129542	1.03057	8
old M1 / old	48 h / 0 h	Acp6	PPA6_MOUSE	Q8BP40	Lysophosphatidic acid phosphatase type 6	-0.250802	0.0145945	0.0148504	0.840429	8
old M1 / adult	48 h / 0 h	Acp6	PPA6_MOUSE	Q8BP40	Lysophosphatidic acid phosphatase type 6	-0.207364	7.87e-05	0.000169957	0.866118	8
old M1 / adult M1	48 h / 48 h	Acp6	PPA6_MOUSE	Q8BP40	Lysophosphatidic acid phosphatase type 6	-0.1312	0.751949	0.311978	0.913072	8
old M2a / old	48 h / 0 h	Acp6	PPA6_MOUSE	Q8BP40	Lysophosphatidic acid phosphatase type 6	-0.082269	0.933032	0.361518	0.944571	8
old M2a / old M1	48 h / 48 h	Acp6	PPA6_MOUSE	Q8BP40	Lysophosphatidic acid phosphatase type 6	0.168533	0.0305936	0.027103	1.12391	8
old M2a / adult	48 h / 0 h	Acp6	PPA6_MOUSE	Q8BP40	Lysophosphatidic acid phosphatase type 6	-0.0388315	0.187672	0.112368	0.973443	8
old M2a / adult M1	48 h / 48 h	Acp6	PPA6_MOUSE	Q8BP40	Lysophosphatidic acid phosphatase type 6	0.0373332	0.269898	0.147974	1.02622	8
old M2a / adult M2a	48 h / 48 h	Acp6	PPA6_MOUSE	Q8BP40	Lysophosphatidic acid phosphatase type 6	-0.0354899	0.500964	0.233728	0.9757	8
adult M1 / old	48 h / 0 h	Acp6	PPA6_MOUSE	Q8BP40	Lysophosphatidic acid phosphatase type 6	-0.119602	0.371178	0.187662	0.920441	8
adult M1 / adult	48 h / 0 h	Acp6	PPA6_MOUSE	Q8BP40	Lysophosphatidic acid phosphatase type 6	-0.0761647	0.00790531	0.00895931	0.948576	8
adult M2a / old	48 h / 0 h	Acp6	PPA6_MOUSE	Q8BP40	Lysophosphatidic acid phosphatase type 6	-0.0467791	0.494508	0.231517	0.968095	8
adult M2a / old M1	48 h / 48 h	Acp6	PPA6_MOUSE	Q8BP40	Lysophosphatidic acid phosphatase type 6	0.204023	0.00512287	0.00624872	1.15191	8
adult M2a / adult	48 h / 0 h	Acp6	PPA6_MOUSE	Q8BP40	Lysophosphatidic acid phosphatase type 6	-0.00334161	0.114042	0.0763724	0.997686	8
adult M2a / adult M1	48 h / 48 h	Acp6	PPA6_MOUSE	Q8BP40	Lysophosphatidic acid phosphatase type 6	0.0728231	0.12814	0.0837264	1.05177	8
old / adult	0 h / 0 h	Acpp	PPAP_MOUSE	Q8CE08	Prostatic acid phosphatase	-2.29087	0.0995335	0.0687513	0.204352	5
old M1 / old	48 h / 0 h	Acpp	PPAP_MOUSE	Q8CE08	Prostatic acid phosphatase	3.42331	0.0303855	0.0269565	10.728	5
old M1 / adult	48 h / 0 h	Acpp	PPAP_MOUSE	Q8CE08	Prostatic acid phosphatase	1.13244	0.000872464	0.00138893	2.19229	5
old M1 / adult M1	48 h / 48 h	Acpp	PPAP_MOUSE	Q8CE08	Prostatic acid phosphatase	-0.218572	0.167118	0.102703	0.859416	5
old M2a / old	48 h / 0 h	Acpp	PPAP_MOUSE	Q8CE08	Prostatic acid phosphatase	0.958563	0.321917	0.168855	1.94337	5
old M2a / old M1	48 h / 48 h	Acpp	PPAP_MOUSE	Q8CE08	Prostatic acid phosphatase	-2.46474	2.64e-07	9.83e-07	0.18115	5
old M2a / adult	48 h / 0 h	Acpp	PPAP_MOUSE	Q8CE08	Prostatic acid phosphatase	-1.33231	0.00224785	0.0031167	0.397133	5
old M2a / adult M1	48 h / 48 h	Acpp	PPAP_MOUSE	Q8CE08	Prostatic acid phosphatase	-2.68331	4.78e-07	1.69e-06	0.155683	5
old M2a / adult M2a	48 h / 48 h	Acpp	PPAP_MOUSE	Q8CE08	Prostatic acid phosphatase	-0.053944	0.429381	0.208866	0.963299	5
adult M1 / old	48 h / 0 h	Acpp	PPAP_MOUSE	Q8CE08	Prostatic acid phosphatase	3.64188	0.0192782	0.0186904	12.4829	5
adult M1 / adult	48 h / 0 h	Acpp	PPAP_MOUSE	Q8CE08	Prostatic acid phosphatase	1.35101	0.000345049	0.000622417	2.5509	5
adult M2a / old	48 h / 0 h	Acpp	PPAP_MOUSE	Q8CE08	Prostatic acid phosphatase	1.01251	0.985464	0.374709	2.01741	5
adult M2a / old M1	48 h / 48 h	Acpp	PPAP_MOUSE	Q8CE08	Prostatic acid phosphatase	-2.4108	4.76e-09	2.37e-08	0.188052	5
adult M2a / adult	48 h / 0 h	Acpp	PPAP_MOUSE	Q8CE08	Prostatic acid phosphatase	-1.27836	0.000101477	0.000212612	0.412263	5
adult M2a / adult M1	48 h / 48 h	Acpp	PPAP_MOUSE	Q8CE08	Prostatic acid phosphatase	-2.62937	2.64e-09	1.36e-08	0.161615	5
old / adult	0 h / 0 h	Acsf2	ACSF2_MOUSE	Q8VCW8	Acyl-CoA synthetase family member 2, mitochondrial	0.990277	6.72e-15	6.91e-14	1.98657	20
old M1 / old	48 h / 0 h	Acsf2	ACSF2_MOUSE	Q8VCW8	Acyl-CoA synthetase family member 2, mitochondrial	-2.12669	1.23e-16	1.49e-15	0.228983	20
old M1 / adult	48 h / 0 h	Acsf2	ACSF2_MOUSE	Q8VCW8	Acyl-CoA synthetase family member 2, mitochondrial	-1.13641	2.55e-10	1.54e-09	0.454889	20
old M1 / adult M1	48 h / 48 h	Acsf2	ACSF2_MOUSE	Q8VCW8	Acyl-CoA synthetase family member 2, mitochondrial	-0.0152486	0.754011	0.312577	0.989486	20
old M2a / old	48 h / 0 h	Acsf2	ACSF2_MOUSE	Q8VCW8	Acyl-CoA synthetase family member 2, mitochondrial	-1.61014	2.94e-26	7.66e-25	0.327566	20
old M2a / old M1	48 h / 48 h	Acsf2	ACSF2_MOUSE	Q8VCW8	Acyl-CoA synthetase family member 2, mitochondrial	0.516545	7.57e-07	2.58e-06	1.43053	20
old M2a / adult	48 h / 0 h	Acsf2	ACSF2_MOUSE	Q8VCW8	Acyl-CoA synthetase family member 2, mitochondrial	-0.619867	1.06e-09	5.82e-09	0.650731	20
old M2a / adult M1	48 h / 48 h	Acsf2	ACSF2_MOUSE	Q8VCW8	Acyl-CoA synthetase family member 2, mitochondrial	0.501297	0.175736	0.106891	1.41549	20
old M2a / adult M2a	48 h / 48 h	Acsf2	ACSF2_MOUSE	Q8VCW8	Acyl-CoA synthetase family member 2, mitochondrial	-0.129804	0.119702	0.0793242	0.913956	20
adult M1 / old	48 h / 0 h	Acsf2	ACSF2_MOUSE	Q8VCW8	Acyl-CoA synthetase family member 2, mitochondrial	-2.11144	0.0130839	0.0135735	0.231416	20
adult M1 / adult	48 h / 0 h	Acsf2	ACSF2_MOUSE	Q8VCW8	Acyl-CoA synthetase family member 2, mitochondrial	-1.12116	0.0110393	0.0117956	0.459723	20
adult M2a / old	48 h / 0 h	Acsf2	ACSF2_MOUSE	Q8VCW8	Acyl-CoA synthetase family member 2, mitochondrial	-1.48034	3.24e-21	5.9e-20	0.358404	20
adult M2a / old M1	48 h / 48 h	Acsf2	ACSF2_MOUSE	Q8VCW8	Acyl-CoA synthetase family member 2, mitochondrial	0.646349	4.12e-07	1.47e-06	1.5652	20
adult M2a / adult	48 h / 0 h	Acsf2	ACSF2_MOUSE	Q8VCW8	Acyl-CoA synthetase family member 2, mitochondrial	-0.490063	6.05e-09	2.97e-08	0.711994	20
adult M2a / adult M1	48 h / 48 h	Acsf2	ACSF2_MOUSE	Q8VCW8	Acyl-CoA synthetase family member 2, mitochondrial	0.631101	0.0614196	0.0471815	1.54875	20
old / adult	0 h / 0 h	Acsf3	ACSF3_MOUSE	Q3URE1	Acyl-CoA synthetase family member 3, mitochondrial	0.325918	0.258217	0.143142	1.25346	4
old M1 / old	48 h / 0 h	Acsf3	ACSF3_MOUSE	Q3URE1	Acyl-CoA synthetase family member 3, mitochondrial	-0.541411	0.0171827	0.0169915	0.687099	4
old M1 / adult	48 h / 0 h	Acsf3	ACSF3_MOUSE	Q3URE1	Acyl-CoA synthetase family member 3, mitochondrial	-0.215493	0.12437	0.0817384	0.861252	4
old M2a / old	48 h / 0 h	Acsf3	ACSF3_MOUSE	Q3URE1	Acyl-CoA synthetase family member 3, mitochondrial	-0.131062	0.187622	0.112347	0.913159	4
old M2a / old M1	48 h / 48 h	Acsf3	ACSF3_MOUSE	Q3URE1	Acyl-CoA synthetase family member 3, mitochondrial	0.410349	0.0356522	0.0306113	1.32901	4
old M2a / adult	48 h / 0 h	Acsf3	ACSF3_MOUSE	Q3URE1	Acyl-CoA synthetase family member 3, mitochondrial	0.194856	0.992257	0.37661	1.14461	4
old M2a / adult M1	48 h / 48 h	Acsf3	ACSF3_MOUSE	Q3URE1	Acyl-CoA synthetase family member 3, mitochondrial	0.809742	0.235864	0.133621	1.7529	4
old M2a / adult M2a	48 h / 48 h	Acsf3	ACSF3_MOUSE	Q3URE1	Acyl-CoA synthetase family member 3, mitochondrial	-0.148516	0.0817377	0.0589446	0.902178	4
adult M2a / old	48 h / 0 h	Acsf3	ACSF3_MOUSE	Q3URE1	Acyl-CoA synthetase family member 3, mitochondrial	0.0174538	0.490175	0.230102	1.01217	4
adult M2a / old M1	48 h / 48 h	Acsf3	ACSF3_MOUSE	Q3URE1	Acyl-CoA synthetase family member 3, mitochondrial	0.558865	0.104146	0.0712037	1.47311	4
adult M2a / adult	48 h / 0 h	Acsf3	ACSF3_MOUSE	Q3URE1	Acyl-CoA synthetase family member 3, mitochondrial	0.343372	0.454923	0.21809	1.26872	4
adult M2a / adult M1	48 h / 48 h	Acsf3	ACSF3_MOUSE	Q3URE1	Acyl-CoA synthetase family member 3, mitochondrial	0.958258	0.143155	0.0911817	1.94296	4
old / adult	0 h / 0 h	Acsl1	ACSL1_MOUSE	P41216	Long-chain-fatty-acid--CoA ligase 1	-0.306848	0.00311438	0.00411901	0.808406	31
old M1 / old	48 h / 0 h	Acsl1	ACSL1_MOUSE	P41216	Long-chain-fatty-acid--CoA ligase 1	2.3544	2.9e-43	1.9e-41	5.11382	31
old M1 / adult	48 h / 0 h	Acsl1	ACSL1_MOUSE	P41216	Long-chain-fatty-acid--CoA ligase 1	2.04755	2.32e-42	1.45e-40	4.13404	31
old M1 / adult M1	48 h / 48 h	Acsl1	ACSL1_MOUSE	P41216	Long-chain-fatty-acid--CoA ligase 1	0.13779	3.74e-05	8.73e-05	1.10022	31
old M2a / old	48 h / 0 h	Acsl1	ACSL1_MOUSE	P41216	Long-chain-fatty-acid--CoA ligase 1	0.260457	6.84e-07	2.35e-06	1.19786	31
old M2a / old M1	48 h / 48 h	Acsl1	ACSL1_MOUSE	P41216	Long-chain-fatty-acid--CoA ligase 1	-2.09394	6.67e-63	9.3e-61	0.234239	31
old M2a / adult	48 h / 0 h	Acsl1	ACSL1_MOUSE	P41216	Long-chain-fatty-acid--CoA ligase 1	-0.0463908	0.359502	0.183228	0.968356	31
old M2a / adult M1	48 h / 48 h	Acsl1	ACSL1_MOUSE	P41216	Long-chain-fatty-acid--CoA ligase 1	-1.95615	1.12e-50	1.02e-48	0.257715	31
old M2a / adult M2a	48 h / 48 h	Acsl1	ACSL1_MOUSE	P41216	Long-chain-fatty-acid--CoA ligase 1	0.125581	0.0168899	0.0167627	1.09095	31
adult M1 / old	48 h / 0 h	Acsl1	ACSL1_MOUSE	P41216	Long-chain-fatty-acid--CoA ligase 1	2.21661	2.56e-37	1.25e-35	4.648	31
adult M1 / adult	48 h / 0 h	Acsl1	ACSL1_MOUSE	P41216	Long-chain-fatty-acid--CoA ligase 1	1.90976	3.2e-29	1.04e-27	3.75747	31
adult M2a / old	48 h / 0 h	Acsl1	ACSL1_MOUSE	P41216	Long-chain-fatty-acid--CoA ligase 1	0.134876	0.161771	0.100131	1.098	31
adult M2a / old M1	48 h / 48 h	Acsl1	ACSL1_MOUSE	P41216	Long-chain-fatty-acid--CoA ligase 1	-2.21952	2.35e-59	2.78e-57	0.214712	31
adult M2a / adult	48 h / 0 h	Acsl1	ACSL1_MOUSE	P41216	Long-chain-fatty-acid--CoA ligase 1	-0.171972	0.00147403	0.0021765	0.887629	31
adult M2a / adult M1	48 h / 48 h	Acsl1	ACSL1_MOUSE	P41216	Long-chain-fatty-acid--CoA ligase 1	-2.08173	6.74e-56	7.34e-54	0.23623	31
old / adult	0 h / 0 h	Acsl4	ACSL4_MOUSE	Q9QUJ7	Long-chain-fatty-acid--CoA ligase 4	-0.407503	0.00141715	0.00210546	0.753927	23
old M1 / old	48 h / 0 h	Acsl4	ACSL4_MOUSE	Q9QUJ7	Long-chain-fatty-acid--CoA ligase 4	0.441441	1.81e-15	1.97e-14	1.35796	23
old M1 / adult	48 h / 0 h	Acsl4	ACSL4_MOUSE	Q9QUJ7	Long-chain-fatty-acid--CoA ligase 4	0.0339376	0.000251018	0.000471048	1.0238	23
old M1 / adult M1	48 h / 48 h	Acsl4	ACSL4_MOUSE	Q9QUJ7	Long-chain-fatty-acid--CoA ligase 4	-0.232157	0.515534	0.238471	0.851361	23
old M2a / old	48 h / 0 h	Acsl4	ACSL4_MOUSE	Q9QUJ7	Long-chain-fatty-acid--CoA ligase 4	0.173768	1.43e-08	6.62e-08	1.128	23
old M2a / old M1	48 h / 48 h	Acsl4	ACSL4_MOUSE	Q9QUJ7	Long-chain-fatty-acid--CoA ligase 4	-0.267672	1.91e-12	1.5e-11	0.830659	23
old M2a / adult	48 h / 0 h	Acsl4	ACSL4_MOUSE	Q9QUJ7	Long-chain-fatty-acid--CoA ligase 4	-0.233735	0.683543	0.291693	0.850431	23
old M2a / adult M1	48 h / 48 h	Acsl4	ACSL4_MOUSE	Q9QUJ7	Long-chain-fatty-acid--CoA ligase 4	-0.499829	1.23e-05	3.23e-05	0.707191	23
old M2a / adult M2a	48 h / 48 h	Acsl4	ACSL4_MOUSE	Q9QUJ7	Long-chain-fatty-acid--CoA ligase 4	-0.0232607	0.257205	0.142705	0.984006	23
adult M1 / old	48 h / 0 h	Acsl4	ACSL4_MOUSE	Q9QUJ7	Long-chain-fatty-acid--CoA ligase 4	0.673597	3.43e-10	2.04e-09	1.59505	23
adult M1 / adult	48 h / 0 h	Acsl4	ACSL4_MOUSE	Q9QUJ7	Long-chain-fatty-acid--CoA ligase 4	0.266094	0.000789429	0.00127354	1.20255	23
adult M2a / old	48 h / 0 h	Acsl4	ACSL4_MOUSE	Q9QUJ7	Long-chain-fatty-acid--CoA ligase 4	0.197029	0.00311486	0.00411942	1.14634	23
adult M2a / old M1	48 h / 48 h	Acsl4	ACSL4_MOUSE	Q9QUJ7	Long-chain-fatty-acid--CoA ligase 4	-0.244412	1.58e-12	1.26e-11	0.84416	23
adult M2a / adult	48 h / 0 h	Acsl4	ACSL4_MOUSE	Q9QUJ7	Long-chain-fatty-acid--CoA ligase 4	-0.210474	0.0802064	0.0581077	0.864253	23
adult M2a / adult M1	48 h / 48 h	Acsl4	ACSL4_MOUSE	Q9QUJ7	Long-chain-fatty-acid--CoA ligase 4	-0.476568	1.9e-10	1.17e-09	0.718685	23
old / adult	0 h / 0 h	Acsl5	ACSL5_MOUSE	Q8JZR0	Long-chain-fatty-acid--CoA ligase 5	-0.148705	0.398311	0.197446	0.90206	19
old M1 / old	48 h / 0 h	Acsl5	ACSL5_MOUSE	Q8JZR0	Long-chain-fatty-acid--CoA ligase 5	0.119087	2.98e-08	1.31e-07	1.08605	19
old M1 / adult	48 h / 0 h	Acsl5	ACSL5_MOUSE	Q8JZR0	Long-chain-fatty-acid--CoA ligase 5	-0.0296179	3.17e-06	9.52e-06	0.97968	19
old M1 / adult M1	48 h / 48 h	Acsl5	ACSL5_MOUSE	Q8JZR0	Long-chain-fatty-acid--CoA ligase 5	0.19433	0.0674529	0.0507492	1.14419	19
old M2a / old	48 h / 0 h	Acsl5	ACSL5_MOUSE	Q8JZR0	Long-chain-fatty-acid--CoA ligase 5	0.122484	1.13e-05	3.01e-05	1.08861	19
old M2a / old M1	48 h / 48 h	Acsl5	ACSL5_MOUSE	Q8JZR0	Long-chain-fatty-acid--CoA ligase 5	0.003397	0.000520699	0.000889276	1.00236	19
old M2a / adult	48 h / 0 h	Acsl5	ACSL5_MOUSE	Q8JZR0	Long-chain-fatty-acid--CoA ligase 5	-0.0262209	0.00899893	0.00996004	0.981989	19
old M2a / adult M1	48 h / 48 h	Acsl5	ACSL5_MOUSE	Q8JZR0	Long-chain-fatty-acid--CoA ligase 5	0.197727	0.0353866	0.0304339	1.14689	19
old M2a / adult M2a	48 h / 48 h	Acsl5	ACSL5_MOUSE	Q8JZR0	Long-chain-fatty-acid--CoA ligase 5	-0.0243748	0.96261	0.368895	0.983247	19
adult M1 / old	48 h / 0 h	Acsl5	ACSL5_MOUSE	Q8JZR0	Long-chain-fatty-acid--CoA ligase 5	-0.0752429	1.04e-05	2.79e-05	0.949182	19
adult M1 / adult	48 h / 0 h	Acsl5	ACSL5_MOUSE	Q8JZR0	Long-chain-fatty-acid--CoA ligase 5	-0.223948	0.00202984	0.00286068	0.856219	19
adult M2a / old	48 h / 0 h	Acsl5	ACSL5_MOUSE	Q8JZR0	Long-chain-fatty-acid--CoA ligase 5	0.146858	4.51e-05	0.000103165	1.10716	19
adult M2a / old M1	48 h / 48 h	Acsl5	ACSL5_MOUSE	Q8JZR0	Long-chain-fatty-acid--CoA ligase 5	0.0277718	0.00152642	0.00224348	1.01944	19
adult M2a / adult	48 h / 0 h	Acsl5	ACSL5_MOUSE	Q8JZR0	Long-chain-fatty-acid--CoA ligase 5	-0.00184618	0.00100826	0.00157371	0.998721	19
adult M2a / adult M1	48 h / 48 h	Acsl5	ACSL5_MOUSE	Q8JZR0	Long-chain-fatty-acid--CoA ligase 5	0.222101	0.0450937	0.03689	1.16643	19
old / adult	0 h / 0 h	Acss1	ACS2L_MOUSE	Q99NB1	Acetyl-coenzyme A synthetase 2-like, mitochondrial	0.464249	0.000208019	0.000400138	1.3796	15
old M1 / old	48 h / 0 h	Acss1	ACS2L_MOUSE	Q99NB1	Acetyl-coenzyme A synthetase 2-like, mitochondrial	-1.13195	1.07e-07	4.27e-07	0.456297	15
old M1 / adult	48 h / 0 h	Acss1	ACS2L_MOUSE	Q99NB1	Acetyl-coenzyme A synthetase 2-like, mitochondrial	-0.667705	1.24e-05	3.27e-05	0.629507	15
old M1 / adult M1	48 h / 48 h	Acss1	ACS2L_MOUSE	Q99NB1	Acetyl-coenzyme A synthetase 2-like, mitochondrial	-1.74496	0.843276	0.337817	0.298343	15
old M2a / old	48 h / 0 h	Acss1	ACS2L_MOUSE	Q99NB1	Acetyl-coenzyme A synthetase 2-like, mitochondrial	-0.784928	1.4e-07	5.47e-07	0.580381	15
old M2a / old M1	48 h / 48 h	Acss1	ACS2L_MOUSE	Q99NB1	Acetyl-coenzyme A synthetase 2-like, mitochondrial	0.347026	0.000112758	0.000233325	1.27194	15
old M2a / adult	48 h / 0 h	Acss1	ACS2L_MOUSE	Q99NB1	Acetyl-coenzyme A synthetase 2-like, mitochondrial	-0.320679	0.000681078	0.00112233	0.800693	15
old M2a / adult M1	48 h / 48 h	Acss1	ACS2L_MOUSE	Q99NB1	Acetyl-coenzyme A synthetase 2-like, mitochondrial	-1.39793	0.53819	0.246066	0.379473	15
old M2a / adult M2a	48 h / 48 h	Acss1	ACS2L_MOUSE	Q99NB1	Acetyl-coenzyme A synthetase 2-like, mitochondrial	0.425359	0.017072	0.016902	1.34291	15
adult M1 / old	48 h / 0 h	Acss1	ACS2L_MOUSE	Q99NB1	Acetyl-coenzyme A synthetase 2-like, mitochondrial	0.613001	0.224804	0.128924	1.52944	15
adult M1 / adult	48 h / 0 h	Acss1	ACS2L_MOUSE	Q99NB1	Acetyl-coenzyme A synthetase 2-like, mitochondrial	1.07725	0.10442	0.0713303	2.11001	15
adult M2a / old	48 h / 0 h	Acss1	ACS2L_MOUSE	Q99NB1	Acetyl-coenzyme A synthetase 2-like, mitochondrial	-1.21029	5.89e-11	3.89e-10	0.432183	15
adult M2a / old M1	48 h / 48 h	Acss1	ACS2L_MOUSE	Q99NB1	Acetyl-coenzyme A synthetase 2-like, mitochondrial	-0.0783326	0.0235775	0.0220191	0.947152	15
adult M2a / adult	48 h / 0 h	Acss1	ACS2L_MOUSE	Q99NB1	Acetyl-coenzyme A synthetase 2-like, mitochondrial	-0.746038	6.38e-06	1.78e-05	0.596239	15
adult M2a / adult M1	48 h / 48 h	Acss1	ACS2L_MOUSE	Q99NB1	Acetyl-coenzyme A synthetase 2-like, mitochondrial	-1.82329	0.135203	0.0872647	0.282576	15
old / adult	0 h / 0 h	Acss2	ACSA_MOUSE	Q9QXG4	Acetyl-coenzyme A synthetase, cytoplasmic	-0.500825	0.0143432	0.0146364	0.706703	2
old M1 / old	48 h / 0 h	Acss2	ACSA_MOUSE	Q9QXG4	Acetyl-coenzyme A synthetase, cytoplasmic	-0.2852	0.0986673	0.0683008	0.820628	2
old M1 / adult	48 h / 0 h	Acss2	ACSA_MOUSE	Q9QXG4	Acetyl-coenzyme A synthetase, cytoplasmic	-0.786025	0.0130356	0.0135332	0.57994	2
old M2a / old	48 h / 0 h	Acss2	ACSA_MOUSE	Q9QXG4	Acetyl-coenzyme A synthetase, cytoplasmic	0.699337	0.00132972	0.00199376	1.62376	2
old M2a / old M1	48 h / 48 h	Acss2	ACSA_MOUSE	Q9QXG4	Acetyl-coenzyme A synthetase, cytoplasmic	0.984537	0.00512367	0.00624907	1.97868	2
old M2a / adult	48 h / 0 h	Acss2	ACSA_MOUSE	Q9QXG4	Acetyl-coenzyme A synthetase, cytoplasmic	0.198512	0.271132	0.14852	1.14751	2
old M2a / adult M2a	48 h / 48 h	Acss2	ACSA_MOUSE	Q9QXG4	Acetyl-coenzyme A synthetase, cytoplasmic	0.0315005	0.958542	0.367848	1.02207	2
adult M2a / old	48 h / 0 h	Acss2	ACSA_MOUSE	Q9QXG4	Acetyl-coenzyme A synthetase, cytoplasmic	0.667836	0.00866414	0.00965823	1.58869	2
adult M2a / old M1	48 h / 48 h	Acss2	ACSA_MOUSE	Q9QXG4	Acetyl-coenzyme A synthetase, cytoplasmic	0.953037	0.023181	0.021714	1.93594	2
adult M2a / adult	48 h / 0 h	Acss2	ACSA_MOUSE	Q9QXG4	Acetyl-coenzyme A synthetase, cytoplasmic	0.167011	0.413678	0.203146	1.12273	2
old / adult	0 h / 0 h	Actbl2	ACTBL_MOUSE	Q8BFZ3	Beta-actin-like protein 2	0.122938	0.943663	0.364183	1.08895	6
old M1 / old	48 h / 0 h	Actbl2	ACTBL_MOUSE	Q8BFZ3	Beta-actin-like protein 2	0.456059	0.0311851	0.0275209	1.37179	6
old M1 / adult	48 h / 0 h	Actbl2	ACTBL_MOUSE	Q8BFZ3	Beta-actin-like protein 2	0.578997	0.125704	0.082399	1.49381	6
old M1 / adult M1	48 h / 48 h	Actbl2	ACTBL_MOUSE	Q8BFZ3	Beta-actin-like protein 2	-0.72883	0.25378	0.141332	0.603393	6
old M2a / old	48 h / 0 h	Actbl2	ACTBL_MOUSE	Q8BFZ3	Beta-actin-like protein 2	0.930991	0.0885138	0.0626706	1.90659	6
old M2a / old M1	48 h / 48 h	Actbl2	ACTBL_MOUSE	Q8BFZ3	Beta-actin-like protein 2	0.474932	0.903752	0.354103	1.38985	6
old M2a / adult	48 h / 0 h	Actbl2	ACTBL_MOUSE	Q8BFZ3	Beta-actin-like protein 2	1.05393	0.103632	0.0709262	2.07618	6
old M2a / adult M1	48 h / 48 h	Actbl2	ACTBL_MOUSE	Q8BFZ3	Beta-actin-like protein 2	-0.253898	0.139114	0.0892123	0.838627	6
old M2a / adult M2a	48 h / 48 h	Actbl2	ACTBL_MOUSE	Q8BFZ3	Beta-actin-like protein 2	-0.26	0.408922	0.201373	0.835088	6
adult M1 / old	48 h / 0 h	Actbl2	ACTBL_MOUSE	Q8BFZ3	Beta-actin-like protein 2	1.18489	0.0341212	0.0295605	2.27346	6
adult M1 / adult	48 h / 0 h	Actbl2	ACTBL_MOUSE	Q8BFZ3	Beta-actin-like protein 2	1.30783	0.0207425	0.0198545	2.47568	6
adult M2a / old	48 h / 0 h	Actbl2	ACTBL_MOUSE	Q8BFZ3	Beta-actin-like protein 2	1.19099	0.132147	0.0857463	2.2831	6
adult M2a / old M1	48 h / 48 h	Actbl2	ACTBL_MOUSE	Q8BFZ3	Beta-actin-like protein 2	0.734932	0.205048	0.120246	1.66432	6
adult M2a / adult	48 h / 0 h	Actbl2	ACTBL_MOUSE	Q8BFZ3	Beta-actin-like protein 2	1.31393	0.0828093	0.059521	2.48618	6
adult M2a / adult M1	48 h / 48 h	Actbl2	ACTBL_MOUSE	Q8BFZ3	Beta-actin-like protein 2	0.00610219	0.553433	0.251132	1.00424	6
old / adult	0 h / 0 h	Actg1	ACTG_MOUSE	P63260	Actin, cytoplasmic 2	0.45115	0.107099	0.0727773	1.36713	2
old M1 / old	48 h / 0 h	Actg1	ACTG_MOUSE	P63260	Actin, cytoplasmic 2	-1.43818	0.0621752	0.0476443	0.369034	2
old M1 / adult	48 h / 0 h	Actg1	ACTG_MOUSE	P63260	Actin, cytoplasmic 2	-0.987026	0.519076	0.239698	0.504517	2
old M2a / old	48 h / 0 h	Actg1	ACTG_MOUSE	P63260	Actin, cytoplasmic 2	0.159009	0.250391	0.139884	1.11652	2
old M2a / old M1	48 h / 48 h	Actg1	ACTG_MOUSE	P63260	Actin, cytoplasmic 2	1.59719	0.000300031	0.000550379	3.02552	2
old M2a / adult	48 h / 0 h	Actg1	ACTG_MOUSE	P63260	Actin, cytoplasmic 2	0.61016	0.000614189	0.00102604	1.52643	2
old M2a / adult M2a	48 h / 48 h	Actg1	ACTG_MOUSE	P63260	Actin, cytoplasmic 2	1.30202	0.000216554	0.000414616	2.46573	2
adult M2a / old	48 h / 0 h	Actg1	ACTG_MOUSE	P63260	Actin, cytoplasmic 2	-1.14301	0.0291346	0.0260843	0.452815	2
adult M2a / old M1	48 h / 48 h	Actg1	ACTG_MOUSE	P63260	Actin, cytoplasmic 2	0.295169	0.27386	0.149589	1.22703	2
adult M2a / adult	48 h / 0 h	Actg1	ACTG_MOUSE	P63260	Actin, cytoplasmic 2	-0.691856	0.738645	0.308219	0.619057	2
old / adult	0 h / 0 h	Actl6a	ACL6A_MOUSE	Q9Z2N8	Actin-like protein 6A	0.313715	0.281495	0.152731	1.2429	13
old M1 / old	48 h / 0 h	Actl6a	ACL6A_MOUSE	Q9Z2N8	Actin-like protein 6A	-1.39388	0.000386489	0.000685147	0.38054	13
old M1 / adult	48 h / 0 h	Actl6a	ACL6A_MOUSE	Q9Z2N8	Actin-like protein 6A	-1.08017	0.0150481	0.0152327	0.472974	13
old M1 / adult M1	48 h / 48 h	Actl6a	ACL6A_MOUSE	Q9Z2N8	Actin-like protein 6A	-0.702303	0.573222	0.257597	0.61459	13
old M2a / old	48 h / 0 h	Actl6a	ACL6A_MOUSE	Q9Z2N8	Actin-like protein 6A	-1.38277	1.85e-06	5.84e-06	0.383482	13
old M2a / old M1	48 h / 48 h	Actl6a	ACL6A_MOUSE	Q9Z2N8	Actin-like protein 6A	0.0111105	0.632963	0.2765	1.00773	13
old M2a / adult	48 h / 0 h	Actl6a	ACL6A_MOUSE	Q9Z2N8	Actin-like protein 6A	-1.06906	3.52e-06	1.05e-05	0.476631	13
old M2a / adult M1	48 h / 48 h	Actl6a	ACL6A_MOUSE	Q9Z2N8	Actin-like protein 6A	-0.691193	0.68004	0.290672	0.619342	13
old M2a / adult M2a	48 h / 48 h	Actl6a	ACL6A_MOUSE	Q9Z2N8	Actin-like protein 6A	-0.77614	0.0426845	0.035347	0.583927	13
adult M1 / old	48 h / 0 h	Actl6a	ACL6A_MOUSE	Q9Z2N8	Actin-like protein 6A	-0.691578	0.00940556	0.0103403	0.619176	13
adult M1 / adult	48 h / 0 h	Actl6a	ACL6A_MOUSE	Q9Z2N8	Actin-like protein 6A	-0.377863	0.0549387	0.0431624	0.769577	13
adult M2a / old	48 h / 0 h	Actl6a	ACL6A_MOUSE	Q9Z2N8	Actin-like protein 6A	-0.606631	0.00547818	0.00661131	0.656729	13
adult M2a / old M1	48 h / 48 h	Actl6a	ACL6A_MOUSE	Q9Z2N8	Actin-like protein 6A	0.787251	0.269814	0.147938	1.72578	13
adult M2a / adult	48 h / 0 h	Actl6a	ACL6A_MOUSE	Q9Z2N8	Actin-like protein 6A	-0.292916	0.0078739	0.00893079	0.816251	13
adult M2a / adult M1	48 h / 48 h	Actl6a	ACL6A_MOUSE	Q9Z2N8	Actin-like protein 6A	0.0849473	0.317839	0.167226	1.06065	13
old / adult	0 h / 0 h	Actn1	ACTN1_MOUSE	Q7TPR4	Alpha-actinin-1	0.151519	0.147761	0.0934312	1.11074	24
old M1 / old	48 h / 0 h	Actn1	ACTN1_MOUSE	Q7TPR4	Alpha-actinin-1	-0.238679	0.954774	0.366979	0.847521	24
old M1 / adult	48 h / 0 h	Actn1	ACTN1_MOUSE	Q7TPR4	Alpha-actinin-1	-0.0871597	0.207618	0.121334	0.941374	24
old M1 / adult M1	48 h / 48 h	Actn1	ACTN1_MOUSE	Q7TPR4	Alpha-actinin-1	-0.25176	0.457218	0.218887	0.839871	24
old M2a / old	48 h / 0 h	Actn1	ACTN1_MOUSE	Q7TPR4	Alpha-actinin-1	1.02853	2.96e-08	1.3e-07	2.03995	24
old M2a / old M1	48 h / 48 h	Actn1	ACTN1_MOUSE	Q7TPR4	Alpha-actinin-1	1.26721	1.88e-12	1.48e-11	2.40696	24
old M2a / adult	48 h / 0 h	Actn1	ACTN1_MOUSE	Q7TPR4	Alpha-actinin-1	1.18005	3.04e-09	1.56e-08	2.26585	24
old M2a / adult M1	48 h / 48 h	Actn1	ACTN1_MOUSE	Q7TPR4	Alpha-actinin-1	1.01545	1.24e-05	3.26e-05	2.02154	24
old M2a / adult M2a	48 h / 48 h	Actn1	ACTN1_MOUSE	Q7TPR4	Alpha-actinin-1	0.408271	0.000529602	0.000902765	1.32709	24
adult M1 / old	48 h / 0 h	Actn1	ACTN1_MOUSE	Q7TPR4	Alpha-actinin-1	0.013081	0.299079	0.159799	1.00911	24
adult M1 / adult	48 h / 0 h	Actn1	ACTN1_MOUSE	Q7TPR4	Alpha-actinin-1	0.1646	0.508446	0.236143	1.12086	24
adult M2a / old	48 h / 0 h	Actn1	ACTN1_MOUSE	Q7TPR4	Alpha-actinin-1	0.620262	7.94e-07	2.69e-06	1.53715	24
adult M2a / old M1	48 h / 48 h	Actn1	ACTN1_MOUSE	Q7TPR4	Alpha-actinin-1	0.858941	1.81e-11	1.27e-10	1.81371	24
adult M2a / adult	48 h / 0 h	Actn1	ACTN1_MOUSE	Q7TPR4	Alpha-actinin-1	0.771781	6.26e-06	1.75e-05	1.70738	24
adult M2a / adult M1	48 h / 48 h	Actn1	ACTN1_MOUSE	Q7TPR4	Alpha-actinin-1	0.607181	0.00256298	0.00348453	1.52328	24
old / adult	0 h / 0 h	Actn4	ACTN4_MOUSE	P57780	Alpha-actinin-4	0.452678	6.78e-30	2.29e-28	1.36858	65
old M1 / old	48 h / 0 h	Actn4	ACTN4_MOUSE	P57780	Alpha-actinin-4	-0.187232	0.772364	0.31781	0.878289	65
old M1 / adult	48 h / 0 h	Actn4	ACTN4_MOUSE	P57780	Alpha-actinin-4	0.265445	2.41e-15	2.58e-14	1.20201	65
old M1 / adult M1	48 h / 48 h	Actn4	ACTN4_MOUSE	P57780	Alpha-actinin-4	-0.304476	0.00145071	0.00214834	0.809736	65
old M2a / old	48 h / 0 h	Actn4	ACTN4_MOUSE	P57780	Alpha-actinin-4	-0.251824	0.57216	0.257267	0.839834	65
old M2a / old M1	48 h / 48 h	Actn4	ACTN4_MOUSE	P57780	Alpha-actinin-4	-0.0645914	0.281989	0.152924	0.956216	65
old M2a / adult	48 h / 0 h	Actn4	ACTN4_MOUSE	P57780	Alpha-actinin-4	0.200854	3.83e-27	1.07e-25	1.14938	65
old M2a / adult M1	48 h / 48 h	Actn4	ACTN4_MOUSE	P57780	Alpha-actinin-4	-0.369068	0.000672942	0.00111089	0.774283	65
old M2a / adult M2a	48 h / 48 h	Actn4	ACTN4_MOUSE	P57780	Alpha-actinin-4	0.165905	0.00453368	0.005645	1.12187	65
adult M1 / old	48 h / 0 h	Actn4	ACTN4_MOUSE	P57780	Alpha-actinin-4	0.117244	0.0065002	0.00759975	1.08466	65
adult M1 / adult	48 h / 0 h	Actn4	ACTN4_MOUSE	P57780	Alpha-actinin-4	0.569922	9.74e-16	1.09e-14	1.48444	65
adult M2a / old	48 h / 0 h	Actn4	ACTN4_MOUSE	P57780	Alpha-actinin-4	-0.417729	0.0672234	0.0506095	0.748602	65
adult M2a / old M1	48 h / 48 h	Actn4	ACTN4_MOUSE	P57780	Alpha-actinin-4	-0.230497	0.267597	0.146989	0.852341	65
adult M2a / adult	48 h / 0 h	Actn4	ACTN4_MOUSE	P57780	Alpha-actinin-4	0.0349484	7.48e-16	8.43e-15	1.02452	65
adult M2a / adult M1	48 h / 48 h	Actn4	ACTN4_MOUSE	P57780	Alpha-actinin-4	-0.534973	7.41e-09	3.59e-08	0.690171	65
old / adult	0 h / 0 h	Actr10	ARP10_MOUSE	Q9QZB7	Actin-related protein 10	-0.0676936	0.365969	0.185776	0.954162	10
old M1 / old	48 h / 0 h	Actr10	ARP10_MOUSE	Q9QZB7	Actin-related protein 10	0.289927	0.386153	0.193061	1.22258	10
old M1 / adult	48 h / 0 h	Actr10	ARP10_MOUSE	Q9QZB7	Actin-related protein 10	0.222233	0.460695	0.220065	1.16654	10
old M1 / adult M1	48 h / 48 h	Actr10	ARP10_MOUSE	Q9QZB7	Actin-related protein 10	0.429671	0.0457283	0.0372922	1.34693	10
old M2a / old	48 h / 0 h	Actr10	ARP10_MOUSE	Q9QZB7	Actin-related protein 10	0.218764	0.575645	0.258264	1.16374	10
old M2a / old M1	48 h / 48 h	Actr10	ARP10_MOUSE	Q9QZB7	Actin-related protein 10	-0.0711626	0.350392	0.179877	0.951871	10
old M2a / adult	48 h / 0 h	Actr10	ARP10_MOUSE	Q9QZB7	Actin-related protein 10	0.151071	0.729381	0.305303	1.11039	10
old M2a / adult M1	48 h / 48 h	Actr10	ARP10_MOUSE	Q9QZB7	Actin-related protein 10	0.358509	0.902397	0.353767	1.2821	10
old M2a / adult M2a	48 h / 48 h	Actr10	ARP10_MOUSE	Q9QZB7	Actin-related protein 10	0.30917	0.0314647	0.0277223	1.23899	10
adult M1 / old	48 h / 0 h	Actr10	ARP10_MOUSE	Q9QZB7	Actin-related protein 10	-0.139745	0.816894	0.330512	0.90768	10
adult M1 / adult	48 h / 0 h	Actr10	ARP10_MOUSE	Q9QZB7	Actin-related protein 10	-0.207438	0.786498	0.321924	0.866074	10
adult M2a / old	48 h / 0 h	Actr10	ARP10_MOUSE	Q9QZB7	Actin-related protein 10	-0.0904058	0.148428	0.093765	0.939258	10
adult M2a / old M1	48 h / 48 h	Actr10	ARP10_MOUSE	Q9QZB7	Actin-related protein 10	-0.380333	9e-05	0.000191167	0.76826	10
adult M2a / adult	48 h / 0 h	Actr10	ARP10_MOUSE	Q9QZB7	Actin-related protein 10	-0.158099	0.0310116	0.0273967	0.896205	10
adult M2a / adult M1	48 h / 48 h	Actr10	ARP10_MOUSE	Q9QZB7	Actin-related protein 10	0.0493387	0.248572	0.139125	1.03479	10
old / adult	0 h / 0 h	Actr1a	ACTZ_MOUSE	P61164	Alpha-centractin	0.0414742	0.672424	0.28842	1.02916	11
old M1 / old	48 h / 0 h	Actr1a	ACTZ_MOUSE	P61164	Alpha-centractin	0.175391	0.377715	0.190097	1.12927	11
old M1 / adult	48 h / 0 h	Actr1a	ACTZ_MOUSE	P61164	Alpha-centractin	0.216865	0.156964	0.0978705	1.16221	11
old M1 / adult M1	48 h / 48 h	Actr1a	ACTZ_MOUSE	P61164	Alpha-centractin	0.112148	0.77775	0.319346	1.08084	11
old M2a / old	48 h / 0 h	Actr1a	ACTZ_MOUSE	P61164	Alpha-centractin	-0.0645768	0.19181	0.114231	0.956226	11
old M2a / old M1	48 h / 48 h	Actr1a	ACTZ_MOUSE	P61164	Alpha-centractin	-0.239968	0.0471392	0.0382359	0.846764	11
old M2a / adult	48 h / 0 h	Actr1a	ACTZ_MOUSE	P61164	Alpha-centractin	-0.0231026	0.390773	0.194712	0.984114	11
old M2a / adult M1	48 h / 48 h	Actr1a	ACTZ_MOUSE	P61164	Alpha-centractin	-0.12782	0.0336524	0.0292388	0.915213	11
old M2a / adult M2a	48 h / 48 h	Actr1a	ACTZ_MOUSE	P61164	Alpha-centractin	0.0554799	0.0268992	0.0244556	1.0392	11
adult M1 / old	48 h / 0 h	Actr1a	ACTZ_MOUSE	P61164	Alpha-centractin	0.0632431	0.353804	0.181139	1.04481	11
adult M1 / adult	48 h / 0 h	Actr1a	ACTZ_MOUSE	P61164	Alpha-centractin	0.104717	0.184664	0.110986	1.07528	11
adult M2a / old	48 h / 0 h	Actr1a	ACTZ_MOUSE	P61164	Alpha-centractin	-0.120057	0.430112	0.209134	0.920151	11
adult M2a / old M1	48 h / 48 h	Actr1a	ACTZ_MOUSE	P61164	Alpha-centractin	-0.295448	0.282445	0.153096	0.814819	11
adult M2a / adult	48 h / 0 h	Actr1a	ACTZ_MOUSE	P61164	Alpha-centractin	-0.0785825	0.0475034	0.0384631	0.946988	11
adult M2a / adult M1	48 h / 48 h	Actr1a	ACTZ_MOUSE	P61164	Alpha-centractin	-0.1833	0.494086	0.231369	0.880686	11
old / adult	0 h / 0 h	Actr1b	ACTY_MOUSE	Q8R5C5	Beta-centractin	-0.210581	0.836333	0.335974	0.864189	17
old M1 / old	48 h / 0 h	Actr1b	ACTY_MOUSE	Q8R5C5	Beta-centractin	0.368201	0.451395	0.216913	1.29074	17
old M1 / adult	48 h / 0 h	Actr1b	ACTY_MOUSE	Q8R5C5	Beta-centractin	0.157621	0.749584	0.311333	1.11545	17
old M1 / adult M1	48 h / 48 h	Actr1b	ACTY_MOUSE	Q8R5C5	Beta-centractin	0.321374	0.167679	0.102993	1.24952	17
old M2a / old	48 h / 0 h	Actr1b	ACTY_MOUSE	Q8R5C5	Beta-centractin	0.377079	0.0334566	0.0291031	1.29871	17
old M2a / old M1	48 h / 48 h	Actr1b	ACTY_MOUSE	Q8R5C5	Beta-centractin	0.00887817	0.051604	0.0410908	1.00617	17
old M2a / adult	48 h / 0 h	Actr1b	ACTY_MOUSE	Q8R5C5	Beta-centractin	0.166499	0.323585	0.169517	1.12233	17
old M2a / adult M1	48 h / 48 h	Actr1b	ACTY_MOUSE	Q8R5C5	Beta-centractin	0.330252	0.00826598	0.00928048	1.25723	17
old M2a / adult M2a	48 h / 48 h	Actr1b	ACTY_MOUSE	Q8R5C5	Beta-centractin	-0.0997852	0.635439	0.277301	0.933172	17
adult M1 / old	48 h / 0 h	Actr1b	ACTY_MOUSE	Q8R5C5	Beta-centractin	0.0468276	0.859997	0.342435	1.03299	17
adult M1 / adult	48 h / 0 h	Actr1b	ACTY_MOUSE	Q8R5C5	Beta-centractin	-0.163753	0.269083	0.147618	0.8927	17
adult M2a / old	48 h / 0 h	Actr1b	ACTY_MOUSE	Q8R5C5	Beta-centractin	0.476865	0.222895	0.128095	1.39172	17
adult M2a / old M1	48 h / 48 h	Actr1b	ACTY_MOUSE	Q8R5C5	Beta-centractin	0.108663	0.0732981	0.0541384	1.07823	17
adult M2a / adult	48 h / 0 h	Actr1b	ACTY_MOUSE	Q8R5C5	Beta-centractin	0.266284	0.358515	0.182895	1.20271	17
adult M2a / adult M1	48 h / 48 h	Actr1b	ACTY_MOUSE	Q8R5C5	Beta-centractin	0.430037	0.000129672	0.000264334	1.34727	17
old / adult	0 h / 0 h	Actr2	ARP2_MOUSE	P61161	Actin-related protein 2	0.490655	1.07e-05	2.87e-05	1.40508	25
old M1 / old	48 h / 0 h	Actr2	ARP2_MOUSE	P61161	Actin-related protein 2	-0.167429	0.190471	0.113629	0.890428	25
old M1 / adult	48 h / 0 h	Actr2	ARP2_MOUSE	P61161	Actin-related protein 2	0.323226	2.91e-06	8.79e-06	1.25112	25
old M1 / adult M1	48 h / 48 h	Actr2	ARP2_MOUSE	P61161	Actin-related protein 2	-0.168948	0.843186	0.337798	0.889491	25
old M2a / old	48 h / 0 h	Actr2	ARP2_MOUSE	P61161	Actin-related protein 2	-0.765813	1.62e-05	4.13e-05	0.588122	25
old M2a / old M1	48 h / 48 h	Actr2	ARP2_MOUSE	P61161	Actin-related protein 2	-0.598383	6.21e-11	4.09e-10	0.660494	25
old M2a / adult	48 h / 0 h	Actr2	ARP2_MOUSE	P61161	Actin-related protein 2	-0.275158	0.539473	0.24651	0.82636	25
old M2a / adult M1	48 h / 48 h	Actr2	ARP2_MOUSE	P61161	Actin-related protein 2	-0.767332	2.65e-09	1.37e-08	0.587503	25
old M2a / adult M2a	48 h / 48 h	Actr2	ARP2_MOUSE	P61161	Actin-related protein 2	0.00967712	0.305574	0.162446	1.00673	25
adult M1 / old	48 h / 0 h	Actr2	ARP2_MOUSE	P61161	Actin-related protein 2	0.001519	0.11349	0.0760927	1.00105	25
adult M1 / adult	48 h / 0 h	Actr2	ARP2_MOUSE	P61161	Actin-related protein 2	0.492174	2.63e-06	8.05e-06	1.40656	25
adult M2a / old	48 h / 0 h	Actr2	ARP2_MOUSE	P61161	Actin-related protein 2	-0.77549	0.000643534	0.00106808	0.58419	25
adult M2a / old M1	48 h / 48 h	Actr2	ARP2_MOUSE	P61161	Actin-related protein 2	-0.608061	6.41e-11	4.21e-10	0.656078	25
adult M2a / adult	48 h / 0 h	Actr2	ARP2_MOUSE	P61161	Actin-related protein 2	-0.284835	0.600375	0.266127	0.820835	25
adult M2a / adult M1	48 h / 48 h	Actr2	ARP2_MOUSE	P61161	Actin-related protein 2	-0.777009	1.78e-10	1.1e-09	0.583575	25
old / adult	0 h / 0 h	Actr3	ARP3_MOUSE	Q99JY9	Actin-related protein 3	-0.0288187	0.144248	0.0917197	0.980223	36
old M1 / old	48 h / 0 h	Actr3	ARP3_MOUSE	Q99JY9	Actin-related protein 3	-0.376106	0.70991	0.299619	0.770514	36
old M1 / adult	48 h / 0 h	Actr3	ARP3_MOUSE	Q99JY9	Actin-related protein 3	-0.404925	0.998556	0.378107	0.755275	36
old M1 / adult M1	48 h / 48 h	Actr3	ARP3_MOUSE	Q99JY9	Actin-related protein 3	0.00217459	0.741699	0.309068	1.00151	36
old M2a / old	48 h / 0 h	Actr3	ARP3_MOUSE	Q99JY9	Actin-related protein 3	-0.74019	0.00252043	0.00343574	0.598661	36
old M2a / old M1	48 h / 48 h	Actr3	ARP3_MOUSE	Q99JY9	Actin-related protein 3	-0.364083	0.000446244	0.000776761	0.776962	36
old M2a / adult	48 h / 0 h	Actr3	ARP3_MOUSE	Q99JY9	Actin-related protein 3	-0.769008	0.41374	0.20316	0.586821	36
old M2a / adult M1	48 h / 48 h	Actr3	ARP3_MOUSE	Q99JY9	Actin-related protein 3	-0.361909	0.0026239	0.0035554	0.778134	36
old M2a / adult M2a	48 h / 48 h	Actr3	ARP3_MOUSE	Q99JY9	Actin-related protein 3	0.258903	0.265023	0.145922	1.19657	36
adult M1 / old	48 h / 0 h	Actr3	ARP3_MOUSE	Q99JY9	Actin-related protein 3	-0.378281	0.954402	0.366897	0.769354	36
adult M1 / adult	48 h / 0 h	Actr3	ARP3_MOUSE	Q99JY9	Actin-related protein 3	-0.4071	0.240491	0.135606	0.754138	36
adult M2a / old	48 h / 0 h	Actr3	ARP3_MOUSE	Q99JY9	Actin-related protein 3	-0.999093	0.00116182	0.00177615	0.500314	36
adult M2a / old M1	48 h / 48 h	Actr3	ARP3_MOUSE	Q99JY9	Actin-related protein 3	-0.622986	3.67e-07	1.33e-06	0.649325	36
adult M2a / adult	48 h / 0 h	Actr3	ARP3_MOUSE	Q99JY9	Actin-related protein 3	-1.02791	4.55e-05	0.000104042	0.49042	36
adult M2a / adult M1	48 h / 48 h	Actr3	ARP3_MOUSE	Q99JY9	Actin-related protein 3	-0.620812	4.9e-08	2.07e-07	0.650305	36
old / adult	0 h / 0 h	Actr3b	ARP3B_MOUSE	Q641P0	Actin-related protein 3B	-0.272063	0.760931	0.314526	0.828134	1
old M1 / old	48 h / 0 h	Actr3b	ARP3B_MOUSE	Q641P0	Actin-related protein 3B	0.22521	0.89376	0.351437	1.16895	1
old M1 / adult	48 h / 0 h	Actr3b	ARP3B_MOUSE	Q641P0	Actin-related protein 3B	-0.046853	0.328334	0.171417	0.968046	1
old M1 / adult M1	48 h / 48 h	Actr3b	ARP3B_MOUSE	Q641P0	Actin-related protein 3B	-0.244679	0.538363	0.246117	0.844003	1
old M2a / old	48 h / 0 h	Actr3b	ARP3B_MOUSE	Q641P0	Actin-related protein 3B	-0.205425	0.814328	0.329744	0.867283	1
old M2a / old M1	48 h / 48 h	Actr3b	ARP3B_MOUSE	Q641P0	Actin-related protein 3B	-0.430636	0.114812	0.0767713	0.741935	1
old M2a / adult	48 h / 0 h	Actr3b	ARP3B_MOUSE	Q641P0	Actin-related protein 3B	-0.477489	0.344094	0.177505	0.718227	1
old M2a / adult M1	48 h / 48 h	Actr3b	ARP3B_MOUSE	Q641P0	Actin-related protein 3B	-0.675315	0.13253	0.085933	0.626196	1
old M2a / adult M2a	48 h / 48 h	Actr3b	ARP3B_MOUSE	Q641P0	Actin-related protein 3B	0.0506992	0.983017	0.374127	1.03577	1
adult M1 / old	48 h / 0 h	Actr3b	ARP3B_MOUSE	Q641P0	Actin-related protein 3B	0.46989	0.369202	0.18694	1.385	1
adult M1 / adult	48 h / 0 h	Actr3b	ARP3B_MOUSE	Q641P0	Actin-related protein 3B	0.197826	0.301523	0.160758	1.14697	1
adult M2a / old	48 h / 0 h	Actr3b	ARP3B_MOUSE	Q641P0	Actin-related protein 3B	-0.256124	0.962251	0.368793	0.837334	1
adult M2a / old M1	48 h / 48 h	Actr3b	ARP3B_MOUSE	Q641P0	Actin-related protein 3B	-0.481335	0.207519	0.121296	0.716315	1
adult M2a / adult	48 h / 0 h	Actr3b	ARP3B_MOUSE	Q641P0	Actin-related protein 3B	-0.528188	0.419488	0.205189	0.693425	1
adult M2a / adult M1	48 h / 48 h	Actr3b	ARP3B_MOUSE	Q641P0	Actin-related protein 3B	-0.726014	0.0146664	0.0149117	0.604572	1
old / adult	0 h / 0 h	Acy1	ACY1_MOUSE	Q99JW2	Aminoacylase-1	0.125383	0.563232	0.25428	1.0908	14
old M1 / old	48 h / 0 h	Acy1	ACY1_MOUSE	Q99JW2	Aminoacylase-1	-0.172796	0.000768289	0.00124407	0.887122	14
old M1 / adult	48 h / 0 h	Acy1	ACY1_MOUSE	Q99JW2	Aminoacylase-1	-0.0474132	0.00032398	0.000588877	0.96767	14
old M1 / adult M1	48 h / 48 h	Acy1	ACY1_MOUSE	Q99JW2	Aminoacylase-1	0.000308736	0.0430373	0.0355627	1.00021	14
old M2a / old	48 h / 0 h	Acy1	ACY1_MOUSE	Q99JW2	Aminoacylase-1	-0.385158	5.84e-05	0.000130127	0.765695	14
old M2a / old M1	48 h / 48 h	Acy1	ACY1_MOUSE	Q99JW2	Aminoacylase-1	-0.212362	0.487455	0.229197	0.863123	14
old M2a / adult	48 h / 0 h	Acy1	ACY1_MOUSE	Q99JW2	Aminoacylase-1	-0.259775	1.76e-05	4.47e-05	0.835218	14
old M2a / adult M1	48 h / 48 h	Acy1	ACY1_MOUSE	Q99JW2	Aminoacylase-1	-0.212053	0.0402069	0.0336898	0.863308	14
old M2a / adult M2a	48 h / 48 h	Acy1	ACY1_MOUSE	Q99JW2	Aminoacylase-1	-0.0543973	0.273469	0.149423	0.962997	14
adult M1 / old	48 h / 0 h	Acy1	ACY1_MOUSE	Q99JW2	Aminoacylase-1	-0.173105	0.170155	0.104209	0.886932	14
adult M1 / adult	48 h / 0 h	Acy1	ACY1_MOUSE	Q99JW2	Aminoacylase-1	-0.047722	0.04022	0.0336996	0.967463	14
adult M2a / old	48 h / 0 h	Acy1	ACY1_MOUSE	Q99JW2	Aminoacylase-1	-0.33076	0.000844719	0.00135142	0.795117	14
adult M2a / old M1	48 h / 48 h	Acy1	ACY1_MOUSE	Q99JW2	Aminoacylase-1	-0.157964	0.0476002	0.0385235	0.896289	14
adult M2a / adult	48 h / 0 h	Acy1	ACY1_MOUSE	Q99JW2	Aminoacylase-1	-0.205378	0.000322091	0.00058584	0.867312	14
adult M2a / adult M1	48 h / 48 h	Acy1	ACY1_MOUSE	Q99JW2	Aminoacylase-1	-0.157656	0.142784	0.0910129	0.896481	14
old / adult	0 h / 0 h	Acyp1	ACYP1_MOUSE	P56376	Acylphosphatase-1	0.459971	0.0381953	0.0323336	1.37551	4
old M1 / old	48 h / 0 h	Acyp1	ACYP1_MOUSE	P56376	Acylphosphatase-1	-1.02756	4.33e-05	9.96e-05	0.490541	4
old M1 / adult	48 h / 0 h	Acyp1	ACYP1_MOUSE	P56376	Acylphosphatase-1	-0.567584	0.000940422	0.00148282	0.674746	4
old M1 / adult M1	48 h / 48 h	Acyp1	ACYP1_MOUSE	P56376	Acylphosphatase-1	-0.0721151	0.327822	0.171219	0.951242	4
old M2a / old	48 h / 0 h	Acyp1	ACYP1_MOUSE	P56376	Acylphosphatase-1	-1.09805	3.07e-05	7.34e-05	0.467147	4
old M2a / old M1	48 h / 48 h	Acyp1	ACYP1_MOUSE	P56376	Acylphosphatase-1	-0.0704956	0.885147	0.349103	0.952311	4
old M2a / adult	48 h / 0 h	Acyp1	ACYP1_MOUSE	P56376	Acylphosphatase-1	-0.63808	0.0015368	0.002256	0.642568	4
old M2a / adult M1	48 h / 48 h	Acyp1	ACYP1_MOUSE	P56376	Acylphosphatase-1	-0.142611	0.672018	0.288296	0.905878	4
old M2a / adult M2a	48 h / 48 h	Acyp1	ACYP1_MOUSE	P56376	Acylphosphatase-1	0.0974224	0.282904	0.15328	1.06986	4
adult M1 / old	48 h / 0 h	Acyp1	ACYP1_MOUSE	P56376	Acylphosphatase-1	-0.95544	0.000745335	0.00121273	0.515684	4
adult M1 / adult	48 h / 0 h	Acyp1	ACYP1_MOUSE	P56376	Acylphosphatase-1	-0.495469	0.010402	0.0112557	0.709331	4
adult M2a / old	48 h / 0 h	Acyp1	ACYP1_MOUSE	P56376	Acylphosphatase-1	-1.19547	0.000619078	0.00103308	0.436643	4
adult M2a / old M1	48 h / 48 h	Acyp1	ACYP1_MOUSE	P56376	Acylphosphatase-1	-0.167918	0.677327	0.289826	0.890126	4
adult M2a / adult	48 h / 0 h	Acyp1	ACYP1_MOUSE	P56376	Acylphosphatase-1	-0.735502	0.00871277	0.00970352	0.600609	4
adult M2a / adult M1	48 h / 48 h	Acyp1	ACYP1_MOUSE	P56376	Acylphosphatase-1	-0.240033	0.373243	0.188459	0.846726	4
old / adult	0 h / 0 h	Acyp2	ACYP2_MOUSE	P56375	Acylphosphatase-2	0.128221	0.672724	0.288498	1.09295	2
old M1 / old	48 h / 0 h	Acyp2	ACYP2_MOUSE	P56375	Acylphosphatase-2	1.07856	0.00116776	0.00178276	2.11193	2
old M1 / adult	48 h / 0 h	Acyp2	ACYP2_MOUSE	P56375	Acylphosphatase-2	1.20679	0.000758163	0.00123063	2.30823	2
old M1 / adult M1	48 h / 48 h	Acyp2	ACYP2_MOUSE	P56375	Acylphosphatase-2	0.537129	0.0485641	0.0391573	1.45108	2
old M2a / old	48 h / 0 h	Acyp2	ACYP2_MOUSE	P56375	Acylphosphatase-2	0.567718	0.0792774	0.0575622	1.48218	2
old M2a / old M1	48 h / 48 h	Acyp2	ACYP2_MOUSE	P56375	Acylphosphatase-2	-0.510847	0.00729956	0.00838125	0.70181	2
old M2a / adult	48 h / 0 h	Acyp2	ACYP2_MOUSE	P56375	Acylphosphatase-2	0.695939	0.0505986	0.0404738	1.61994	2
old M2a / adult M1	48 h / 48 h	Acyp2	ACYP2_MOUSE	P56375	Acylphosphatase-2	0.026282	0.820101	0.331428	1.01838	2
old M2a / adult M2a	48 h / 48 h	Acyp2	ACYP2_MOUSE	P56375	Acylphosphatase-2	-0.223459	0.234096	0.132877	0.856509	2
adult M1 / old	48 h / 0 h	Acyp2	ACYP2_MOUSE	P56375	Acylphosphatase-2	0.541436	0.169041	0.103672	1.45542	2
adult M1 / adult	48 h / 0 h	Acyp2	ACYP2_MOUSE	P56375	Acylphosphatase-2	0.669657	0.154376	0.0966567	1.59069	2
adult M2a / old	48 h / 0 h	Acyp2	ACYP2_MOUSE	P56375	Acylphosphatase-2	0.791177	0.00599539	0.00711343	1.73049	2
adult M2a / old M1	48 h / 48 h	Acyp2	ACYP2_MOUSE	P56375	Acylphosphatase-2	-0.287387	0.0522698	0.0414912	0.819385	2
adult M2a / adult	48 h / 0 h	Acyp2	ACYP2_MOUSE	P56375	Acylphosphatase-2	0.919398	0.000277406	0.000514279	1.89133	2
adult M2a / adult M1	48 h / 48 h	Acyp2	ACYP2_MOUSE	P56375	Acylphosphatase-2	0.249741	0.79472	0.324291	1.18899	2
old / adult	0 h / 0 h	Ada	ADA_MOUSE	P03958	Adenosine deaminase	0.176245	0.0957191	0.0666862	1.12994	4
old M1 / old	48 h / 0 h	Ada	ADA_MOUSE	P03958	Adenosine deaminase	-0.483158	0.010094	0.0109738	0.71541	4
old M1 / adult	48 h / 0 h	Ada	ADA_MOUSE	P03958	Adenosine deaminase	-0.306914	0.572342	0.257328	0.808369	4
old M1 / adult M1	48 h / 48 h	Ada	ADA_MOUSE	P03958	Adenosine deaminase	-0.108318	0.0476219	0.0385352	0.927669	4
old M2a / old	48 h / 0 h	Ada	ADA_MOUSE	P03958	Adenosine deaminase	-0.4312	0.00328142	0.00430287	0.741645	4
old M2a / old M1	48 h / 48 h	Ada	ADA_MOUSE	P03958	Adenosine deaminase	0.0519586	0.244918	0.137492	1.03667	4
old M2a / adult	48 h / 0 h	Ada	ADA_MOUSE	P03958	Adenosine deaminase	-0.254955	0.0590121	0.0456982	0.838013	4
old M2a / adult M1	48 h / 48 h	Ada	ADA_MOUSE	P03958	Adenosine deaminase	-0.0563591	0.36931	0.186986	0.961688	4
old M2a / adult M2a	48 h / 48 h	Ada	ADA_MOUSE	P03958	Adenosine deaminase	0.256655	0.735238	0.307172	1.19471	4
adult M1 / old	48 h / 0 h	Ada	ADA_MOUSE	P03958	Adenosine deaminase	-0.374841	0.131139	0.0852476	0.77119	4
adult M1 / adult	48 h / 0 h	Ada	ADA_MOUSE	P03958	Adenosine deaminase	-0.198596	0.419278	0.205115	0.871398	4
adult M2a / old	48 h / 0 h	Ada	ADA_MOUSE	P03958	Adenosine deaminase	-0.687855	0.012949	0.0134599	0.620776	4
adult M2a / old M1	48 h / 48 h	Ada	ADA_MOUSE	P03958	Adenosine deaminase	-0.204696	0.0250964	0.0231348	0.867721	4
adult M2a / adult	48 h / 0 h	Ada	ADA_MOUSE	P03958	Adenosine deaminase	-0.51161	0.423298	0.20657	0.701439	4
adult M2a / adult M1	48 h / 48 h	Ada	ADA_MOUSE	P03958	Adenosine deaminase	-0.313014	0.068622	0.0514247	0.804958	4
old / adult	0 h / 0 h	Adam10	ADA10_MOUSE	O35598	Disintegrin and metalloproteinase domain-containing protein 10	-0.254103	1.62e-09	8.64e-09	0.838508	18
old M1 / old	48 h / 0 h	Adam10	ADA10_MOUSE	O35598	Disintegrin and metalloproteinase domain-containing protein 10	-0.723947	5.39e-06	1.53e-05	0.605439	18
old M1 / adult	48 h / 0 h	Adam10	ADA10_MOUSE	O35598	Disintegrin and metalloproteinase domain-containing protein 10	-0.97805	1.75e-12	1.38e-11	0.507665	18
old M1 / adult M1	48 h / 48 h	Adam10	ADA10_MOUSE	O35598	Disintegrin and metalloproteinase domain-containing protein 10	-0.363462	0.228278	0.130476	0.777297	18
old M2a / old	48 h / 0 h	Adam10	ADA10_MOUSE	O35598	Disintegrin and metalloproteinase domain-containing protein 10	0.251254	7.49e-18	1.02e-16	1.19024	18
old M2a / old M1	48 h / 48 h	Adam10	ADA10_MOUSE	O35598	Disintegrin and metalloproteinase domain-containing protein 10	0.975201	2.3e-31	8.4e-30	1.96592	18
old M2a / adult	48 h / 0 h	Adam10	ADA10_MOUSE	O35598	Disintegrin and metalloproteinase domain-containing protein 10	-0.00284915	0.000556994	0.000943887	0.998027	18
old M2a / adult M1	48 h / 48 h	Adam10	ADA10_MOUSE	O35598	Disintegrin and metalloproteinase domain-containing protein 10	0.611739	6.85e-21	1.21e-19	1.5281	18
old M2a / adult M2a	48 h / 48 h	Adam10	ADA10_MOUSE	O35598	Disintegrin and metalloproteinase domain-containing protein 10	0.079002	0.713415	0.300654	1.05629	18
adult M1 / old	48 h / 0 h	Adam10	ADA10_MOUSE	O35598	Disintegrin and metalloproteinase domain-containing protein 10	-0.360485	1.67e-05	4.24e-05	0.778903	18
adult M1 / adult	48 h / 0 h	Adam10	ADA10_MOUSE	O35598	Disintegrin and metalloproteinase domain-containing protein 10	-0.614589	1.18e-08	5.52e-08	0.653116	18
adult M2a / old	48 h / 0 h	Adam10	ADA10_MOUSE	O35598	Disintegrin and metalloproteinase domain-containing protein 10	0.172252	1.23e-13	1.1e-12	1.12682	18
adult M2a / old M1	48 h / 48 h	Adam10	ADA10_MOUSE	O35598	Disintegrin and metalloproteinase domain-containing protein 10	0.896199	1.91e-30	6.72e-29	1.86116	18
adult M2a / adult	48 h / 0 h	Adam10	ADA10_MOUSE	O35598	Disintegrin and metalloproteinase domain-containing protein 10	-0.0818511	0.00115365	0.001766	0.944845	18
adult M2a / adult M1	48 h / 48 h	Adam10	ADA10_MOUSE	O35598	Disintegrin and metalloproteinase domain-containing protein 10	0.532737	3.34e-22	6.49e-21	1.44667	18
old / adult	0 h / 0 h	Adam15	ADA15_MOUSE	O88839	Disintegrin and metalloproteinase domain-containing protein 15	0.470428	0.0287104	0.0257739	1.38552	5
old M1 / old	48 h / 0 h	Adam15	ADA15_MOUSE	O88839	Disintegrin and metalloproteinase domain-containing protein 15	-1.42916	0.000155831	0.000310868	0.371348	5
old M1 / adult	48 h / 0 h	Adam15	ADA15_MOUSE	O88839	Disintegrin and metalloproteinase domain-containing protein 15	-0.958728	0.00050139	0.000860417	0.51451	5
old M1 / adult M1	48 h / 48 h	Adam15	ADA15_MOUSE	O88839	Disintegrin and metalloproteinase domain-containing protein 15	-0.943895	0.868313	0.344711	0.519827	5
old M2a / old	48 h / 0 h	Adam15	ADA15_MOUSE	O88839	Disintegrin and metalloproteinase domain-containing protein 15	0.0653089	0.573302	0.257623	1.04631	5
old M2a / old M1	48 h / 48 h	Adam15	ADA15_MOUSE	O88839	Disintegrin and metalloproteinase domain-containing protein 15	1.49446	0.000295813	0.000543504	2.8176	5
old M2a / adult	48 h / 0 h	Adam15	ADA15_MOUSE	O88839	Disintegrin and metalloproteinase domain-containing protein 15	0.535736	0.000120617	0.000247665	1.44968	5
old M2a / adult M1	48 h / 48 h	Adam15	ADA15_MOUSE	O88839	Disintegrin and metalloproteinase domain-containing protein 15	0.550569	0.407796	0.200951	1.46466	5
old M2a / adult M2a	48 h / 48 h	Adam15	ADA15_MOUSE	O88839	Disintegrin and metalloproteinase domain-containing protein 15	0.0374408	0.857813	0.341823	1.02629	5
adult M1 / old	48 h / 0 h	Adam15	ADA15_MOUSE	O88839	Disintegrin and metalloproteinase domain-containing protein 15	-0.48526	0.298363	0.159493	0.714368	5
adult M1 / adult	48 h / 0 h	Adam15	ADA15_MOUSE	O88839	Disintegrin and metalloproteinase domain-containing protein 15	-0.0148329	0.0558309	0.0437331	0.989771	5
adult M2a / old	48 h / 0 h	Adam15	ADA15_MOUSE	O88839	Disintegrin and metalloproteinase domain-containing protein 15	0.0278681	0.811367	0.328902	1.0195	5
adult M2a / old M1	48 h / 48 h	Adam15	ADA15_MOUSE	O88839	Disintegrin and metalloproteinase domain-containing protein 15	1.45702	7.36e-05	0.000160052	2.74541	5
adult M2a / adult	48 h / 0 h	Adam15	ADA15_MOUSE	O88839	Disintegrin and metalloproteinase domain-containing protein 15	0.498296	0.0173848	0.0171613	1.41254	5
adult M2a / adult M1	48 h / 48 h	Adam15	ADA15_MOUSE	O88839	Disintegrin and metalloproteinase domain-containing protein 15	0.513129	0.273131	0.149275	1.42714	5
old / adult	0 h / 0 h	Adam17	ADA17_MOUSE	Q9Z0F8	Disintegrin and metalloproteinase domain-containing protein 17	-0.841436	0.00454	0.00565141	0.558088	12
old M1 / old	48 h / 0 h	Adam17	ADA17_MOUSE	Q9Z0F8	Disintegrin and metalloproteinase domain-containing protein 17	1.11522	1.09e-06	3.6e-06	2.16629	12
old M1 / adult	48 h / 0 h	Adam17	ADA17_MOUSE	Q9Z0F8	Disintegrin and metalloproteinase domain-containing protein 17	0.273789	0.985901	0.37479	1.20898	12
old M1 / adult M1	48 h / 48 h	Adam17	ADA17_MOUSE	Q9Z0F8	Disintegrin and metalloproteinase domain-containing protein 17	-0.502373	0.253612	0.141259	0.705945	12
old M2a / old	48 h / 0 h	Adam17	ADA17_MOUSE	Q9Z0F8	Disintegrin and metalloproteinase domain-containing protein 17	0.761279	5.19e-08	2.18e-07	1.69499	12
old M2a / old M1	48 h / 48 h	Adam17	ADA17_MOUSE	Q9Z0F8	Disintegrin and metalloproteinase domain-containing protein 17	-0.353946	0.0116045	0.0122857	0.782441	12
old M2a / adult	48 h / 0 h	Adam17	ADA17_MOUSE	Q9Z0F8	Disintegrin and metalloproteinase domain-containing protein 17	-0.0801567	0.436856	0.211561	0.945955	12
old M2a / adult M1	48 h / 48 h	Adam17	ADA17_MOUSE	Q9Z0F8	Disintegrin and metalloproteinase domain-containing protein 17	-0.856318	0.00661683	0.00771011	0.55236	12
old M2a / adult M2a	48 h / 48 h	Adam17	ADA17_MOUSE	Q9Z0F8	Disintegrin and metalloproteinase domain-containing protein 17	-0.19551	6.88e-05	0.000150693	0.873264	12
adult M1 / old	48 h / 0 h	Adam17	ADA17_MOUSE	Q9Z0F8	Disintegrin and metalloproteinase domain-containing protein 17	1.6176	1.79e-06	5.66e-06	3.06864	12
adult M1 / adult	48 h / 0 h	Adam17	ADA17_MOUSE	Q9Z0F8	Disintegrin and metalloproteinase domain-containing protein 17	0.776161	0.0549957	0.0432002	1.71257	12
adult M2a / old	48 h / 0 h	Adam17	ADA17_MOUSE	Q9Z0F8	Disintegrin and metalloproteinase domain-containing protein 17	0.956789	4.86e-08	2.05e-07	1.94099	12
adult M2a / old M1	48 h / 48 h	Adam17	ADA17_MOUSE	Q9Z0F8	Disintegrin and metalloproteinase domain-containing protein 17	-0.158435	0.598667	0.265558	0.895996	12
adult M2a / adult	48 h / 0 h	Adam17	ADA17_MOUSE	Q9Z0F8	Disintegrin and metalloproteinase domain-containing protein 17	0.115354	0.604012	0.267328	1.08324	12
adult M2a / adult M1	48 h / 48 h	Adam17	ADA17_MOUSE	Q9Z0F8	Disintegrin and metalloproteinase domain-containing protein 17	-0.660808	0.759669	0.314166	0.632524	12
old / adult	0 h / 0 h	Adam8	ADAM8_MOUSE	Q05910	Disintegrin and metalloproteinase domain-containing protein 8	-0.0585373	0.141678	0.0904714	0.960237	10
old M1 / old	48 h / 0 h	Adam8	ADAM8_MOUSE	Q05910	Disintegrin and metalloproteinase domain-containing protein 8	-1.03913	0.1648	0.10157	0.48662	10
old M1 / adult	48 h / 0 h	Adam8	ADAM8_MOUSE	Q05910	Disintegrin and metalloproteinase domain-containing protein 8	-1.09767	0.770426	0.317267	0.467271	10
old M1 / adult M1	48 h / 48 h	Adam8	ADAM8_MOUSE	Q05910	Disintegrin and metalloproteinase domain-containing protein 8	0.0935841	0.344587	0.177688	1.06702	10
old M2a / old	48 h / 0 h	Adam8	ADAM8_MOUSE	Q05910	Disintegrin and metalloproteinase domain-containing protein 8	0.471031	0.168295	0.103302	1.3861	10
old M2a / old M1	48 h / 48 h	Adam8	ADAM8_MOUSE	Q05910	Disintegrin and metalloproteinase domain-containing protein 8	1.51016	7.17e-05	0.000156454	2.84842	10
old M2a / adult	48 h / 0 h	Adam8	ADAM8_MOUSE	Q05910	Disintegrin and metalloproteinase domain-containing protein 8	0.412494	0.00704873	0.00813598	1.33098	10
old M2a / adult M1	48 h / 48 h	Adam8	ADAM8_MOUSE	Q05910	Disintegrin and metalloproteinase domain-containing protein 8	1.60375	0.132045	0.0856964	3.03932	10
old M2a / adult M2a	48 h / 48 h	Adam8	ADAM8_MOUSE	Q05910	Disintegrin and metalloproteinase domain-containing protein 8	0.621407	0.0452408	0.0369791	1.53837	10
adult M1 / old	48 h / 0 h	Adam8	ADAM8_MOUSE	Q05910	Disintegrin and metalloproteinase domain-containing protein 8	-1.13272	0.531935	0.244147	0.456057	10
adult M1 / adult	48 h / 0 h	Adam8	ADAM8_MOUSE	Q05910	Disintegrin and metalloproteinase domain-containing protein 8	-1.19125	0.568956	0.256197	0.437923	10
adult M2a / old	48 h / 0 h	Adam8	ADAM8_MOUSE	Q05910	Disintegrin and metalloproteinase domain-containing protein 8	-0.150376	0.0219706	0.0207962	0.901016	10
adult M2a / old M1	48 h / 48 h	Adam8	ADAM8_MOUSE	Q05910	Disintegrin and metalloproteinase domain-containing protein 8	0.888755	2.86e-05	6.88e-05	1.85158	10
adult M2a / adult	48 h / 0 h	Adam8	ADAM8_MOUSE	Q05910	Disintegrin and metalloproteinase domain-containing protein 8	-0.208913	0.061604	0.0472917	0.865189	10
adult M2a / adult M1	48 h / 48 h	Adam8	ADAM8_MOUSE	Q05910	Disintegrin and metalloproteinase domain-containing protein 8	0.982339	0.0115156	0.0122102	1.97567	10
old / adult	0 h / 0 h	Adam9	ADAM9_MOUSE	Q61072	Disintegrin and metalloproteinase domain-containing protein 9	0.0293829	0.562727	0.254114	1.02058	9
old M1 / old	48 h / 0 h	Adam9	ADAM9_MOUSE	Q61072	Disintegrin and metalloproteinase domain-containing protein 9	0.445479	0.0956026	0.0666356	1.36177	9
old M1 / adult	48 h / 0 h	Adam9	ADAM9_MOUSE	Q61072	Disintegrin and metalloproteinase domain-containing protein 9	0.474862	0.599241	0.265769	1.38979	9
old M1 / adult M1	48 h / 48 h	Adam9	ADAM9_MOUSE	Q61072	Disintegrin and metalloproteinase domain-containing protein 9	-0.183981	0.100367	0.0691947	0.88027	9
old M2a / old	48 h / 0 h	Adam9	ADAM9_MOUSE	Q61072	Disintegrin and metalloproteinase domain-containing protein 9	0.683104	0.00212619	0.00297591	1.60559	9
old M2a / old M1	48 h / 48 h	Adam9	ADAM9_MOUSE	Q61072	Disintegrin and metalloproteinase domain-containing protein 9	0.237625	0.00144078	0.00213612	1.17905	9
old M2a / adult	48 h / 0 h	Adam9	ADAM9_MOUSE	Q61072	Disintegrin and metalloproteinase domain-containing protein 9	0.712487	0.00541738	0.00654978	1.63863	9
old M2a / adult M1	48 h / 48 h	Adam9	ADAM9_MOUSE	Q61072	Disintegrin and metalloproteinase domain-containing protein 9	0.0536435	5.68e-08	2.37e-07	1.03788	9
old M2a / adult M2a	48 h / 48 h	Adam9	ADAM9_MOUSE	Q61072	Disintegrin and metalloproteinase domain-containing protein 9	-0.226937	0.240234	0.135496	0.854447	9
adult M1 / old	48 h / 0 h	Adam9	ADAM9_MOUSE	Q61072	Disintegrin and metalloproteinase domain-containing protein 9	0.62946	0.462282	0.22057	1.54699	9
adult M1 / adult	48 h / 0 h	Adam9	ADAM9_MOUSE	Q61072	Disintegrin and metalloproteinase domain-containing protein 9	0.658843	0.843994	0.337977	1.57882	9
adult M2a / old	48 h / 0 h	Adam9	ADAM9_MOUSE	Q61072	Disintegrin and metalloproteinase domain-containing protein 9	0.910041	0.0350825	0.0302259	1.8791	9
adult M2a / old M1	48 h / 48 h	Adam9	ADAM9_MOUSE	Q61072	Disintegrin and metalloproteinase domain-containing protein 9	0.464562	0.00455528	0.00566753	1.3799	9
adult M2a / adult	48 h / 0 h	Adam9	ADAM9_MOUSE	Q61072	Disintegrin and metalloproteinase domain-containing protein 9	0.939424	0.0624241	0.0477973	1.91776	9
adult M2a / adult M1	48 h / 48 h	Adam9	ADAM9_MOUSE	Q61072	Disintegrin and metalloproteinase domain-containing protein 9	0.28058	2.99e-08	1.32e-07	1.21468	9
old / adult	0 h / 0 h	Adap2	ADAP2_MOUSE	Q8R2V5	Arf-GAP with dual PH domain-containing protein 2	-0.347022	0.0593685	0.0459127	0.786205	2
old M1 / old	48 h / 0 h	Adap2	ADAP2_MOUSE	Q8R2V5	Arf-GAP with dual PH domain-containing protein 2	0.125958	0.0268161	0.0243988	1.09123	2
old M1 / adult	48 h / 0 h	Adap2	ADAP2_MOUSE	Q8R2V5	Arf-GAP with dual PH domain-containing protein 2	-0.221065	0.0512903	0.0408933	0.857932	2
old M1 / adult M1	48 h / 48 h	Adap2	ADAP2_MOUSE	Q8R2V5	Arf-GAP with dual PH domain-containing protein 2	0.185696	0.00123744	0.0018741	1.13737	2
old M2a / old	48 h / 0 h	Adap2	ADAP2_MOUSE	Q8R2V5	Arf-GAP with dual PH domain-containing protein 2	0.143626	0.0395083	0.0332237	1.10468	2
old M2a / old M1	48 h / 48 h	Adap2	ADAP2_MOUSE	Q8R2V5	Arf-GAP with dual PH domain-containing protein 2	0.0176682	0.350606	0.179919	1.01232	2
old M2a / adult	48 h / 0 h	Adap2	ADAP2_MOUSE	Q8R2V5	Arf-GAP with dual PH domain-containing protein 2	-0.203396	0.0357056	0.0306404	0.868503	2
old M2a / adult M1	48 h / 48 h	Adap2	ADAP2_MOUSE	Q8R2V5	Arf-GAP with dual PH domain-containing protein 2	0.203364	0.00658404	0.00768075	1.15138	2
old M2a / adult M2a	48 h / 48 h	Adap2	ADAP2_MOUSE	Q8R2V5	Arf-GAP with dual PH domain-containing protein 2	0.0196162	0.666034	0.28653	1.01369	2
adult M1 / old	48 h / 0 h	Adap2	ADAP2_MOUSE	Q8R2V5	Arf-GAP with dual PH domain-containing protein 2	-0.059738	0.0406125	0.0339639	0.959438	2
adult M1 / adult	48 h / 0 h	Adap2	ADAP2_MOUSE	Q8R2V5	Arf-GAP with dual PH domain-containing protein 2	-0.40676	0.63099	0.275916	0.754315	2
adult M2a / old	48 h / 0 h	Adap2	ADAP2_MOUSE	Q8R2V5	Arf-GAP with dual PH domain-containing protein 2	0.12401	0.0350348	0.0301923	1.08976	2
adult M2a / old M1	48 h / 48 h	Adap2	ADAP2_MOUSE	Q8R2V5	Arf-GAP with dual PH domain-containing protein 2	-0.00194794	0.762633	0.314983	0.998651	2
adult M2a / adult	48 h / 0 h	Adap2	ADAP2_MOUSE	Q8R2V5	Arf-GAP with dual PH domain-containing protein 2	-0.223013	0.0803822	0.0582032	0.856774	2
adult M2a / adult M1	48 h / 48 h	Adap2	ADAP2_MOUSE	Q8R2V5	Arf-GAP with dual PH domain-containing protein 2	0.183748	0.00130861	0.00196635	1.13583	2
old / adult	0 h / 0 h	Adck1	ADCK1_MOUSE	Q9D0L4	Uncharacterized aarF domain-containing protein kinase 1	0.162535	0.125006	0.0820677	1.11925	3
old M1 / old	48 h / 0 h	Adck1	ADCK1_MOUSE	Q9D0L4	Uncharacterized aarF domain-containing protein kinase 1	-0.293043	0.320601	0.168354	0.816179	3
old M1 / adult	48 h / 0 h	Adck1	ADCK1_MOUSE	Q9D0L4	Uncharacterized aarF domain-containing protein kinase 1	-0.130508	0.748744	0.311123	0.91351	3
old M1 / adult M1	48 h / 48 h	Adck1	ADCK1_MOUSE	Q9D0L4	Uncharacterized aarF domain-containing protein kinase 1	0.488379	0.751289	0.311784	1.40287	3
old M2a / old	48 h / 0 h	Adck1	ADCK1_MOUSE	Q9D0L4	Uncharacterized aarF domain-containing protein kinase 1	-0.416618	0.25828	0.143174	0.749179	3
old M2a / old M1	48 h / 48 h	Adck1	ADCK1_MOUSE	Q9D0L4	Uncharacterized aarF domain-containing protein kinase 1	-0.123575	0.779714	0.319914	0.91791	3
old M2a / adult	48 h / 0 h	Adck1	ADCK1_MOUSE	Q9D0L4	Uncharacterized aarF domain-containing protein kinase 1	-0.254083	0.396921	0.196978	0.83852	3
old M2a / adult M1	48 h / 48 h	Adck1	ADCK1_MOUSE	Q9D0L4	Uncharacterized aarF domain-containing protein kinase 1	0.364804	0.95195	0.366309	1.28771	3
old M2a / adult M2a	48 h / 48 h	Adck1	ADCK1_MOUSE	Q9D0L4	Uncharacterized aarF domain-containing protein kinase 1	0.237637	0.596543	0.264917	1.17906	3
adult M1 / old	48 h / 0 h	Adck1	ADCK1_MOUSE	Q9D0L4	Uncharacterized aarF domain-containing protein kinase 1	-0.781422	0.36896	0.18686	0.581793	3
adult M1 / adult	48 h / 0 h	Adck1	ADCK1_MOUSE	Q9D0L4	Uncharacterized aarF domain-containing protein kinase 1	-0.618887	0.994941	0.377263	0.651173	3
adult M2a / old	48 h / 0 h	Adck1	ADCK1_MOUSE	Q9D0L4	Uncharacterized aarF domain-containing protein kinase 1	-0.654254	0.204666	0.120068	0.635404	3
adult M2a / old M1	48 h / 48 h	Adck1	ADCK1_MOUSE	Q9D0L4	Uncharacterized aarF domain-containing protein kinase 1	-0.361212	0.547309	0.249067	0.778511	3
adult M2a / adult	48 h / 0 h	Adck1	ADCK1_MOUSE	Q9D0L4	Uncharacterized aarF domain-containing protein kinase 1	-0.491719	0.683634	0.291722	0.711177	3
adult M2a / adult M1	48 h / 48 h	Adck1	ADCK1_MOUSE	Q9D0L4	Uncharacterized aarF domain-containing protein kinase 1	0.127167	0.836176	0.335933	1.09215	3
old M1 / adult	48 h / 0 h	Adck4	ADCK4_MOUSE	Q566J8	AarF domain-containing protein kinase 4	-0.513906	0.743404	0.309554	0.700324	1
old M2a / old M1	48 h / 48 h	Adck4	ADCK4_MOUSE	Q566J8	AarF domain-containing protein kinase 4	1.36207	0.0889533	0.062904	2.57053	1
old M2a / adult	48 h / 0 h	Adck4	ADCK4_MOUSE	Q566J8	AarF domain-containing protein kinase 4	0.848159	0.0459771	0.0374537	1.8002	1
old M2a / adult M2a	48 h / 48 h	Adck4	ADCK4_MOUSE	Q566J8	AarF domain-containing protein kinase 4	0.202822	0.336927	0.174763	1.15095	1
adult M2a / old M1	48 h / 48 h	Adck4	ADCK4_MOUSE	Q566J8	AarF domain-containing protein kinase 4	1.15924	0.134618	0.0869869	2.2334	1
adult M2a / adult	48 h / 0 h	Adck4	ADCK4_MOUSE	Q566J8	AarF domain-containing protein kinase 4	0.645337	0.0718681	0.0533263	1.5641	1
old / adult	0 h / 0 h	Adcy7	ADCY7_MOUSE	P51829	Adenylate cyclase type 7	-0.0406698	0.779918	0.31997	0.972204	2
old M1 / old	48 h / 0 h	Adcy7	ADCY7_MOUSE	P51829	Adenylate cyclase type 7	1.41516	0.584608	0.261209	2.6669	2
old M2a / old	48 h / 0 h	Adcy7	ADCY7_MOUSE	P51829	Adenylate cyclase type 7	0.985571	0.167939	0.103111	1.9801	2
old M2a / old M1	48 h / 48 h	Adcy7	ADCY7_MOUSE	P51829	Adenylate cyclase type 7	-0.429592	0.99274	0.376693	0.742472	2
old M2a / adult	48 h / 0 h	Adcy7	ADCY7_MOUSE	P51829	Adenylate cyclase type 7	0.944901	0.0849713	0.0607242	1.92506	2
old M2a / adult M2a	48 h / 48 h	Adcy7	ADCY7_MOUSE	P51829	Adenylate cyclase type 7	0.250728	0.205493	0.120425	1.18981	2
adult M2a / old	48 h / 0 h	Adcy7	ADCY7_MOUSE	P51829	Adenylate cyclase type 7	0.734842	0.140741	0.0900318	1.66422	2
adult M2a / old M1	48 h / 48 h	Adcy7	ADCY7_MOUSE	P51829	Adenylate cyclase type 7	-0.68032	0.21327	0.123906	0.624027	2
adult M2a / adult	48 h / 0 h	Adcy7	ADCY7_MOUSE	P51829	Adenylate cyclase type 7	0.694173	0.48449	0.228255	1.61796	2
old / adult	0 h / 0 h	Add1	ADDA_MOUSE	Q9QYC0	Alpha-adducin	-0.47373	3.36e-24	7.62e-23	0.7201	30
old M1 / old	48 h / 0 h	Add1	ADDA_MOUSE	Q9QYC0	Alpha-adducin	-0.35409	3.58e-06	1.06e-05	0.782363	30
old M1 / adult	48 h / 0 h	Add1	ADDA_MOUSE	Q9QYC0	Alpha-adducin	-0.827821	1.26e-20	2.17e-19	0.56338	30
old M1 / adult M1	48 h / 48 h	Add1	ADDA_MOUSE	Q9QYC0	Alpha-adducin	-0.341108	0.00610727	0.00722152	0.789435	30
old M2a / old	48 h / 0 h	Add1	ADDA_MOUSE	Q9QYC0	Alpha-adducin	-0.299486	0.000439063	0.000766032	0.812542	30
old M2a / old M1	48 h / 48 h	Add1	ADDA_MOUSE	Q9QYC0	Alpha-adducin	0.0546047	0.00749839	0.00857788	1.03857	30
old M2a / adult	48 h / 0 h	Add1	ADDA_MOUSE	Q9QYC0	Alpha-adducin	-0.773216	2.6e-28	7.87e-27	0.585112	30
old M2a / adult M1	48 h / 48 h	Add1	ADDA_MOUSE	Q9QYC0	Alpha-adducin	-0.286503	0.00808223	0.00911341	0.819887	30
old M2a / adult M2a	48 h / 48 h	Add1	ADDA_MOUSE	Q9QYC0	Alpha-adducin	0.000563577	0.11438	0.0765521	1.00039	30
adult M1 / old	48 h / 0 h	Add1	ADDA_MOUSE	Q9QYC0	Alpha-adducin	-0.0129823	0.000155659	0.000310602	0.991042	30
adult M1 / adult	48 h / 0 h	Add1	ADDA_MOUSE	Q9QYC0	Alpha-adducin	-0.486713	2.77e-11	1.91e-10	0.713649	30
adult M2a / old	48 h / 0 h	Add1	ADDA_MOUSE	Q9QYC0	Alpha-adducin	-0.300049	3.14e-05	7.49e-05	0.812225	30
adult M2a / old M1	48 h / 48 h	Add1	ADDA_MOUSE	Q9QYC0	Alpha-adducin	0.0540411	0.0150605	0.0152434	1.03817	30
adult M2a / adult	48 h / 0 h	Add1	ADDA_MOUSE	Q9QYC0	Alpha-adducin	-0.77378	1.08e-19	1.71e-18	0.584883	30
adult M2a / adult M1	48 h / 48 h	Add1	ADDA_MOUSE	Q9QYC0	Alpha-adducin	-0.287067	0.000326257	0.000592484	0.819567	30
old / adult	0 h / 0 h	Add3	ADDG_MOUSE	Q9QYB5	Gamma-adducin	-0.219184	4.26e-16	4.89e-15	0.859051	30
old M1 / old	48 h / 0 h	Add3	ADDG_MOUSE	Q9QYB5	Gamma-adducin	-0.113871	0.047559	0.0384978	0.924105	30
old M1 / adult	48 h / 0 h	Add3	ADDG_MOUSE	Q9QYB5	Gamma-adducin	-0.333055	4.39e-13	3.71e-12	0.793854	30
old M1 / adult M1	48 h / 48 h	Add3	ADDG_MOUSE	Q9QYB5	Gamma-adducin	-0.323241	0.490232	0.230116	0.799272	30
old M2a / old	48 h / 0 h	Add3	ADDG_MOUSE	Q9QYB5	Gamma-adducin	-0.352718	0.561285	0.253672	0.783108	30
old M2a / old M1	48 h / 48 h	Add3	ADDG_MOUSE	Q9QYB5	Gamma-adducin	-0.238846	0.00151933	0.00223442	0.847423	30
old M2a / adult	48 h / 0 h	Add3	ADDG_MOUSE	Q9QYB5	Gamma-adducin	-0.571901	5.72e-17	7.18e-16	0.67273	30
old M2a / adult M1	48 h / 48 h	Add3	ADDG_MOUSE	Q9QYB5	Gamma-adducin	-0.562087	0.101175	0.0696096	0.677322	30
old M2a / adult M2a	48 h / 48 h	Add3	ADDG_MOUSE	Q9QYB5	Gamma-adducin	-0.277412	0.872093	0.345759	0.82507	30
adult M1 / old	48 h / 0 h	Add3	ADDG_MOUSE	Q9QYB5	Gamma-adducin	0.20937	0.130919	0.0851227	1.15618	30
adult M1 / adult	48 h / 0 h	Add3	ADDG_MOUSE	Q9QYB5	Gamma-adducin	-0.00981417	1.69e-07	6.48e-07	0.99322	30
adult M2a / old	48 h / 0 h	Add3	ADDG_MOUSE	Q9QYB5	Gamma-adducin	-0.0753062	0.255889	0.142183	0.949141	30
adult M2a / old M1	48 h / 48 h	Add3	ADDG_MOUSE	Q9QYB5	Gamma-adducin	0.0385653	0.00440829	0.00551861	1.02709	30
adult M2a / adult	48 h / 0 h	Add3	ADDG_MOUSE	Q9QYB5	Gamma-adducin	-0.29449	1.77e-10	1.09e-09	0.815361	30
adult M2a / adult M1	48 h / 48 h	Add3	ADDG_MOUSE	Q9QYB5	Gamma-adducin	-0.284676	0.0669439	0.0504539	0.820926	30
old / adult	0 h / 0 h	Adgre1	AGRE1_MOUSE	Q61549	Adhesion G protein-coupled receptor E1	-1.52922	5.07e-15	5.26e-14	0.346464	21
old M1 / old	48 h / 0 h	Adgre1	AGRE1_MOUSE	Q61549	Adhesion G protein-coupled receptor E1	-0.101159	0.523458	0.241231	0.932284	21
old M1 / adult	48 h / 0 h	Adgre1	AGRE1_MOUSE	Q61549	Adhesion G protein-coupled receptor E1	-1.63038	1.02e-10	6.53e-10	0.323003	21
old M1 / adult M1	48 h / 48 h	Adgre1	AGRE1_MOUSE	Q61549	Adhesion G protein-coupled receptor E1	-0.803629	6.12e-09	3e-08	0.572906	21
old M2a / old	48 h / 0 h	Adgre1	AGRE1_MOUSE	Q61549	Adhesion G protein-coupled receptor E1	-0.278008	0.081072	0.0585795	0.824729	21
old M2a / old M1	48 h / 48 h	Adgre1	AGRE1_MOUSE	Q61549	Adhesion G protein-coupled receptor E1	-0.176848	0.151972	0.095501	0.884633	21
old M2a / adult	48 h / 0 h	Adgre1	AGRE1_MOUSE	Q61549	Adhesion G protein-coupled receptor E1	-1.80723	2.06e-16	2.45e-15	0.285739	21
old M2a / adult M1	48 h / 48 h	Adgre1	AGRE1_MOUSE	Q61549	Adhesion G protein-coupled receptor E1	-0.980478	1.55e-09	8.32e-09	0.506812	21
old M2a / adult M2a	48 h / 48 h	Adgre1	AGRE1_MOUSE	Q61549	Adhesion G protein-coupled receptor E1	-0.288076	1.63e-08	7.5e-08	0.818993	21
adult M1 / old	48 h / 0 h	Adgre1	AGRE1_MOUSE	Q61549	Adhesion G protein-coupled receptor E1	0.70247	1.85e-07	7.08e-07	1.62729	21
adult M1 / adult	48 h / 0 h	Adgre1	AGRE1_MOUSE	Q61549	Adhesion G protein-coupled receptor E1	-0.826751	0.0124455	0.0130271	0.563798	21
adult M2a / old	48 h / 0 h	Adgre1	AGRE1_MOUSE	Q61549	Adhesion G protein-coupled receptor E1	0.0100686	0.000749034	0.00121793	1.007	21
adult M2a / old M1	48 h / 48 h	Adgre1	AGRE1_MOUSE	Q61549	Adhesion G protein-coupled receptor E1	0.111228	5.86e-05	0.000130643	1.08015	21
adult M2a / adult	48 h / 0 h	Adgre1	AGRE1_MOUSE	Q61549	Adhesion G protein-coupled receptor E1	-1.51915	1.03e-08	4.89e-08	0.348891	21
adult M2a / adult M1	48 h / 48 h	Adgre1	AGRE1_MOUSE	Q61549	Adhesion G protein-coupled receptor E1	-0.692402	0.00371544	0.00477874	0.618823	21
old / adult	0 h / 0 h	Adgre4	AGRE4_MOUSE	Q91ZE5	Adhesion G protein-coupled receptor E4	-0.649088	5.66e-05	0.000126493	0.637683	5
old M1 / old	48 h / 0 h	Adgre4	AGRE4_MOUSE	Q91ZE5	Adhesion G protein-coupled receptor E4	0.766872	0.328037	0.171298	1.70158	5
old M1 / adult	48 h / 0 h	Adgre4	AGRE4_MOUSE	Q91ZE5	Adhesion G protein-coupled receptor E4	0.117784	0.947055	0.365022	1.08507	5
old M2a / old	48 h / 0 h	Adgre4	AGRE4_MOUSE	Q91ZE5	Adhesion G protein-coupled receptor E4	-2.08435	0.0589666	0.0456702	0.235802	5
old M2a / adult	48 h / 0 h	Adgre4	AGRE4_MOUSE	Q91ZE5	Adhesion G protein-coupled receptor E4	-2.73344	1.15e-05	3.05e-05	0.150367	5
old M2a / adult M2a	48 h / 48 h	Adgre4	AGRE4_MOUSE	Q91ZE5	Adhesion G protein-coupled receptor E4	-0.307348	0.565724	0.255092	0.808126	5
adult M2a / old	48 h / 0 h	Adgre4	AGRE4_MOUSE	Q91ZE5	Adhesion G protein-coupled receptor E4	-1.777	0.000817223	0.00131262	0.291789	5
adult M2a / adult	48 h / 0 h	Adgre4	AGRE4_MOUSE	Q91ZE5	Adhesion G protein-coupled receptor E4	-2.42609	9.36e-06	2.53e-05	0.186069	5
old / adult	0 h / 0 h	Adh5	ADHX_MOUSE	P28474	Alcohol dehydrogenase class-3	-0.107726	0.922592	0.358871	0.92805	14
old M1 / old	48 h / 0 h	Adh5	ADHX_MOUSE	P28474	Alcohol dehydrogenase class-3	-1.30373	3.13e-05	7.46e-05	0.405077	14
old M1 / adult	48 h / 0 h	Adh5	ADHX_MOUSE	P28474	Alcohol dehydrogenase class-3	-1.41146	8.93e-05	0.000189911	0.375932	14
old M1 / adult M1	48 h / 48 h	Adh5	ADHX_MOUSE	P28474	Alcohol dehydrogenase class-3	-0.340753	0.0182574	0.0178786	0.789629	14
old M2a / old	48 h / 0 h	Adh5	ADHX_MOUSE	P28474	Alcohol dehydrogenase class-3	-0.751254	1.26e-05	3.3e-05	0.594087	14
old M2a / old M1	48 h / 48 h	Adh5	ADHX_MOUSE	P28474	Alcohol dehydrogenase class-3	0.552476	0.205983	0.120637	1.4666	14
old M2a / adult	48 h / 0 h	Adh5	ADHX_MOUSE	P28474	Alcohol dehydrogenase class-3	-0.85898	4.08e-05	9.45e-05	0.551342	14
old M2a / adult M1	48 h / 48 h	Adh5	ADHX_MOUSE	P28474	Alcohol dehydrogenase class-3	0.211723	0.108165	0.0733579	1.15807	14
old M2a / adult M2a	48 h / 48 h	Adh5	ADHX_MOUSE	P28474	Alcohol dehydrogenase class-3	0.567189	0.113846	0.0762797	1.48163	14
adult M1 / old	48 h / 0 h	Adh5	ADHX_MOUSE	P28474	Alcohol dehydrogenase class-3	-0.962977	1.75e-06	5.54e-06	0.512997	14
adult M1 / adult	48 h / 0 h	Adh5	ADHX_MOUSE	P28474	Alcohol dehydrogenase class-3	-1.0707	6.6e-06	1.84e-05	0.476087	14
adult M2a / old	48 h / 0 h	Adh5	ADHX_MOUSE	P28474	Alcohol dehydrogenase class-3	-1.31844	2.99e-07	1.1e-06	0.400967	14
adult M2a / old M1	48 h / 48 h	Adh5	ADHX_MOUSE	P28474	Alcohol dehydrogenase class-3	-0.0147126	0.0959436	0.0668157	0.989854	14
adult M2a / adult	48 h / 0 h	Adh5	ADHX_MOUSE	P28474	Alcohol dehydrogenase class-3	-1.42617	1.15e-06	3.79e-06	0.372118	14
adult M2a / adult M1	48 h / 48 h	Adh5	ADHX_MOUSE	P28474	Alcohol dehydrogenase class-3	-0.355466	0.303634	0.161595	0.781617	14
old / adult	0 h / 0 h	Adi1	MTND_MOUSE	Q99JT9	1,2-dihydroxy-3-keto-5-methylthiopentene dioxygenase	0.988934	2.03e-05	5.07e-05	1.98472	3
old M1 / old	48 h / 0 h	Adi1	MTND_MOUSE	Q99JT9	1,2-dihydroxy-3-keto-5-methylthiopentene dioxygenase	-1.24358	0.0134609	0.0138927	0.422324	3
old M1 / adult	48 h / 0 h	Adi1	MTND_MOUSE	Q99JT9	1,2-dihydroxy-3-keto-5-methylthiopentene dioxygenase	-0.254645	0.705185	0.298217	0.838193	3
old M2a / old	48 h / 0 h	Adi1	MTND_MOUSE	Q99JT9	1,2-dihydroxy-3-keto-5-methylthiopentene dioxygenase	-0.541706	0.00319709	0.00421026	0.686958	3
old M2a / old M1	48 h / 48 h	Adi1	MTND_MOUSE	Q99JT9	1,2-dihydroxy-3-keto-5-methylthiopentene dioxygenase	0.701873	0.14458	0.0918942	1.62662	3
old M2a / adult	48 h / 0 h	Adi1	MTND_MOUSE	Q99JT9	1,2-dihydroxy-3-keto-5-methylthiopentene dioxygenase	0.447228	0.185485	0.111358	1.36342	3
old M2a / adult M2a	48 h / 48 h	Adi1	MTND_MOUSE	Q99JT9	1,2-dihydroxy-3-keto-5-methylthiopentene dioxygenase	0.112159	0.0148954	0.0151077	1.08084	3
adult M2a / old	48 h / 0 h	Adi1	MTND_MOUSE	Q99JT9	1,2-dihydroxy-3-keto-5-methylthiopentene dioxygenase	-0.653864	0.000594836	0.000997836	0.635576	3
adult M2a / old M1	48 h / 48 h	Adi1	MTND_MOUSE	Q99JT9	1,2-dihydroxy-3-keto-5-methylthiopentene dioxygenase	0.589715	0.110348	0.0744636	1.50495	3
adult M2a / adult	48 h / 0 h	Adi1	MTND_MOUSE	Q99JT9	1,2-dihydroxy-3-keto-5-methylthiopentene dioxygenase	0.335069	0.00123247	0.0018678	1.26144	3
old / adult	0 h / 0 h	Adk	ADK_MOUSE	P55264	Adenosine kinase	-0.647252	0.000183204	0.000358257	0.638495	18
old M1 / old	48 h / 0 h	Adk	ADK_MOUSE	P55264	Adenosine kinase	-0.53871	0.00036343	0.000649919	0.688386	18
old M1 / adult	48 h / 0 h	Adk	ADK_MOUSE	P55264	Adenosine kinase	-1.18596	1.68e-06	5.33e-06	0.439531	18
old M1 / adult M1	48 h / 48 h	Adk	ADK_MOUSE	P55264	Adenosine kinase	-0.0419766	0.808247	0.328035	0.971323	18
old M2a / old	48 h / 0 h	Adk	ADK_MOUSE	P55264	Adenosine kinase	-0.671359	5.26e-10	3.03e-09	0.627915	18
old M2a / old M1	48 h / 48 h	Adk	ADK_MOUSE	P55264	Adenosine kinase	-0.132649	0.000253492	0.000475066	0.912155	18
old M2a / adult	48 h / 0 h	Adk	ADK_MOUSE	P55264	Adenosine kinase	-1.31861	2.73e-16	3.21e-15	0.400921	18
old M2a / adult M1	48 h / 48 h	Adk	ADK_MOUSE	P55264	Adenosine kinase	-0.174625	0.00290796	0.00388411	0.885998	18
old M2a / adult M2a	48 h / 48 h	Adk	ADK_MOUSE	P55264	Adenosine kinase	0.174853	0.00438277	0.00549091	1.12885	18
adult M1 / old	48 h / 0 h	Adk	ADK_MOUSE	P55264	Adenosine kinase	-0.496733	0.0111898	0.0119206	0.70871	18
adult M1 / adult	48 h / 0 h	Adk	ADK_MOUSE	P55264	Adenosine kinase	-1.14399	3.89e-05	9.06e-05	0.452508	18
adult M2a / old	48 h / 0 h	Adk	ADK_MOUSE	P55264	Adenosine kinase	-0.846212	5.33e-07	1.87e-06	0.556243	18
adult M2a / old M1	48 h / 48 h	Adk	ADK_MOUSE	P55264	Adenosine kinase	-0.307502	0.0165976	0.0165267	0.80804	18
adult M2a / adult	48 h / 0 h	Adk	ADK_MOUSE	P55264	Adenosine kinase	-1.49346	2.23e-10	1.36e-09	0.355159	18
adult M2a / adult M1	48 h / 48 h	Adk	ADK_MOUSE	P55264	Adenosine kinase	-0.349479	0.100885	0.0694498	0.784868	18
old / adult	0 h / 0 h	Ado	AEDO_MOUSE	Q6PDY2	2-aminoethanethiol dioxygenase	0.121891	0.120293	0.0796155	1.08816	7
old M1 / old	48 h / 0 h	Ado	AEDO_MOUSE	Q6PDY2	2-aminoethanethiol dioxygenase	-0.547191	0.00278145	0.00373963	0.684351	7
old M1 / adult	48 h / 0 h	Ado	AEDO_MOUSE	Q6PDY2	2-aminoethanethiol dioxygenase	-0.4253	0.00526948	0.00639508	0.744684	7
old M1 / adult M1	48 h / 48 h	Ado	AEDO_MOUSE	Q6PDY2	2-aminoethanethiol dioxygenase	0.667434	0.561467	0.253718	1.58825	7
old M2a / old	48 h / 0 h	Ado	AEDO_MOUSE	Q6PDY2	2-aminoethanethiol dioxygenase	0.10096	0.497288	0.232509	1.07249	7
old M2a / old M1	48 h / 48 h	Ado	AEDO_MOUSE	Q6PDY2	2-aminoethanethiol dioxygenase	0.648151	7.43e-05	0.000161557	1.56716	7
old M2a / adult	48 h / 0 h	Ado	AEDO_MOUSE	Q6PDY2	2-aminoethanethiol dioxygenase	0.222851	0.144359	0.0917709	1.16704	7
old M2a / adult M1	48 h / 48 h	Ado	AEDO_MOUSE	Q6PDY2	2-aminoethanethiol dioxygenase	1.31558	0.0142378	0.0145466	2.48903	7
old M2a / adult M2a	48 h / 48 h	Ado	AEDO_MOUSE	Q6PDY2	2-aminoethanethiol dioxygenase	0.357021	0.0599445	0.0462696	1.28078	7
adult M1 / old	48 h / 0 h	Ado	AEDO_MOUSE	Q6PDY2	2-aminoethanethiol dioxygenase	-1.21463	0.0985972	0.0682581	0.430885	7
adult M1 / adult	48 h / 0 h	Ado	AEDO_MOUSE	Q6PDY2	2-aminoethanethiol dioxygenase	-1.09273	0.212559	0.123599	0.468872	7
adult M2a / old	48 h / 0 h	Ado	AEDO_MOUSE	Q6PDY2	2-aminoethanethiol dioxygenase	-0.256062	0.108115	0.073332	0.837371	7
adult M2a / old M1	48 h / 48 h	Ado	AEDO_MOUSE	Q6PDY2	2-aminoethanethiol dioxygenase	0.291129	0.0238543	0.0222237	1.2236	7
adult M2a / adult	48 h / 0 h	Ado	AEDO_MOUSE	Q6PDY2	2-aminoethanethiol dioxygenase	-0.134171	0.00767242	0.00873822	0.911194	7
adult M2a / adult M1	48 h / 48 h	Ado	AEDO_MOUSE	Q6PDY2	2-aminoethanethiol dioxygenase	0.958564	0.101913	0.0700119	1.94337	7
old / adult	0 h / 0 h	Adpgk	ADPGK_MOUSE	Q8VDL4	ADP-dependent glucokinase	0.12244	0.22821	0.130452	1.08857	9
old M1 / old	48 h / 0 h	Adpgk	ADPGK_MOUSE	Q8VDL4	ADP-dependent glucokinase	-0.168887	0.151801	0.0954212	0.889529	9
old M1 / adult	48 h / 0 h	Adpgk	ADPGK_MOUSE	Q8VDL4	ADP-dependent glucokinase	-0.0464465	0.073718	0.0543851	0.968318	9
old M1 / adult M1	48 h / 48 h	Adpgk	ADPGK_MOUSE	Q8VDL4	ADP-dependent glucokinase	-0.818526	0.575123	0.258112	0.567021	9
old M2a / old	48 h / 0 h	Adpgk	ADPGK_MOUSE	Q8VDL4	ADP-dependent glucokinase	0.00728796	0.684775	0.292045	1.00506	9
old M2a / old M1	48 h / 48 h	Adpgk	ADPGK_MOUSE	Q8VDL4	ADP-dependent glucokinase	0.176175	0.0787096	0.0572408	1.12988	9
old M2a / adult	48 h / 0 h	Adpgk	ADPGK_MOUSE	Q8VDL4	ADP-dependent glucokinase	0.129728	0.775612	0.318732	1.09409	9
old M2a / adult M1	48 h / 48 h	Adpgk	ADPGK_MOUSE	Q8VDL4	ADP-dependent glucokinase	-0.642352	0.223923	0.128553	0.640668	9
old M2a / adult M2a	48 h / 48 h	Adpgk	ADPGK_MOUSE	Q8VDL4	ADP-dependent glucokinase	0.298838	0.262155	0.14477	1.23015	9
adult M1 / old	48 h / 0 h	Adpgk	ADPGK_MOUSE	Q8VDL4	ADP-dependent glucokinase	0.64964	0.479726	0.226587	1.56878	9
adult M1 / adult	48 h / 0 h	Adpgk	ADPGK_MOUSE	Q8VDL4	ADP-dependent glucokinase	0.77208	0.503769	0.234667	1.70773	9
adult M2a / old	48 h / 0 h	Adpgk	ADPGK_MOUSE	Q8VDL4	ADP-dependent glucokinase	-0.29155	0.0142592	0.0145635	0.817024	9
adult M2a / old M1	48 h / 48 h	Adpgk	ADPGK_MOUSE	Q8VDL4	ADP-dependent glucokinase	-0.122663	0.402185	0.198887	0.918491	9
adult M2a / adult	48 h / 0 h	Adpgk	ADPGK_MOUSE	Q8VDL4	ADP-dependent glucokinase	-0.169109	0.463494	0.22098	0.889392	9
adult M2a / adult M1	48 h / 48 h	Adpgk	ADPGK_MOUSE	Q8VDL4	ADP-dependent glucokinase	-0.941189	0.220209	0.126898	0.520803	9
old / adult	0 h / 0 h	Adprh	ADPRH_MOUSE	P54923	[Protein ADP-ribosylarginine] hydrolase	-0.354948	0.502802	0.234315	0.781898	19
old M1 / old	48 h / 0 h	Adprh	ADPRH_MOUSE	P54923	[Protein ADP-ribosylarginine] hydrolase	0.0906981	0.00125406	0.00189542	1.06489	19
old M1 / adult	48 h / 0 h	Adprh	ADPRH_MOUSE	P54923	[Protein ADP-ribosylarginine] hydrolase	-0.26425	2.11e-05	5.25e-05	0.832631	19
old M1 / adult M1	48 h / 48 h	Adprh	ADPRH_MOUSE	P54923	[Protein ADP-ribosylarginine] hydrolase	-0.195734	2.69e-06	8.21e-06	0.873129	19
old M2a / old	48 h / 0 h	Adprh	ADPRH_MOUSE	P54923	[Protein ADP-ribosylarginine] hydrolase	0.0659507	0.00174955	0.00252163	1.04677	19
old M2a / old M1	48 h / 48 h	Adprh	ADPRH_MOUSE	P54923	[Protein ADP-ribosylarginine] hydrolase	-0.0247474	0.24865	0.139146	0.982993	19
old M2a / adult	48 h / 0 h	Adprh	ADPRH_MOUSE	P54923	[Protein ADP-ribosylarginine] hydrolase	-0.288998	0.00010078	0.000211333	0.81847	19
old M2a / adult M1	48 h / 48 h	Adprh	ADPRH_MOUSE	P54923	[Protein ADP-ribosylarginine] hydrolase	-0.220481	2.11e-05	5.25e-05	0.858279	19
old M2a / adult M2a	48 h / 48 h	Adprh	ADPRH_MOUSE	P54923	[Protein ADP-ribosylarginine] hydrolase	-0.00455094	0.00143744	0.00213194	0.996851	19
adult M1 / old	48 h / 0 h	Adprh	ADPRH_MOUSE	P54923	[Protein ADP-ribosylarginine] hydrolase	0.286432	2.72e-05	6.6e-05	1.21962	19
adult M1 / adult	48 h / 0 h	Adprh	ADPRH_MOUSE	P54923	[Protein ADP-ribosylarginine] hydrolase	-0.0685164	7.4e-08	3.04e-07	0.953618	19
adult M2a / old	48 h / 0 h	Adprh	ADPRH_MOUSE	P54923	[Protein ADP-ribosylarginine] hydrolase	0.0705017	5.52e-06	1.56e-05	1.05008	19
adult M2a / old M1	48 h / 48 h	Adprh	ADPRH_MOUSE	P54923	[Protein ADP-ribosylarginine] hydrolase	-0.0201965	0.00587453	0.00699775	0.986098	19
adult M2a / adult	48 h / 0 h	Adprh	ADPRH_MOUSE	P54923	[Protein ADP-ribosylarginine] hydrolase	-0.284447	1.89e-09	9.98e-09	0.821056	19
adult M2a / adult M1	48 h / 48 h	Adprh	ADPRH_MOUSE	P54923	[Protein ADP-ribosylarginine] hydrolase	-0.21593	0.000441463	0.000769472	0.860991	19
old / adult	0 h / 0 h	Adprhl2	ARHL2_MOUSE	Q8CG72	Poly(ADP-ribose) glycohydrolase ARH3	0.0713044	0.263265	0.145207	1.05067	8
old M1 / old	48 h / 0 h	Adprhl2	ARHL2_MOUSE	Q8CG72	Poly(ADP-ribose) glycohydrolase ARH3	-0.23381	0.0230378	0.0216032	0.850386	8
old M1 / adult	48 h / 0 h	Adprhl2	ARHL2_MOUSE	Q8CG72	Poly(ADP-ribose) glycohydrolase ARH3	-0.162506	0.155586	0.0972463	0.893472	8
old M1 / adult M1	48 h / 48 h	Adprhl2	ARHL2_MOUSE	Q8CG72	Poly(ADP-ribose) glycohydrolase ARH3	0.0103321	0.64557	0.280276	1.00719	8
old M2a / old	48 h / 0 h	Adprhl2	ARHL2_MOUSE	Q8CG72	Poly(ADP-ribose) glycohydrolase ARH3	-0.235484	0.00373176	0.00479515	0.8494	8
old M2a / old M1	48 h / 48 h	Adprhl2	ARHL2_MOUSE	Q8CG72	Poly(ADP-ribose) glycohydrolase ARH3	-0.00167391	0.397402	0.197157	0.99884	8
old M2a / adult	48 h / 0 h	Adprhl2	ARHL2_MOUSE	Q8CG72	Poly(ADP-ribose) glycohydrolase ARH3	-0.16418	0.0327955	0.0286555	0.892436	8
old M2a / adult M1	48 h / 48 h	Adprhl2	ARHL2_MOUSE	Q8CG72	Poly(ADP-ribose) glycohydrolase ARH3	0.00865818	0.413083	0.202924	1.00602	8
old M2a / adult M2a	48 h / 48 h	Adprhl2	ARHL2_MOUSE	Q8CG72	Poly(ADP-ribose) glycohydrolase ARH3	-0.0738046	0.028889	0.0259074	0.950129	8
adult M1 / old	48 h / 0 h	Adprhl2	ARHL2_MOUSE	Q8CG72	Poly(ADP-ribose) glycohydrolase ARH3	-0.244142	0.0858583	0.0612138	0.844318	8
adult M1 / adult	48 h / 0 h	Adprhl2	ARHL2_MOUSE	Q8CG72	Poly(ADP-ribose) glycohydrolase ARH3	-0.172838	0.272622	0.149077	0.887096	8
adult M2a / old	48 h / 0 h	Adprhl2	ARHL2_MOUSE	Q8CG72	Poly(ADP-ribose) glycohydrolase ARH3	-0.16168	0.108731	0.0736409	0.893984	8
adult M2a / old M1	48 h / 48 h	Adprhl2	ARHL2_MOUSE	Q8CG72	Poly(ADP-ribose) glycohydrolase ARH3	0.0721307	0.0445835	0.0365577	1.05127	8
adult M2a / adult	48 h / 0 h	Adprhl2	ARHL2_MOUSE	Q8CG72	Poly(ADP-ribose) glycohydrolase ARH3	-0.0903753	0.399217	0.197758	0.939278	8
adult M2a / adult M1	48 h / 48 h	Adprhl2	ARHL2_MOUSE	Q8CG72	Poly(ADP-ribose) glycohydrolase ARH3	0.0824628	0.0226851	0.0213361	1.05882	8
old / adult	0 h / 0 h	Adrbk1	ARBK1_MOUSE	Q99MK8	Beta-adrenergic receptor kinase 1	0.127562	4.97e-05	0.000112509	1.09245	26
old M1 / old	48 h / 0 h	Adrbk1	ARBK1_MOUSE	Q99MK8	Beta-adrenergic receptor kinase 1	-0.934538	1.02e-21	1.91e-20	0.52321	26
old M1 / adult	48 h / 0 h	Adrbk1	ARBK1_MOUSE	Q99MK8	Beta-adrenergic receptor kinase 1	-0.806976	4.53e-12	3.4e-11	0.571579	26
old M1 / adult M1	48 h / 48 h	Adrbk1	ARBK1_MOUSE	Q99MK8	Beta-adrenergic receptor kinase 1	-0.869562	0.315983	0.166524	0.547313	26
old M2a / old	48 h / 0 h	Adrbk1	ARBK1_MOUSE	Q99MK8	Beta-adrenergic receptor kinase 1	-0.687833	2.72e-23	5.75e-22	0.620786	26
old M2a / old M1	48 h / 48 h	Adrbk1	ARBK1_MOUSE	Q99MK8	Beta-adrenergic receptor kinase 1	0.246705	1.78e-05	4.51e-05	1.18649	26
old M2a / adult	48 h / 0 h	Adrbk1	ARBK1_MOUSE	Q99MK8	Beta-adrenergic receptor kinase 1	-0.560271	1.29e-05	3.37e-05	0.678175	26
old M2a / adult M1	48 h / 48 h	Adrbk1	ARBK1_MOUSE	Q99MK8	Beta-adrenergic receptor kinase 1	-0.622856	0.0227465	0.0213797	0.649384	26
old M2a / adult M2a	48 h / 48 h	Adrbk1	ARBK1_MOUSE	Q99MK8	Beta-adrenergic receptor kinase 1	0.00713724	0.421268	0.205886	1.00496	26
adult M1 / old	48 h / 0 h	Adrbk1	ARBK1_MOUSE	Q99MK8	Beta-adrenergic receptor kinase 1	-0.0649763	2.35e-08	1.05e-07	0.955961	26
adult M1 / adult	48 h / 0 h	Adrbk1	ARBK1_MOUSE	Q99MK8	Beta-adrenergic receptor kinase 1	0.0625855	0.00012077	0.000247959	1.04434	26
adult M2a / old	48 h / 0 h	Adrbk1	ARBK1_MOUSE	Q99MK8	Beta-adrenergic receptor kinase 1	-0.69497	5.08e-23	1.05e-21	0.617722	26
adult M2a / old M1	48 h / 48 h	Adrbk1	ARBK1_MOUSE	Q99MK8	Beta-adrenergic receptor kinase 1	0.239568	4.68e-05	0.000106891	1.18064	26
adult M2a / adult	48 h / 0 h	Adrbk1	ARBK1_MOUSE	Q99MK8	Beta-adrenergic receptor kinase 1	-0.567408	0.00029364	0.000540125	0.674828	26
adult M2a / adult M1	48 h / 48 h	Adrbk1	ARBK1_MOUSE	Q99MK8	Beta-adrenergic receptor kinase 1	-0.629994	0.0568342	0.0443657	0.646179	26
old / adult	0 h / 0 h	Adrm1	ADRM1_MOUSE	Q9JKV1	Proteasomal ubiquitin receptor ADRM1	0.437681	0.0129102	0.0134271	1.35443	7
old M1 / old	48 h / 0 h	Adrm1	ADRM1_MOUSE	Q9JKV1	Proteasomal ubiquitin receptor ADRM1	-0.830299	0.384183	0.192369	0.562413	7
old M1 / adult	48 h / 0 h	Adrm1	ADRM1_MOUSE	Q9JKV1	Proteasomal ubiquitin receptor ADRM1	-0.392618	0.0097459	0.0106474	0.761746	7
old M1 / adult M1	48 h / 48 h	Adrm1	ADRM1_MOUSE	Q9JKV1	Proteasomal ubiquitin receptor ADRM1	-1.49323	0.00356043	0.00461167	0.355217	7
old M2a / old	48 h / 0 h	Adrm1	ADRM1_MOUSE	Q9JKV1	Proteasomal ubiquitin receptor ADRM1	-1.01182	0.052223	0.0414626	0.495921	7
old M2a / old M1	48 h / 48 h	Adrm1	ADRM1_MOUSE	Q9JKV1	Proteasomal ubiquitin receptor ADRM1	-0.181519	0.0300158	0.0267028	0.881774	7
old M2a / adult	48 h / 0 h	Adrm1	ADRM1_MOUSE	Q9JKV1	Proteasomal ubiquitin receptor ADRM1	-0.574138	0.191378	0.114035	0.671687	7
old M2a / adult M1	48 h / 48 h	Adrm1	ADRM1_MOUSE	Q9JKV1	Proteasomal ubiquitin receptor ADRM1	-1.67475	0.882072	0.34832	0.313221	7
old M2a / adult M2a	48 h / 48 h	Adrm1	ADRM1_MOUSE	Q9JKV1	Proteasomal ubiquitin receptor ADRM1	0.358985	0.227595	0.130177	1.28252	7
adult M1 / old	48 h / 0 h	Adrm1	ADRM1_MOUSE	Q9JKV1	Proteasomal ubiquitin receptor ADRM1	0.662928	0.208655	0.121814	1.58329	7
adult M1 / adult	48 h / 0 h	Adrm1	ADRM1_MOUSE	Q9JKV1	Proteasomal ubiquitin receptor ADRM1	1.10061	0.116429	0.0776492	2.14445	7
adult M2a / old	48 h / 0 h	Adrm1	ADRM1_MOUSE	Q9JKV1	Proteasomal ubiquitin receptor ADRM1	-1.3708	0.00362561	0.00468257	0.386676	7
adult M2a / old M1	48 h / 48 h	Adrm1	ADRM1_MOUSE	Q9JKV1	Proteasomal ubiquitin receptor ADRM1	-0.540505	0.000910065	0.00144095	0.68753	7
adult M2a / adult	48 h / 0 h	Adrm1	ADRM1_MOUSE	Q9JKV1	Proteasomal ubiquitin receptor ADRM1	-0.933123	0.652827	0.282557	0.523723	7
adult M2a / adult M1	48 h / 48 h	Adrm1	ADRM1_MOUSE	Q9JKV1	Proteasomal ubiquitin receptor ADRM1	-2.03373	0.641471	0.279071	0.244222	7
old / adult	0 h / 0 h	Adsl	PUR8_MOUSE	P54822	Adenylosuccinate lyase	0.141655	0.194185	0.115241	1.10317	28
old M1 / old	48 h / 0 h	Adsl	PUR8_MOUSE	P54822	Adenylosuccinate lyase	-0.926425	2.75e-08	1.22e-07	0.526161	28
old M1 / adult	48 h / 0 h	Adsl	PUR8_MOUSE	P54822	Adenylosuccinate lyase	-0.78477	0.000503605	0.000863547	0.580445	28
old M1 / adult M1	48 h / 48 h	Adsl	PUR8_MOUSE	P54822	Adenylosuccinate lyase	-0.09338	0.0755275	0.0554133	0.937324	28
old M2a / old	48 h / 0 h	Adsl	PUR8_MOUSE	P54822	Adenylosuccinate lyase	-0.526663	0.0106382	0.0114525	0.694159	28
old M2a / old M1	48 h / 48 h	Adsl	PUR8_MOUSE	P54822	Adenylosuccinate lyase	0.399762	0.000285091	0.000526636	1.31929	28
old M2a / adult	48 h / 0 h	Adsl	PUR8_MOUSE	P54822	Adenylosuccinate lyase	-0.385008	0.58542	0.261447	0.765775	28
old M2a / adult M1	48 h / 48 h	Adsl	PUR8_MOUSE	P54822	Adenylosuccinate lyase	0.306382	0.000684806	0.00112732	1.2366	28
old M2a / adult M2a	48 h / 48 h	Adsl	PUR8_MOUSE	P54822	Adenylosuccinate lyase	0.159623	0.833927	0.335301	1.117	28
adult M1 / old	48 h / 0 h	Adsl	PUR8_MOUSE	P54822	Adenylosuccinate lyase	-0.833045	0.000251167	0.000471254	0.561343	28
adult M1 / adult	48 h / 0 h	Adsl	PUR8_MOUSE	P54822	Adenylosuccinate lyase	-0.69139	0.113668	0.0761908	0.619257	28
adult M2a / old	48 h / 0 h	Adsl	PUR8_MOUSE	P54822	Adenylosuccinate lyase	-0.686286	0.0150203	0.0152135	0.621452	28
adult M2a / old M1	48 h / 48 h	Adsl	PUR8_MOUSE	P54822	Adenylosuccinate lyase	0.240139	4.18e-06	1.22e-05	1.18111	28
adult M2a / adult	48 h / 0 h	Adsl	PUR8_MOUSE	P54822	Adenylosuccinate lyase	-0.544631	0.530835	0.243755	0.685567	28
adult M2a / adult M1	48 h / 48 h	Adsl	PUR8_MOUSE	P54822	Adenylosuccinate lyase	0.146759	2.2e-06	6.83e-06	1.10708	28
old / adult	0 h / 0 h	Adss	PURA2_MOUSE	P46664	Adenylosuccinate synthetase isozyme 2	-0.536746	0.983803	0.374329	0.689324	22
old M1 / old	48 h / 0 h	Adss	PURA2_MOUSE	P46664	Adenylosuccinate synthetase isozyme 2	-0.00250023	0.000100397	0.000210621	0.998268	22
old M1 / adult	48 h / 0 h	Adss	PURA2_MOUSE	P46664	Adenylosuccinate synthetase isozyme 2	-0.539246	0.00483635	0.00595764	0.688131	22
old M1 / adult M1	48 h / 48 h	Adss	PURA2_MOUSE	P46664	Adenylosuccinate synthetase isozyme 2	0.0728307	0.157647	0.0982054	1.05178	22
old M2a / old	48 h / 0 h	Adss	PURA2_MOUSE	P46664	Adenylosuccinate synthetase isozyme 2	-0.00362049	0.000616389	0.00102929	0.997494	22
old M2a / old M1	48 h / 48 h	Adss	PURA2_MOUSE	P46664	Adenylosuccinate synthetase isozyme 2	-0.00112026	0.22082	0.127156	0.999224	22
old M2a / adult	48 h / 0 h	Adss	PURA2_MOUSE	P46664	Adenylosuccinate synthetase isozyme 2	-0.540366	0.00725092	0.00833447	0.687596	22
old M2a / adult M1	48 h / 48 h	Adss	PURA2_MOUSE	P46664	Adenylosuccinate synthetase isozyme 2	0.0717104	0.720436	0.302735	1.05096	22
old M2a / adult M2a	48 h / 48 h	Adss	PURA2_MOUSE	P46664	Adenylosuccinate synthetase isozyme 2	0.152694	0.00270004	0.00364432	1.11164	22
adult M1 / old	48 h / 0 h	Adss	PURA2_MOUSE	P46664	Adenylosuccinate synthetase isozyme 2	-0.0753309	0.00433335	0.00543846	0.949124	22
adult M1 / adult	48 h / 0 h	Adss	PURA2_MOUSE	P46664	Adenylosuccinate synthetase isozyme 2	-0.612077	0.0210621	0.0201025	0.654254	22
adult M2a / old	48 h / 0 h	Adss	PURA2_MOUSE	P46664	Adenylosuccinate synthetase isozyme 2	-0.156314	0.0694926	0.0519647	0.897315	22
adult M2a / old M1	48 h / 48 h	Adss	PURA2_MOUSE	P46664	Adenylosuccinate synthetase isozyme 2	-0.153814	5.53e-06	1.57e-05	0.898871	22
adult M2a / adult	48 h / 0 h	Adss	PURA2_MOUSE	P46664	Adenylosuccinate synthetase isozyme 2	-0.69306	0.211267	0.123013	0.618541	22
adult M2a / adult M1	48 h / 48 h	Adss	PURA2_MOUSE	P46664	Adenylosuccinate synthetase isozyme 2	-0.0809833	0.0216036	0.0205128	0.945413	22
old / adult	0 h / 0 h	Adssl1	PURA1_MOUSE	P28650	Adenylosuccinate synthetase isozyme 1	-0.0807002	0.487981	0.229351	0.945599	18
old M1 / old	48 h / 0 h	Adssl1	PURA1_MOUSE	P28650	Adenylosuccinate synthetase isozyme 1	0.212021	0.0895328	0.0632241	1.15831	18
old M1 / adult	48 h / 0 h	Adssl1	PURA1_MOUSE	P28650	Adenylosuccinate synthetase isozyme 1	0.131321	0.965567	0.369672	1.0953	18
old M1 / adult M1	48 h / 48 h	Adssl1	PURA1_MOUSE	P28650	Adenylosuccinate synthetase isozyme 1	0.192722	5.44e-06	1.54e-05	1.14292	18
old M2a / old	48 h / 0 h	Adssl1	PURA1_MOUSE	P28650	Adenylosuccinate synthetase isozyme 1	-0.587783	6.3e-13	5.22e-12	0.665365	18
old M2a / old M1	48 h / 48 h	Adssl1	PURA1_MOUSE	P28650	Adenylosuccinate synthetase isozyme 1	-0.799804	5.35e-09	2.65e-08	0.574427	18
old M2a / adult	48 h / 0 h	Adssl1	PURA1_MOUSE	P28650	Adenylosuccinate synthetase isozyme 1	-0.668483	6.26e-08	2.6e-07	0.629168	18
old M2a / adult M1	48 h / 48 h	Adssl1	PURA1_MOUSE	P28650	Adenylosuccinate synthetase isozyme 1	-0.607082	0.860544	0.342602	0.656523	18
old M2a / adult M2a	48 h / 48 h	Adssl1	PURA1_MOUSE	P28650	Adenylosuccinate synthetase isozyme 1	0.252202	3.31e-12	2.52e-11	1.19102	18
adult M1 / old	48 h / 0 h	Adssl1	PURA1_MOUSE	P28650	Adenylosuccinate synthetase isozyme 1	0.0192992	0.000101464	0.000212604	1.01347	18
adult M1 / adult	48 h / 0 h	Adssl1	PURA1_MOUSE	P28650	Adenylosuccinate synthetase isozyme 1	-0.061401	0.00689806	0.0079864	0.958333	18
adult M2a / old	48 h / 0 h	Adssl1	PURA1_MOUSE	P28650	Adenylosuccinate synthetase isozyme 1	-0.839985	1.51e-20	2.58e-19	0.55865	18
adult M2a / old M1	48 h / 48 h	Adssl1	PURA1_MOUSE	P28650	Adenylosuccinate synthetase isozyme 1	-1.05201	6.9e-21	1.21e-19	0.482297	18
adult M2a / adult	48 h / 0 h	Adssl1	PURA1_MOUSE	P28650	Adenylosuccinate synthetase isozyme 1	-0.920685	4.3e-16	4.93e-15	0.528258	18
adult M2a / adult M1	48 h / 48 h	Adssl1	PURA1_MOUSE	P28650	Adenylosuccinate synthetase isozyme 1	-0.859284	1.35e-08	6.26e-08	0.551226	18
old / adult	0 h / 0 h	Afg3l2	AFG32_MOUSE	Q8JZQ2	AFG3-like protein 2	0.468656	0.481484	0.227189	1.38382	22
old M1 / old	48 h / 0 h	Afg3l2	AFG32_MOUSE	Q8JZQ2	AFG3-like protein 2	-0.194214	0.0200177	0.0192863	0.874049	22
old M1 / adult	48 h / 0 h	Afg3l2	AFG32_MOUSE	Q8JZQ2	AFG3-like protein 2	0.274442	0.000196126	0.000379913	1.20953	22
old M1 / adult M1	48 h / 48 h	Afg3l2	AFG32_MOUSE	Q8JZQ2	AFG3-like protein 2	-0.28484	0.0723947	0.0536257	0.820833	22
old M2a / old	48 h / 0 h	Afg3l2	AFG32_MOUSE	Q8JZQ2	AFG3-like protein 2	-0.411422	0.12366	0.0813753	0.751882	22
old M2a / old M1	48 h / 48 h	Afg3l2	AFG32_MOUSE	Q8JZQ2	AFG3-like protein 2	-0.217208	8.65e-13	7.08e-12	0.860228	22
old M2a / adult	48 h / 0 h	Afg3l2	AFG32_MOUSE	Q8JZQ2	AFG3-like protein 2	0.0572342	0.711282	0.299982	1.04047	22
old M2a / adult M1	48 h / 48 h	Afg3l2	AFG32_MOUSE	Q8JZQ2	AFG3-like protein 2	-0.502048	2.45e-09	1.27e-08	0.706104	22
old M2a / adult M2a	48 h / 48 h	Afg3l2	AFG32_MOUSE	Q8JZQ2	AFG3-like protein 2	0.316684	0.680438	0.290782	1.24546	22
adult M1 / old	48 h / 0 h	Afg3l2	AFG32_MOUSE	Q8JZQ2	AFG3-like protein 2	0.0906263	0.00237945	0.00327186	1.06483	22
adult M1 / adult	48 h / 0 h	Afg3l2	AFG32_MOUSE	Q8JZQ2	AFG3-like protein 2	0.559283	0.00011041	0.00022899	1.47354	22
adult M2a / old	48 h / 0 h	Afg3l2	AFG32_MOUSE	Q8JZQ2	AFG3-like protein 2	-0.728106	0.102085	0.0701071	0.603696	22
adult M2a / old M1	48 h / 48 h	Afg3l2	AFG32_MOUSE	Q8JZQ2	AFG3-like protein 2	-0.533892	4.21e-10	2.47e-09	0.690689	22
adult M2a / adult	48 h / 0 h	Afg3l2	AFG32_MOUSE	Q8JZQ2	AFG3-like protein 2	-0.25945	0.653195	0.282645	0.835407	22
adult M2a / adult M1	48 h / 48 h	Afg3l2	AFG32_MOUSE	Q8JZQ2	AFG3-like protein 2	-0.818732	1.16e-10	7.36e-10	0.56694	22
old / adult	0 h / 0 h	Aftph	AFTIN_MOUSE	Q80WT5	Aftiphilin	0.369412	0.0979299	0.0679027	1.29183	8
old M1 / old	48 h / 0 h	Aftph	AFTIN_MOUSE	Q80WT5	Aftiphilin	-0.280674	0.890778	0.350634	0.823207	8
old M1 / adult	48 h / 0 h	Aftph	AFTIN_MOUSE	Q80WT5	Aftiphilin	0.0887381	0.567426	0.255669	1.06344	8
old M1 / adult M1	48 h / 48 h	Aftph	AFTIN_MOUSE	Q80WT5	Aftiphilin	-0.516947	0.15918	0.098899	0.698849	8
old M2a / old	48 h / 0 h	Aftph	AFTIN_MOUSE	Q80WT5	Aftiphilin	-0.467326	0.587742	0.262112	0.723304	8
old M2a / old M1	48 h / 48 h	Aftph	AFTIN_MOUSE	Q80WT5	Aftiphilin	-0.186652	0.535794	0.24526	0.878642	8
old M2a / adult	48 h / 0 h	Aftph	AFTIN_MOUSE	Q80WT5	Aftiphilin	-0.097914	0.692591	0.294407	0.934383	8
old M2a / adult M1	48 h / 48 h	Aftph	AFTIN_MOUSE	Q80WT5	Aftiphilin	-0.703599	0.263443	0.145286	0.614039	8
old M2a / adult M2a	48 h / 48 h	Aftph	AFTIN_MOUSE	Q80WT5	Aftiphilin	-0.0452642	0.224547	0.128817	0.969112	8
adult M1 / old	48 h / 0 h	Aftph	AFTIN_MOUSE	Q80WT5	Aftiphilin	0.236273	0.144975	0.0921089	1.17795	8
adult M1 / adult	48 h / 0 h	Aftph	AFTIN_MOUSE	Q80WT5	Aftiphilin	0.605685	0.332456	0.173062	1.5217	8
adult M2a / old	48 h / 0 h	Aftph	AFTIN_MOUSE	Q80WT5	Aftiphilin	-0.422062	0.878599	0.347447	0.746357	8
adult M2a / old M1	48 h / 48 h	Aftph	AFTIN_MOUSE	Q80WT5	Aftiphilin	-0.141388	0.129656	0.0844805	0.906647	8
adult M2a / adult	48 h / 0 h	Aftph	AFTIN_MOUSE	Q80WT5	Aftiphilin	-0.0526497	0.888119	0.349891	0.964164	8
adult M2a / adult M1	48 h / 48 h	Aftph	AFTIN_MOUSE	Q80WT5	Aftiphilin	-0.658335	0.327443	0.171062	0.633609	8
old / adult	0 h / 0 h	Agfg1	AGFG1_MOUSE	Q8K2K6	Arf-GAP domain and FG repeat-containing protein 1	0.376239	0.13418	0.0867598	1.29795	10
old M1 / old	48 h / 0 h	Agfg1	AGFG1_MOUSE	Q8K2K6	Arf-GAP domain and FG repeat-containing protein 1	0.884834	6.57e-05	0.000144771	1.84655	10
old M1 / adult	48 h / 0 h	Agfg1	AGFG1_MOUSE	Q8K2K6	Arf-GAP domain and FG repeat-containing protein 1	1.26107	3.72e-08	1.61e-07	2.39674	10
old M1 / adult M1	48 h / 48 h	Agfg1	AGFG1_MOUSE	Q8K2K6	Arf-GAP domain and FG repeat-containing protein 1	0.130978	0.281482	0.152728	1.09504	10
old M2a / old	48 h / 0 h	Agfg1	AGFG1_MOUSE	Q8K2K6	Arf-GAP domain and FG repeat-containing protein 1	-0.229205	1.26e-07	4.96e-07	0.853105	10
old M2a / old M1	48 h / 48 h	Agfg1	AGFG1_MOUSE	Q8K2K6	Arf-GAP domain and FG repeat-containing protein 1	-1.11404	9.73e-16	1.09e-14	0.461999	10
old M2a / adult	48 h / 0 h	Agfg1	AGFG1_MOUSE	Q8K2K6	Arf-GAP domain and FG repeat-containing protein 1	0.147034	0.064658	0.0491278	1.10729	10
old M2a / adult M1	48 h / 48 h	Agfg1	AGFG1_MOUSE	Q8K2K6	Arf-GAP domain and FG repeat-containing protein 1	-0.983061	2.89e-07	1.07e-06	0.505905	10
old M2a / adult M2a	48 h / 48 h	Agfg1	AGFG1_MOUSE	Q8K2K6	Arf-GAP domain and FG repeat-containing protein 1	-0.263961	0.273533	0.149444	0.832798	10
adult M1 / old	48 h / 0 h	Agfg1	AGFG1_MOUSE	Q8K2K6	Arf-GAP domain and FG repeat-containing protein 1	0.753857	0.000559783	0.000947752	1.68629	10
adult M1 / adult	48 h / 0 h	Agfg1	AGFG1_MOUSE	Q8K2K6	Arf-GAP domain and FG repeat-containing protein 1	1.1301	1.18e-06	3.87e-06	2.18873	10
adult M2a / old	48 h / 0 h	Agfg1	AGFG1_MOUSE	Q8K2K6	Arf-GAP domain and FG repeat-containing protein 1	0.0347565	0.0238956	0.0222518	1.02438	10
adult M2a / old M1	48 h / 48 h	Agfg1	AGFG1_MOUSE	Q8K2K6	Arf-GAP domain and FG repeat-containing protein 1	-0.850078	1.34e-15	1.48e-14	0.554755	10
adult M2a / adult	48 h / 0 h	Agfg1	AGFG1_MOUSE	Q8K2K6	Arf-GAP domain and FG repeat-containing protein 1	0.410995	0.887046	0.349632	1.3296	10
adult M2a / adult M1	48 h / 48 h	Agfg1	AGFG1_MOUSE	Q8K2K6	Arf-GAP domain and FG repeat-containing protein 1	-0.7191	3.49e-10	2.07e-09	0.607476	10
old / adult	0 h / 0 h	Agfg2	AGFG2_MOUSE	Q80WC7	Arf-GAP domain and FG repeat-containing protein 2	0.189085	0.132832	0.0860894	1.14004	5
old M1 / old	48 h / 0 h	Agfg2	AGFG2_MOUSE	Q80WC7	Arf-GAP domain and FG repeat-containing protein 2	-0.0153781	0.00130936	0.00196737	0.989397	5
old M1 / adult	48 h / 0 h	Agfg2	AGFG2_MOUSE	Q80WC7	Arf-GAP domain and FG repeat-containing protein 2	0.173707	0.0690816	0.0517004	1.12795	5
old M1 / adult M1	48 h / 48 h	Agfg2	AGFG2_MOUSE	Q80WC7	Arf-GAP domain and FG repeat-containing protein 2	-0.252544	0.985816	0.374778	0.839415	5
old M2a / old	48 h / 0 h	Agfg2	AGFG2_MOUSE	Q80WC7	Arf-GAP domain and FG repeat-containing protein 2	-0.736719	5.19e-05	0.000117149	0.600103	5
old M2a / old M1	48 h / 48 h	Agfg2	AGFG2_MOUSE	Q80WC7	Arf-GAP domain and FG repeat-containing protein 2	-0.721341	0.673545	0.288732	0.606533	5
old M2a / adult	48 h / 0 h	Agfg2	AGFG2_MOUSE	Q80WC7	Arf-GAP domain and FG repeat-containing protein 2	-0.547634	0.00930023	0.0102458	0.684141	5
old M2a / adult M1	48 h / 48 h	Agfg2	AGFG2_MOUSE	Q80WC7	Arf-GAP domain and FG repeat-containing protein 2	-0.973885	0.701282	0.297042	0.509133	5
old M2a / adult M2a	48 h / 48 h	Agfg2	AGFG2_MOUSE	Q80WC7	Arf-GAP domain and FG repeat-containing protein 2	-0.256228	0.268103	0.147213	0.837274	5
adult M1 / old	48 h / 0 h	Agfg2	AGFG2_MOUSE	Q80WC7	Arf-GAP domain and FG repeat-containing protein 2	0.237166	0.00712538	0.00821001	1.17867	5
adult M1 / adult	48 h / 0 h	Agfg2	AGFG2_MOUSE	Q80WC7	Arf-GAP domain and FG repeat-containing protein 2	0.42625	0.416044	0.204015	1.34374	5
adult M2a / old	48 h / 0 h	Agfg2	AGFG2_MOUSE	Q80WC7	Arf-GAP domain and FG repeat-containing protein 2	-0.480491	0.00175706	0.0025305	0.716734	5
adult M2a / old M1	48 h / 48 h	Agfg2	AGFG2_MOUSE	Q80WC7	Arf-GAP domain and FG repeat-containing protein 2	-0.465113	0.861735	0.342935	0.724415	5
adult M2a / adult	48 h / 0 h	Agfg2	AGFG2_MOUSE	Q80WC7	Arf-GAP domain and FG repeat-containing protein 2	-0.291406	0.0103588	0.0112155	0.817105	5
adult M2a / adult M1	48 h / 48 h	Agfg2	AGFG2_MOUSE	Q80WC7	Arf-GAP domain and FG repeat-containing protein 2	-0.717656	0.371203	0.187671	0.608085	5
old / adult	0 h / 0 h	Agk	AGK_MOUSE	Q9ESW4	Acylglycerol kinase, mitochondrial	-0.00120604	0.469406	0.223025	0.999164	6
old M1 / old	48 h / 0 h	Agk	AGK_MOUSE	Q9ESW4	Acylglycerol kinase, mitochondrial	-0.394948	2.31e-07	8.67e-07	0.760517	6
old M1 / adult	48 h / 0 h	Agk	AGK_MOUSE	Q9ESW4	Acylglycerol kinase, mitochondrial	-0.396155	0.000100583	0.000210957	0.759881	6
old M1 / adult M1	48 h / 48 h	Agk	AGK_MOUSE	Q9ESW4	Acylglycerol kinase, mitochondrial	0.3582	0.0128554	0.0133799	1.28183	6
old M2a / old	48 h / 0 h	Agk	AGK_MOUSE	Q9ESW4	Acylglycerol kinase, mitochondrial	-0.262946	0.000194459	0.000377226	0.833385	6
old M2a / old M1	48 h / 48 h	Agk	AGK_MOUSE	Q9ESW4	Acylglycerol kinase, mitochondrial	0.132003	0.0157701	0.0158453	1.09581	6
old M2a / adult	48 h / 0 h	Agk	AGK_MOUSE	Q9ESW4	Acylglycerol kinase, mitochondrial	-0.264152	0.00112534	0.00172834	0.832688	6
old M2a / adult M1	48 h / 48 h	Agk	AGK_MOUSE	Q9ESW4	Acylglycerol kinase, mitochondrial	0.490203	0.0033875	0.00442237	1.40464	6
old M2a / adult M2a	48 h / 48 h	Agk	AGK_MOUSE	Q9ESW4	Acylglycerol kinase, mitochondrial	0.0599473	0.00682024	0.00790837	1.04243	6
adult M1 / old	48 h / 0 h	Agk	AGK_MOUSE	Q9ESW4	Acylglycerol kinase, mitochondrial	-0.753149	7.73e-06	2.13e-05	0.593307	6
adult M1 / adult	48 h / 0 h	Agk	AGK_MOUSE	Q9ESW4	Acylglycerol kinase, mitochondrial	-0.754355	0.000409697	0.000721334	0.592811	6
adult M2a / old	48 h / 0 h	Agk	AGK_MOUSE	Q9ESW4	Acylglycerol kinase, mitochondrial	-0.322893	2.32e-09	1.21e-08	0.799465	6
adult M2a / old M1	48 h / 48 h	Agk	AGK_MOUSE	Q9ESW4	Acylglycerol kinase, mitochondrial	0.0720556	0.645926	0.280385	1.05121	6
adult M2a / adult	48 h / 0 h	Agk	AGK_MOUSE	Q9ESW4	Acylglycerol kinase, mitochondrial	-0.324099	1.95e-07	7.42e-07	0.798797	6
adult M2a / adult M1	48 h / 48 h	Agk	AGK_MOUSE	Q9ESW4	Acylglycerol kinase, mitochondrial	0.430256	0.0516206	0.0410986	1.34747	6
old / adult	0 h / 0 h	Ago1	AGO1_MOUSE	Q8CJG1	Protein argonaute-1	0.780629	0.000607307	0.0010163	1.71788	8
old M1 / old	48 h / 0 h	Ago1	AGO1_MOUSE	Q8CJG1	Protein argonaute-1	-2.00574	0.702085	0.297257	0.249007	8
old M1 / adult	48 h / 0 h	Ago1	AGO1_MOUSE	Q8CJG1	Protein argonaute-1	-1.22511	0.0283042	0.0254875	0.427764	8
old M2a / old	48 h / 0 h	Ago1	AGO1_MOUSE	Q8CJG1	Protein argonaute-1	1.59062	0.109741	0.0741451	3.01178	8
old M2a / adult	48 h / 0 h	Ago1	AGO1_MOUSE	Q8CJG1	Protein argonaute-1	2.37124	0.781225	0.320317	5.17387	8
old / adult	0 h / 0 h	Ago2	AGO2_MOUSE	Q8CJG0	Protein argonaute-2	0.0220661	1.2e-05	3.17e-05	1.01541	20
old M1 / old	48 h / 0 h	Ago2	AGO2_MOUSE	Q8CJG0	Protein argonaute-2	-0.483869	1.34e-05	3.5e-05	0.715058	20
old M1 / adult	48 h / 0 h	Ago2	AGO2_MOUSE	Q8CJG0	Protein argonaute-2	-0.461803	0.00104861	0.00162676	0.726079	20
old M1 / adult M1	48 h / 48 h	Ago2	AGO2_MOUSE	Q8CJG0	Protein argonaute-2	-0.10903	0.687551	0.292878	0.927211	20
old M2a / old	48 h / 0 h	Ago2	AGO2_MOUSE	Q8CJG0	Protein argonaute-2	-0.567595	7.25e-10	4.09e-09	0.674741	20
old M2a / old M1	48 h / 48 h	Ago2	AGO2_MOUSE	Q8CJG0	Protein argonaute-2	-0.0837265	0.896289	0.352129	0.943617	20
old M2a / adult	48 h / 0 h	Ago2	AGO2_MOUSE	Q8CJG0	Protein argonaute-2	-0.545529	6.77e-05	0.000148572	0.68514	20
old M2a / adult M1	48 h / 48 h	Ago2	AGO2_MOUSE	Q8CJG0	Protein argonaute-2	-0.192757	0.740557	0.308766	0.874932	20
old M2a / adult M2a	48 h / 48 h	Ago2	AGO2_MOUSE	Q8CJG0	Protein argonaute-2	0.184995	0.0013664	0.00204056	1.13681	20
adult M1 / old	48 h / 0 h	Ago2	AGO2_MOUSE	Q8CJG0	Protein argonaute-2	-0.374838	0.00606525	0.00718366	0.771192	20
adult M1 / adult	48 h / 0 h	Ago2	AGO2_MOUSE	Q8CJG0	Protein argonaute-2	-0.352772	0.203831	0.1197	0.783078	20
adult M2a / old	48 h / 0 h	Ago2	AGO2_MOUSE	Q8CJG0	Protein argonaute-2	-0.75259	4.78e-13	4.03e-12	0.593537	20
adult M2a / old M1	48 h / 48 h	Ago2	AGO2_MOUSE	Q8CJG0	Protein argonaute-2	-0.268722	0.011466	0.0121644	0.830055	20
adult M2a / adult	48 h / 0 h	Ago2	AGO2_MOUSE	Q8CJG0	Protein argonaute-2	-0.730524	1.03e-08	4.89e-08	0.602685	20
adult M2a / adult M1	48 h / 48 h	Ago2	AGO2_MOUSE	Q8CJG0	Protein argonaute-2	-0.377752	0.00226523	0.00313775	0.769636	20
old / adult	0 h / 0 h	Agpat3	PLCC_MOUSE	Q9D517	1-acyl-sn-glycerol-3-phosphate acyltransferase gamma	-0.206044	0.0283727	0.0255358	0.866911	4
old M1 / old	48 h / 0 h	Agpat3	PLCC_MOUSE	Q9D517	1-acyl-sn-glycerol-3-phosphate acyltransferase gamma	-0.678296	0.458297	0.219243	0.624903	4
old M1 / adult	48 h / 0 h	Agpat3	PLCC_MOUSE	Q9D517	1-acyl-sn-glycerol-3-phosphate acyltransferase gamma	-0.88434	0.0227571	0.0213867	0.541735	4
old M1 / adult M1	48 h / 48 h	Agpat3	PLCC_MOUSE	Q9D517	1-acyl-sn-glycerol-3-phosphate acyltransferase gamma	-0.0390751	0.110391	0.0744864	0.973279	4
old M2a / old	48 h / 0 h	Agpat3	PLCC_MOUSE	Q9D517	1-acyl-sn-glycerol-3-phosphate acyltransferase gamma	-0.588226	0.151385	0.0952239	0.66516	4
old M2a / old M1	48 h / 48 h	Agpat3	PLCC_MOUSE	Q9D517	1-acyl-sn-glycerol-3-phosphate acyltransferase gamma	0.09007	0.876056	0.346809	1.06442	4
old M2a / adult	48 h / 0 h	Agpat3	PLCC_MOUSE	Q9D517	1-acyl-sn-glycerol-3-phosphate acyltransferase gamma	-0.79427	0.0016608	0.00241307	0.576635	4
old M2a / adult M1	48 h / 48 h	Agpat3	PLCC_MOUSE	Q9D517	1-acyl-sn-glycerol-3-phosphate acyltransferase gamma	0.0509948	0.00732617	0.00840702	1.03598	4
old M2a / adult M2a	48 h / 48 h	Agpat3	PLCC_MOUSE	Q9D517	1-acyl-sn-glycerol-3-phosphate acyltransferase gamma	0.0436092	0.110973	0.0748063	1.03069	4
adult M1 / old	48 h / 0 h	Agpat3	PLCC_MOUSE	Q9D517	1-acyl-sn-glycerol-3-phosphate acyltransferase gamma	-0.639221	0.060332	0.0465228	0.64206	4
adult M1 / adult	48 h / 0 h	Agpat3	PLCC_MOUSE	Q9D517	1-acyl-sn-glycerol-3-phosphate acyltransferase gamma	-0.845265	0.000937508	0.00147909	0.556609	4
adult M2a / old	48 h / 0 h	Agpat3	PLCC_MOUSE	Q9D517	1-acyl-sn-glycerol-3-phosphate acyltransferase gamma	-0.631835	0.00449492	0.0056068	0.645355	4
adult M2a / old M1	48 h / 48 h	Agpat3	PLCC_MOUSE	Q9D517	1-acyl-sn-glycerol-3-phosphate acyltransferase gamma	0.0464607	0.286912	0.154943	1.03273	4
adult M2a / adult	48 h / 0 h	Agpat3	PLCC_MOUSE	Q9D517	1-acyl-sn-glycerol-3-phosphate acyltransferase gamma	-0.837879	0.0037402	0.00480448	0.559465	4
adult M2a / adult M1	48 h / 48 h	Agpat3	PLCC_MOUSE	Q9D517	1-acyl-sn-glycerol-3-phosphate acyltransferase gamma	0.00738557	0.103566	0.0708909	1.00513	4
old / adult	0 h / 0 h	Agpat4	PLCD_MOUSE	Q8K4X7	1-acyl-sn-glycerol-3-phosphate acyltransferase delta	-0.193477	0.795901	0.32465	0.874496	8
old M1 / old	48 h / 0 h	Agpat4	PLCD_MOUSE	Q8K4X7	1-acyl-sn-glycerol-3-phosphate acyltransferase delta	0.133878	0.368919	0.186847	1.09724	8
old M1 / adult	48 h / 0 h	Agpat4	PLCD_MOUSE	Q8K4X7	1-acyl-sn-glycerol-3-phosphate acyltransferase delta	-0.0595994	0.612524	0.269997	0.959531	8
old M1 / adult M1	48 h / 48 h	Agpat4	PLCD_MOUSE	Q8K4X7	1-acyl-sn-glycerol-3-phosphate acyltransferase delta	0.176019	0.0466902	0.0379364	1.12976	8
old M2a / old	48 h / 0 h	Agpat4	PLCD_MOUSE	Q8K4X7	1-acyl-sn-glycerol-3-phosphate acyltransferase delta	-0.0135238	0.914841	0.356875	0.99067	8
old M2a / old M1	48 h / 48 h	Agpat4	PLCD_MOUSE	Q8K4X7	1-acyl-sn-glycerol-3-phosphate acyltransferase delta	-0.147401	0.775587	0.318727	0.902875	8
old M2a / adult	48 h / 0 h	Agpat4	PLCD_MOUSE	Q8K4X7	1-acyl-sn-glycerol-3-phosphate acyltransferase delta	-0.207001	0.774453	0.318423	0.866336	8
old M2a / adult M1	48 h / 48 h	Agpat4	PLCD_MOUSE	Q8K4X7	1-acyl-sn-glycerol-3-phosphate acyltransferase delta	0.0286176	0.504465	0.234891	1.02003	8
old M2a / adult M2a	48 h / 48 h	Agpat4	PLCD_MOUSE	Q8K4X7	1-acyl-sn-glycerol-3-phosphate acyltransferase delta	0.372565	8.19e-05	0.000176143	1.29465	8
adult M1 / old	48 h / 0 h	Agpat4	PLCD_MOUSE	Q8K4X7	1-acyl-sn-glycerol-3-phosphate acyltransferase delta	-0.0421414	0.536335	0.245435	0.971212	8
adult M1 / adult	48 h / 0 h	Agpat4	PLCD_MOUSE	Q8K4X7	1-acyl-sn-glycerol-3-phosphate acyltransferase delta	-0.235618	0.207799	0.121422	0.849321	8
adult M2a / old	48 h / 0 h	Agpat4	PLCD_MOUSE	Q8K4X7	1-acyl-sn-glycerol-3-phosphate acyltransferase delta	-0.386088	0.0360077	0.0308499	0.765201	8
adult M2a / old M1	48 h / 48 h	Agpat4	PLCD_MOUSE	Q8K4X7	1-acyl-sn-glycerol-3-phosphate acyltransferase delta	-0.519966	0.00381843	0.00488762	0.697388	8
adult M2a / adult	48 h / 0 h	Agpat4	PLCD_MOUSE	Q8K4X7	1-acyl-sn-glycerol-3-phosphate acyltransferase delta	-0.579565	0.0741393	0.0546278	0.669165	8
adult M2a / adult M1	48 h / 48 h	Agpat4	PLCD_MOUSE	Q8K4X7	1-acyl-sn-glycerol-3-phosphate acyltransferase delta	-0.343947	0.474492	0.224773	0.787883	8
old / adult	0 h / 0 h	Agps	ADAS_MOUSE	Q8C0I1	Alkyldihydroxyacetonephosphate synthase, peroxisomal	-0.474413	0.0188214	0.0183237	0.71976	15
old M1 / old	48 h / 0 h	Agps	ADAS_MOUSE	Q8C0I1	Alkyldihydroxyacetonephosphate synthase, peroxisomal	0.629579	6.82e-10	3.86e-09	1.54711	15
old M1 / adult	48 h / 0 h	Agps	ADAS_MOUSE	Q8C0I1	Alkyldihydroxyacetonephosphate synthase, peroxisomal	0.155167	0.000531087	0.00090485	1.11355	15
old M1 / adult M1	48 h / 48 h	Agps	ADAS_MOUSE	Q8C0I1	Alkyldihydroxyacetonephosphate synthase, peroxisomal	-0.213026	0.0179195	0.0176059	0.862726	15
old M2a / old	48 h / 0 h	Agps	ADAS_MOUSE	Q8C0I1	Alkyldihydroxyacetonephosphate synthase, peroxisomal	0.503495	0.000407161	0.000717336	1.41764	15
old M2a / old M1	48 h / 48 h	Agps	ADAS_MOUSE	Q8C0I1	Alkyldihydroxyacetonephosphate synthase, peroxisomal	-0.126085	0.000107503	0.000223825	0.916315	15
old M2a / adult	48 h / 0 h	Agps	ADAS_MOUSE	Q8C0I1	Alkyldihydroxyacetonephosphate synthase, peroxisomal	0.029082	0.185553	0.111385	1.02036	15
old M2a / adult M1	48 h / 48 h	Agps	ADAS_MOUSE	Q8C0I1	Alkyldihydroxyacetonephosphate synthase, peroxisomal	-0.33911	0.233614	0.132678	0.790529	15
old M2a / adult M2a	48 h / 48 h	Agps	ADAS_MOUSE	Q8C0I1	Alkyldihydroxyacetonephosphate synthase, peroxisomal	0.0888253	0.860217	0.342494	1.0635	15
adult M1 / old	48 h / 0 h	Agps	ADAS_MOUSE	Q8C0I1	Alkyldihydroxyacetonephosphate synthase, peroxisomal	0.842605	8.87e-05	0.000188626	1.79329	15
adult M1 / adult	48 h / 0 h	Agps	ADAS_MOUSE	Q8C0I1	Alkyldihydroxyacetonephosphate synthase, peroxisomal	0.368192	0.261884	0.144657	1.29073	15
adult M2a / old	48 h / 0 h	Agps	ADAS_MOUSE	Q8C0I1	Alkyldihydroxyacetonephosphate synthase, peroxisomal	0.41467	0.00270582	0.00365151	1.33299	15
adult M2a / old M1	48 h / 48 h	Agps	ADAS_MOUSE	Q8C0I1	Alkyldihydroxyacetonephosphate synthase, peroxisomal	-0.21491	0.000272061	0.000505491	0.8616	15
adult M2a / adult	48 h / 0 h	Agps	ADAS_MOUSE	Q8C0I1	Alkyldihydroxyacetonephosphate synthase, peroxisomal	-0.0597433	0.608176	0.268681	0.959435	15
adult M2a / adult M1	48 h / 48 h	Agps	ADAS_MOUSE	Q8C0I1	Alkyldihydroxyacetonephosphate synthase, peroxisomal	-0.427936	0.266824	0.146662	0.743325	15
old / adult	0 h / 0 h	Agtrap	ATRAP_MOUSE	Q9WVK0	Type-1 angiotensin II receptor-associated protein	-0.724226	0.332606	0.173112	0.605322	3
old M1 / old	48 h / 0 h	Agtrap	ATRAP_MOUSE	Q9WVK0	Type-1 angiotensin II receptor-associated protein	-0.0680816	0.204011	0.119774	0.953906	3
old M1 / adult	48 h / 0 h	Agtrap	ATRAP_MOUSE	Q9WVK0	Type-1 angiotensin II receptor-associated protein	-0.792307	0.205174	0.120291	0.57742	3
old M1 / adult M1	48 h / 48 h	Agtrap	ATRAP_MOUSE	Q9WVK0	Type-1 angiotensin II receptor-associated protein	-0.811629	0.732776	0.306386	0.569738	3
old M2a / old	48 h / 0 h	Agtrap	ATRAP_MOUSE	Q9WVK0	Type-1 angiotensin II receptor-associated protein	-0.307077	0.402697	0.199071	0.808278	3
old M2a / old M1	48 h / 48 h	Agtrap	ATRAP_MOUSE	Q9WVK0	Type-1 angiotensin II receptor-associated protein	-0.238995	0.00375489	0.00481875	0.847335	3
old M2a / adult	48 h / 0 h	Agtrap	ATRAP_MOUSE	Q9WVK0	Type-1 angiotensin II receptor-associated protein	-1.0313	0.501561	0.233912	0.489268	3
old M2a / adult M1	48 h / 48 h	Agtrap	ATRAP_MOUSE	Q9WVK0	Type-1 angiotensin II receptor-associated protein	-1.05062	1.79e-05	4.52e-05	0.482759	3
old M2a / adult M2a	48 h / 48 h	Agtrap	ATRAP_MOUSE	Q9WVK0	Type-1 angiotensin II receptor-associated protein	0.199296	0.58363	0.260896	1.14814	3
adult M1 / old	48 h / 0 h	Agtrap	ATRAP_MOUSE	Q9WVK0	Type-1 angiotensin II receptor-associated protein	0.743548	0.0203612	0.0195608	1.67429	3
adult M1 / adult	48 h / 0 h	Agtrap	ATRAP_MOUSE	Q9WVK0	Type-1 angiotensin II receptor-associated protein	0.0193218	4.16e-05	9.61e-05	1.01348	3
adult M2a / old	48 h / 0 h	Agtrap	ATRAP_MOUSE	Q9WVK0	Type-1 angiotensin II receptor-associated protein	-0.506372	0.739585	0.308478	0.70399	3
adult M2a / old M1	48 h / 48 h	Agtrap	ATRAP_MOUSE	Q9WVK0	Type-1 angiotensin II receptor-associated protein	-0.438291	2.08e-05	5.19e-05	0.738008	3
adult M2a / adult	48 h / 0 h	Agtrap	ATRAP_MOUSE	Q9WVK0	Type-1 angiotensin II receptor-associated protein	-1.2306	0.597309	0.265139	0.426141	3
adult M2a / adult M1	48 h / 48 h	Agtrap	ATRAP_MOUSE	Q9WVK0	Type-1 angiotensin II receptor-associated protein	-1.24992	0.000166243	0.000329309	0.420472	3
old / adult	0 h / 0 h	Ahcy	SAHH_MOUSE	P50247	Adenosylhomocysteinase	0.507996	1.55e-05	3.99e-05	1.42207	29
old M1 / old	48 h / 0 h	Ahcy	SAHH_MOUSE	P50247	Adenosylhomocysteinase	-0.925714	1.58e-18	2.3e-17	0.52642	29
old M1 / adult	48 h / 0 h	Ahcy	SAHH_MOUSE	P50247	Adenosylhomocysteinase	-0.417717	6.72e-05	0.000147636	0.748608	29
old M1 / adult M1	48 h / 48 h	Ahcy	SAHH_MOUSE	P50247	Adenosylhomocysteinase	-0.259816	0.000981124	0.00153651	0.835195	29
old M2a / old	48 h / 0 h	Ahcy	SAHH_MOUSE	P50247	Adenosylhomocysteinase	-1.17701	1.65e-26	4.42e-25	0.442268	29
old M2a / old M1	48 h / 48 h	Ahcy	SAHH_MOUSE	P50247	Adenosylhomocysteinase	-0.251294	0.483479	0.227893	0.840143	29
old M2a / adult	48 h / 0 h	Ahcy	SAHH_MOUSE	P50247	Adenosylhomocysteinase	-0.669011	5.6e-06	1.59e-05	0.628938	29
old M2a / adult M1	48 h / 48 h	Ahcy	SAHH_MOUSE	P50247	Adenosylhomocysteinase	-0.511109	0.00578938	0.00691431	0.701683	29
old M2a / adult M2a	48 h / 48 h	Ahcy	SAHH_MOUSE	P50247	Adenosylhomocysteinase	-0.0501801	0.57889	0.259327	0.965816	29
adult M1 / old	48 h / 0 h	Ahcy	SAHH_MOUSE	P50247	Adenosylhomocysteinase	-0.665898	8.74e-05	0.000186352	0.630296	29
adult M1 / adult	48 h / 0 h	Ahcy	SAHH_MOUSE	P50247	Adenosylhomocysteinase	-0.157902	0.929883	0.360707	0.896328	29
adult M2a / old	48 h / 0 h	Ahcy	SAHH_MOUSE	P50247	Adenosylhomocysteinase	-1.12683	1.02e-22	2.07e-21	0.457922	29
adult M2a / old M1	48 h / 48 h	Ahcy	SAHH_MOUSE	P50247	Adenosylhomocysteinase	-0.201114	0.560667	0.253481	0.869879	29
adult M2a / adult	48 h / 0 h	Ahcy	SAHH_MOUSE	P50247	Adenosylhomocysteinase	-0.618831	0.000224408	0.000427461	0.651198	29
adult M2a / adult M1	48 h / 48 h	Ahcy	SAHH_MOUSE	P50247	Adenosylhomocysteinase	-0.460929	0.0699991	0.0522517	0.726518	29
old / adult	0 h / 0 h	Ahcyl1	SAHH2_MOUSE	Q80SW1	Putative adenosylhomocysteinase 2	-0.305089	0.337434	0.17494	0.809392	6
old M1 / old	48 h / 0 h	Ahcyl1	SAHH2_MOUSE	Q80SW1	Putative adenosylhomocysteinase 2	0.0220014	0.61116	0.269587	1.01537	6
old M1 / adult	48 h / 0 h	Ahcyl1	SAHH2_MOUSE	Q80SW1	Putative adenosylhomocysteinase 2	-0.283088	0.780554	0.320123	0.82183	6
old M1 / adult M1	48 h / 48 h	Ahcyl1	SAHH2_MOUSE	Q80SW1	Putative adenosylhomocysteinase 2	0.124766	0.93667	0.3624	1.09033	6
old M2a / old	48 h / 0 h	Ahcyl1	SAHH2_MOUSE	Q80SW1	Putative adenosylhomocysteinase 2	0.513816	0.000946974	0.00149169	1.42782	6
old M2a / old M1	48 h / 48 h	Ahcyl1	SAHH2_MOUSE	Q80SW1	Putative adenosylhomocysteinase 2	0.491815	3.89e-05	9.06e-05	1.40621	6
old M2a / adult	48 h / 0 h	Ahcyl1	SAHH2_MOUSE	Q80SW1	Putative adenosylhomocysteinase 2	0.208727	0.0230609	0.0216222	1.15567	6
old M2a / adult M1	48 h / 48 h	Ahcyl1	SAHH2_MOUSE	Q80SW1	Putative adenosylhomocysteinase 2	0.616581	0.000283114	0.000523423	1.53324	6
old M2a / adult M2a	48 h / 48 h	Ahcyl1	SAHH2_MOUSE	Q80SW1	Putative adenosylhomocysteinase 2	0.0180736	0.355486	0.181744	1.01261	6
adult M1 / old	48 h / 0 h	Ahcyl1	SAHH2_MOUSE	Q80SW1	Putative adenosylhomocysteinase 2	-0.102765	0.896536	0.352186	0.931247	6
adult M1 / adult	48 h / 0 h	Ahcyl1	SAHH2_MOUSE	Q80SW1	Putative adenosylhomocysteinase 2	-0.407854	0.40365	0.199413	0.753744	6
adult M2a / old	48 h / 0 h	Ahcyl1	SAHH2_MOUSE	Q80SW1	Putative adenosylhomocysteinase 2	0.495743	7.06e-05	0.00015436	1.41005	6
adult M2a / old M1	48 h / 48 h	Ahcyl1	SAHH2_MOUSE	Q80SW1	Putative adenosylhomocysteinase 2	0.473741	0.00060546	0.00101363	1.38871	6
adult M2a / adult	48 h / 0 h	Ahcyl1	SAHH2_MOUSE	Q80SW1	Putative adenosylhomocysteinase 2	0.190653	0.00668072	0.00777415	1.14128	6
adult M2a / adult M1	48 h / 48 h	Ahcyl1	SAHH2_MOUSE	Q80SW1	Putative adenosylhomocysteinase 2	0.598508	0.000391709	0.000693588	1.51415	6
old / adult	0 h / 0 h	Ahcyl2	SAHH3_MOUSE	Q68FL4	Putative adenosylhomocysteinase 3	-0.0500107	0.966557	0.369923	0.965929	20
old M1 / old	48 h / 0 h	Ahcyl2	SAHH3_MOUSE	Q68FL4	Putative adenosylhomocysteinase 3	-0.212192	0.0374875	0.0318702	0.863225	20
old M1 / adult	48 h / 0 h	Ahcyl2	SAHH3_MOUSE	Q68FL4	Putative adenosylhomocysteinase 3	-0.262203	0.0785298	0.0571494	0.833814	20
old M1 / adult M1	48 h / 48 h	Ahcyl2	SAHH3_MOUSE	Q68FL4	Putative adenosylhomocysteinase 3	-0.521329	0.00891185	0.00988169	0.69673	20
old M2a / old	48 h / 0 h	Ahcyl2	SAHH3_MOUSE	Q68FL4	Putative adenosylhomocysteinase 3	0.136303	0.00263839	0.00357304	1.09909	20
old M2a / old M1	48 h / 48 h	Ahcyl2	SAHH3_MOUSE	Q68FL4	Putative adenosylhomocysteinase 3	0.348495	1.69e-08	7.75e-08	1.27323	20
old M2a / adult	48 h / 0 h	Ahcyl2	SAHH3_MOUSE	Q68FL4	Putative adenosylhomocysteinase 3	0.0862925	0.000506579	0.000868093	1.06164	20
old M2a / adult M1	48 h / 48 h	Ahcyl2	SAHH3_MOUSE	Q68FL4	Putative adenosylhomocysteinase 3	-0.172834	6.31e-07	2.18e-06	0.887098	20
old M2a / adult M2a	48 h / 48 h	Ahcyl2	SAHH3_MOUSE	Q68FL4	Putative adenosylhomocysteinase 3	0.269659	0.0385174	0.0325371	1.20552	20
adult M1 / old	48 h / 0 h	Ahcyl2	SAHH3_MOUSE	Q68FL4	Putative adenosylhomocysteinase 3	0.309137	0.0187314	0.0182537	1.23897	20
adult M1 / adult	48 h / 0 h	Ahcyl2	SAHH3_MOUSE	Q68FL4	Putative adenosylhomocysteinase 3	0.259127	0.0985647	0.0682395	1.19675	20
adult M2a / old	48 h / 0 h	Ahcyl2	SAHH3_MOUSE	Q68FL4	Putative adenosylhomocysteinase 3	-0.133356	0.517899	0.239305	0.911708	20
adult M2a / old M1	48 h / 48 h	Ahcyl2	SAHH3_MOUSE	Q68FL4	Putative adenosylhomocysteinase 3	0.0788361	1.91e-07	7.3e-07	1.05617	20
adult M2a / adult	48 h / 0 h	Ahcyl2	SAHH3_MOUSE	Q68FL4	Putative adenosylhomocysteinase 3	-0.183367	0.310918	0.164507	0.880646	20
adult M2a / adult M1	48 h / 48 h	Ahcyl2	SAHH3_MOUSE	Q68FL4	Putative adenosylhomocysteinase 3	-0.442493	1.67e-08	7.63e-08	0.735862	20
old / adult	0 h / 0 h	Ahsa1	AHSA1_MOUSE	Q8BK64	Activator of 90 kDa heat shock protein ATPase homolog 1	-0.145245	0.903604	0.35408	0.904226	17
old M1 / old	48 h / 0 h	Ahsa1	AHSA1_MOUSE	Q8BK64	Activator of 90 kDa heat shock protein ATPase homolog 1	0.249934	0.992194	0.3766	1.18915	17
old M1 / adult	48 h / 0 h	Ahsa1	AHSA1_MOUSE	Q8BK64	Activator of 90 kDa heat shock protein ATPase homolog 1	0.104689	0.820183	0.331446	1.07526	17
old M1 / adult M1	48 h / 48 h	Ahsa1	AHSA1_MOUSE	Q8BK64	Activator of 90 kDa heat shock protein ATPase homolog 1	-0.0702939	0.414666	0.203508	0.952444	17
old M2a / old	48 h / 0 h	Ahsa1	AHSA1_MOUSE	Q8BK64	Activator of 90 kDa heat shock protein ATPase homolog 1	0.179718	0.594828	0.264358	1.13266	17
old M2a / old M1	48 h / 48 h	Ahsa1	AHSA1_MOUSE	Q8BK64	Activator of 90 kDa heat shock protein ATPase homolog 1	-0.0702162	0.573175	0.25759	0.952495	17
old M2a / adult	48 h / 0 h	Ahsa1	AHSA1_MOUSE	Q8BK64	Activator of 90 kDa heat shock protein ATPase homolog 1	0.0344726	0.672051	0.288297	1.02418	17
old M2a / adult M1	48 h / 48 h	Ahsa1	AHSA1_MOUSE	Q8BK64	Activator of 90 kDa heat shock protein ATPase homolog 1	-0.14051	0.972215	0.371367	0.907198	17
old M2a / adult M2a	48 h / 48 h	Ahsa1	AHSA1_MOUSE	Q8BK64	Activator of 90 kDa heat shock protein ATPase homolog 1	-0.183685	0.0509613	0.0407019	0.880451	17
adult M1 / old	48 h / 0 h	Ahsa1	AHSA1_MOUSE	Q8BK64	Activator of 90 kDa heat shock protein ATPase homolog 1	0.320228	0.421759	0.206047	1.24853	17
adult M1 / adult	48 h / 0 h	Ahsa1	AHSA1_MOUSE	Q8BK64	Activator of 90 kDa heat shock protein ATPase homolog 1	0.174983	0.648541	0.281178	1.12895	17
adult M2a / old	48 h / 0 h	Ahsa1	AHSA1_MOUSE	Q8BK64	Activator of 90 kDa heat shock protein ATPase homolog 1	0.363403	0.0598499	0.0462098	1.28646	17
adult M2a / old M1	48 h / 48 h	Ahsa1	AHSA1_MOUSE	Q8BK64	Activator of 90 kDa heat shock protein ATPase homolog 1	0.113469	0.0502274	0.040231	1.08183	17
adult M2a / adult	48 h / 0 h	Ahsa1	AHSA1_MOUSE	Q8BK64	Activator of 90 kDa heat shock protein ATPase homolog 1	0.218158	0.0447299	0.0366492	1.16325	17
adult M2a / adult M1	48 h / 48 h	Ahsa1	AHSA1_MOUSE	Q8BK64	Activator of 90 kDa heat shock protein ATPase homolog 1	0.0431749	0.108508	0.0735385	1.03038	17
old / adult	0 h / 0 h	Ahsg	FETUA_MOUSE	P29699	Alpha-2-HS-glycoprotein	-0.247986	0.292123	0.15703	0.842071	2
old M2a / old	48 h / 0 h	Aida	AIDA_MOUSE	Q8C4Q6	Axin interactor, dorsalization-associated protein	-0.593467	0.175067	0.106589	0.662748	1
old M2a / old M1	48 h / 48 h	Aida	AIDA_MOUSE	Q8C4Q6	Axin interactor, dorsalization-associated protein	0.226136	0.262074	0.144735	1.1697	1
old M2a / adult M2a	48 h / 48 h	Aida	AIDA_MOUSE	Q8C4Q6	Axin interactor, dorsalization-associated protein	-0.0349754	0.807896	0.327949	0.976048	1
adult M2a / old	48 h / 0 h	Aida	AIDA_MOUSE	Q8C4Q6	Axin interactor, dorsalization-associated protein	-0.558491	0.0487472	0.0392828	0.679012	1
adult M2a / old M1	48 h / 48 h	Aida	AIDA_MOUSE	Q8C4Q6	Axin interactor, dorsalization-associated protein	0.261111	0.673911	0.288843	1.1984	1
old / adult	0 h / 0 h	Aif1	AIF1_MOUSE	O70200	Allograft inflammatory factor 1	-0.124581	0.500252	0.233472	0.917271	6
old M1 / old	48 h / 0 h	Aif1	AIF1_MOUSE	O70200	Allograft inflammatory factor 1	0.315554	0.0209183	0.0199913	1.24449	6
old M1 / adult	48 h / 0 h	Aif1	AIF1_MOUSE	O70200	Allograft inflammatory factor 1	0.190973	0.0131206	0.0136039	1.14153	6
old M1 / adult M1	48 h / 48 h	Aif1	AIF1_MOUSE	O70200	Allograft inflammatory factor 1	0.53846	0.100423	0.0692208	1.45242	6
old M2a / old	48 h / 0 h	Aif1	AIF1_MOUSE	O70200	Allograft inflammatory factor 1	0.56644	3.28e-06	9.81e-06	1.48086	6
old M2a / old M1	48 h / 48 h	Aif1	AIF1_MOUSE	O70200	Allograft inflammatory factor 1	0.250886	0.0379321	0.0321529	1.18994	6
old M2a / adult	48 h / 0 h	Aif1	AIF1_MOUSE	O70200	Allograft inflammatory factor 1	0.441859	2.98e-06	9e-06	1.35835	6
old M2a / adult M1	48 h / 48 h	Aif1	AIF1_MOUSE	O70200	Allograft inflammatory factor 1	0.789346	0.00369315	0.00475461	1.72829	6
old M2a / adult M2a	48 h / 48 h	Aif1	AIF1_MOUSE	O70200	Allograft inflammatory factor 1	-0.52836	0.0376337	0.0319634	0.693343	6
adult M1 / old	48 h / 0 h	Aif1	AIF1_MOUSE	O70200	Allograft inflammatory factor 1	-0.222906	0.843852	0.337953	0.856838	6
adult M1 / adult	48 h / 0 h	Aif1	AIF1_MOUSE	O70200	Allograft inflammatory factor 1	-0.347487	0.772489	0.317831	0.785952	6
adult M2a / old	48 h / 0 h	Aif1	AIF1_MOUSE	O70200	Allograft inflammatory factor 1	1.0948	1.47e-06	4.72e-06	2.13583	6
adult M2a / old M1	48 h / 48 h	Aif1	AIF1_MOUSE	O70200	Allograft inflammatory factor 1	0.779245	0.000241858	0.000456009	1.71623	6
adult M2a / adult	48 h / 0 h	Aif1	AIF1_MOUSE	O70200	Allograft inflammatory factor 1	0.970219	0.000394463	0.000697853	1.95914	6
adult M2a / adult M1	48 h / 48 h	Aif1	AIF1_MOUSE	O70200	Allograft inflammatory factor 1	1.31771	5.88e-08	2.45e-07	2.49269	6
old / adult	0 h / 0 h	Aifm1	AIFM1_MOUSE	Q9Z0X1	Apoptosis-inducing factor 1, mitochondrial	0.289891	0.619108	0.27203	1.22255	24
old M1 / old	48 h / 0 h	Aifm1	AIFM1_MOUSE	Q9Z0X1	Apoptosis-inducing factor 1, mitochondrial	-0.261583	0.0639715	0.04871	0.834172	24
old M1 / adult	48 h / 0 h	Aifm1	AIFM1_MOUSE	Q9Z0X1	Apoptosis-inducing factor 1, mitochondrial	0.0283085	0.36156	0.184017	1.01982	24
old M1 / adult M1	48 h / 48 h	Aifm1	AIFM1_MOUSE	Q9Z0X1	Apoptosis-inducing factor 1, mitochondrial	-0.325958	0.336701	0.17466	0.797768	24
old M2a / old	48 h / 0 h	Aifm1	AIFM1_MOUSE	Q9Z0X1	Apoptosis-inducing factor 1, mitochondrial	-0.468587	0.0367834	0.0313849	0.722672	24
old M2a / old M1	48 h / 48 h	Aifm1	AIFM1_MOUSE	Q9Z0X1	Apoptosis-inducing factor 1, mitochondrial	-0.207004	0.684942	0.292095	0.866334	24
old M2a / adult	48 h / 0 h	Aifm1	AIFM1_MOUSE	Q9Z0X1	Apoptosis-inducing factor 1, mitochondrial	-0.178696	0.336437	0.17455	0.883501	24
old M2a / adult M1	48 h / 48 h	Aifm1	AIFM1_MOUSE	Q9Z0X1	Apoptosis-inducing factor 1, mitochondrial	-0.532962	0.703994	0.297859	0.691134	24
old M2a / adult M2a	48 h / 48 h	Aifm1	AIFM1_MOUSE	Q9Z0X1	Apoptosis-inducing factor 1, mitochondrial	0.286838	0.00212778	0.00297779	1.21996	24
adult M1 / old	48 h / 0 h	Aifm1	AIFM1_MOUSE	Q9Z0X1	Apoptosis-inducing factor 1, mitochondrial	0.0643756	0.511938	0.237296	1.04563	24
adult M1 / adult	48 h / 0 h	Aifm1	AIFM1_MOUSE	Q9Z0X1	Apoptosis-inducing factor 1, mitochondrial	0.354267	0.844693	0.338148	1.27834	24
adult M2a / old	48 h / 0 h	Aifm1	AIFM1_MOUSE	Q9Z0X1	Apoptosis-inducing factor 1, mitochondrial	-0.755425	0.00104504	0.00162247	0.592372	24
adult M2a / old M1	48 h / 48 h	Aifm1	AIFM1_MOUSE	Q9Z0X1	Apoptosis-inducing factor 1, mitochondrial	-0.493842	0.00257227	0.0034946	0.710132	24
adult M2a / adult	48 h / 0 h	Aifm1	AIFM1_MOUSE	Q9Z0X1	Apoptosis-inducing factor 1, mitochondrial	-0.465533	0.000608874	0.00101857	0.724203	24
adult M2a / adult M1	48 h / 48 h	Aifm1	AIFM1_MOUSE	Q9Z0X1	Apoptosis-inducing factor 1, mitochondrial	-0.8198	1.14e-05	3.03e-05	0.56652	24
old / adult	0 h / 0 h	Aifm2	AIFM2_MOUSE	Q8BUE4	Apoptosis-inducing factor 2	-0.264854	0.00959718	0.0105166	0.832283	12
old M1 / old	48 h / 0 h	Aifm2	AIFM2_MOUSE	Q8BUE4	Apoptosis-inducing factor 2	0.332469	0.0689041	0.0515946	1.25917	12
old M1 / adult	48 h / 0 h	Aifm2	AIFM2_MOUSE	Q8BUE4	Apoptosis-inducing factor 2	0.0676146	0.91395	0.356636	1.04798	12
old M1 / adult M1	48 h / 48 h	Aifm2	AIFM2_MOUSE	Q8BUE4	Apoptosis-inducing factor 2	-0.0645451	0.492978	0.231042	0.956247	12
old M2a / old	48 h / 0 h	Aifm2	AIFM2_MOUSE	Q8BUE4	Apoptosis-inducing factor 2	0.30621	0.00522711	0.00635319	1.23646	12
old M2a / old M1	48 h / 48 h	Aifm2	AIFM2_MOUSE	Q8BUE4	Apoptosis-inducing factor 2	-0.0262587	0.922419	0.358822	0.981964	12
old M2a / adult	48 h / 0 h	Aifm2	AIFM2_MOUSE	Q8BUE4	Apoptosis-inducing factor 2	0.0413559	0.645083	0.280124	1.02908	12
old M2a / adult M1	48 h / 48 h	Aifm2	AIFM2_MOUSE	Q8BUE4	Apoptosis-inducing factor 2	-0.0908037	0.875036	0.346539	0.938999	12
old M2a / adult M2a	48 h / 48 h	Aifm2	AIFM2_MOUSE	Q8BUE4	Apoptosis-inducing factor 2	-0.0227523	0.784931	0.321435	0.984353	12
adult M1 / old	48 h / 0 h	Aifm2	AIFM2_MOUSE	Q8BUE4	Apoptosis-inducing factor 2	0.397014	0.205855	0.120582	1.31678	12
adult M1 / adult	48 h / 0 h	Aifm2	AIFM2_MOUSE	Q8BUE4	Apoptosis-inducing factor 2	0.13216	0.625076	0.274002	1.09593	12
adult M2a / old	48 h / 0 h	Aifm2	AIFM2_MOUSE	Q8BUE4	Apoptosis-inducing factor 2	0.328962	0.138244	0.0887805	1.25611	12
adult M2a / old M1	48 h / 48 h	Aifm2	AIFM2_MOUSE	Q8BUE4	Apoptosis-inducing factor 2	-0.00350638	0.733228	0.306538	0.997573	12
adult M2a / adult	48 h / 0 h	Aifm2	AIFM2_MOUSE	Q8BUE4	Apoptosis-inducing factor 2	0.0641082	0.698763	0.296286	1.04544	12
adult M2a / adult M1	48 h / 48 h	Aifm2	AIFM2_MOUSE	Q8BUE4	Apoptosis-inducing factor 2	-0.0680515	0.0219992	0.02082	0.953926	12
old / adult	0 h / 0 h	Aim2	AIM2_MOUSE	Q91VJ1	Interferon-inducible protein AIM2	0.719603	0.000186714	0.000364064	1.64673	4
old M1 / old	48 h / 0 h	Aim2	AIM2_MOUSE	Q91VJ1	Interferon-inducible protein AIM2	-0.451245	0.000161687	0.000321124	0.731411	4
old M1 / adult	48 h / 0 h	Aim2	AIM2_MOUSE	Q91VJ1	Interferon-inducible protein AIM2	0.268358	0.00314089	0.00414796	1.20444	4
old M1 / adult M1	48 h / 48 h	Aim2	AIM2_MOUSE	Q91VJ1	Interferon-inducible protein AIM2	0.280455	0.298182	0.159431	1.21458	4
old M2a / old	48 h / 0 h	Aim2	AIM2_MOUSE	Q91VJ1	Interferon-inducible protein AIM2	-0.844792	7.56e-05	0.00016411	0.556791	4
old M2a / old M1	48 h / 48 h	Aim2	AIM2_MOUSE	Q91VJ1	Interferon-inducible protein AIM2	-0.393547	0.537994	0.245999	0.761256	4
old M2a / adult	48 h / 0 h	Aim2	AIM2_MOUSE	Q91VJ1	Interferon-inducible protein AIM2	-0.125189	0.00195597	0.00277285	0.916884	4
old M2a / adult M1	48 h / 48 h	Aim2	AIM2_MOUSE	Q91VJ1	Interferon-inducible protein AIM2	-0.113092	0.791057	0.323332	0.924604	4
old M2a / adult M2a	48 h / 48 h	Aim2	AIM2_MOUSE	Q91VJ1	Interferon-inducible protein AIM2	-0.485981	0.719471	0.30247	0.714011	4
adult M1 / old	48 h / 0 h	Aim2	AIM2_MOUSE	Q91VJ1	Interferon-inducible protein AIM2	-0.7317	0.00633767	0.00744395	0.602194	4
adult M1 / adult	48 h / 0 h	Aim2	AIM2_MOUSE	Q91VJ1	Interferon-inducible protein AIM2	-0.0120967	0.0612777	0.0470964	0.99165	4
adult M2a / old	48 h / 0 h	Aim2	AIM2_MOUSE	Q91VJ1	Interferon-inducible protein AIM2	-0.358811	0.00119878	0.00182391	0.779807	4
adult M2a / old M1	48 h / 48 h	Aim2	AIM2_MOUSE	Q91VJ1	Interferon-inducible protein AIM2	0.0924346	0.0324367	0.0284013	1.06617	4
adult M2a / adult	48 h / 0 h	Aim2	AIM2_MOUSE	Q91VJ1	Interferon-inducible protein AIM2	0.360793	0.0253369	0.0233095	1.28413	4
adult M2a / adult M1	48 h / 48 h	Aim2	AIM2_MOUSE	Q91VJ1	Interferon-inducible protein AIM2	0.372889	0.0177846	0.017494	1.29494	4
old / adult	0 h / 0 h	Aimp1	AIMP1_MOUSE	P31230	Aminoacyl tRNA synthase complex-interacting multifunctional protein 1	0.0214089	0.000640426	0.00106372	1.01495	13
old M1 / old	48 h / 0 h	Aimp1	AIMP1_MOUSE	P31230	Aminoacyl tRNA synthase complex-interacting multifunctional protein 1	-0.234994	0.0118152	0.0124718	0.849689	13
old M1 / adult	48 h / 0 h	Aimp1	AIMP1_MOUSE	P31230	Aminoacyl tRNA synthase complex-interacting multifunctional protein 1	-0.213585	0.306658	0.162862	0.862392	13
old M1 / adult M1	48 h / 48 h	Aimp1	AIMP1_MOUSE	P31230	Aminoacyl tRNA synthase complex-interacting multifunctional protein 1	-0.0487577	0.0965141	0.067134	0.966768	13
old M2a / old	48 h / 0 h	Aimp1	AIMP1_MOUSE	P31230	Aminoacyl tRNA synthase complex-interacting multifunctional protein 1	-0.0889429	0.0728914	0.0539014	0.940211	13
old M2a / old M1	48 h / 48 h	Aimp1	AIMP1_MOUSE	P31230	Aminoacyl tRNA synthase complex-interacting multifunctional protein 1	0.146051	0.0283778	0.0255368	1.10654	13
old M2a / adult	48 h / 0 h	Aimp1	AIMP1_MOUSE	P31230	Aminoacyl tRNA synthase complex-interacting multifunctional protein 1	-0.067534	0.0032373	0.00425397	0.954268	13
old M2a / adult M1	48 h / 48 h	Aimp1	AIMP1_MOUSE	P31230	Aminoacyl tRNA synthase complex-interacting multifunctional protein 1	0.0972929	0.0350029	0.0301691	1.06976	13
old M2a / adult M2a	48 h / 48 h	Aimp1	AIMP1_MOUSE	P31230	Aminoacyl tRNA synthase complex-interacting multifunctional protein 1	0.432801	8.77e-05	0.000186868	1.34985	13
adult M1 / old	48 h / 0 h	Aimp1	AIMP1_MOUSE	P31230	Aminoacyl tRNA synthase complex-interacting multifunctional protein 1	-0.186236	0.190347	0.113574	0.878896	13
adult M1 / adult	48 h / 0 h	Aimp1	AIMP1_MOUSE	P31230	Aminoacyl tRNA synthase complex-interacting multifunctional protein 1	-0.164827	0.815031	0.329929	0.892036	13
adult M2a / old	48 h / 0 h	Aimp1	AIMP1_MOUSE	P31230	Aminoacyl tRNA synthase complex-interacting multifunctional protein 1	-0.521744	0.000365413	0.000653032	0.696529	13
adult M2a / old M1	48 h / 48 h	Aimp1	AIMP1_MOUSE	P31230	Aminoacyl tRNA synthase complex-interacting multifunctional protein 1	-0.28675	0.129134	0.0842173	0.819746	13
adult M2a / adult	48 h / 0 h	Aimp1	AIMP1_MOUSE	P31230	Aminoacyl tRNA synthase complex-interacting multifunctional protein 1	-0.500335	0.666671	0.286724	0.706943	13
adult M2a / adult M1	48 h / 48 h	Aimp1	AIMP1_MOUSE	P31230	Aminoacyl tRNA synthase complex-interacting multifunctional protein 1	-0.335508	0.71043	0.299781	0.792505	13
old / adult	0 h / 0 h	Aimp2	AIMP2_MOUSE	Q8R010	Aminoacyl tRNA synthase complex-interacting multifunctional protein 2	0.325461	0.000377958	0.000672579	1.25306	11
old M1 / old	48 h / 0 h	Aimp2	AIMP2_MOUSE	Q8R010	Aminoacyl tRNA synthase complex-interacting multifunctional protein 2	-0.26627	0.0174109	0.0171821	0.831467	11
old M1 / adult	48 h / 0 h	Aimp2	AIMP2_MOUSE	Q8R010	Aminoacyl tRNA synthase complex-interacting multifunctional protein 2	0.0591909	0.328943	0.171672	1.04188	11
old M1 / adult M1	48 h / 48 h	Aimp2	AIMP2_MOUSE	Q8R010	Aminoacyl tRNA synthase complex-interacting multifunctional protein 2	-0.162036	0.0476127	0.0385311	0.893763	11
old M2a / old	48 h / 0 h	Aimp2	AIMP2_MOUSE	Q8R010	Aminoacyl tRNA synthase complex-interacting multifunctional protein 2	-0.347539	0.00109321	0.00168437	0.785924	11
old M2a / old M1	48 h / 48 h	Aimp2	AIMP2_MOUSE	Q8R010	Aminoacyl tRNA synthase complex-interacting multifunctional protein 2	-0.0812694	0.816941	0.33052	0.945226	11
old M2a / adult	48 h / 0 h	Aimp2	AIMP2_MOUSE	Q8R010	Aminoacyl tRNA synthase complex-interacting multifunctional protein 2	-0.0220785	0.165038	0.101692	0.984813	11
old M2a / adult M1	48 h / 48 h	Aimp2	AIMP2_MOUSE	Q8R010	Aminoacyl tRNA synthase complex-interacting multifunctional protein 2	-0.243305	0.478493	0.226171	0.844808	11
old M2a / adult M2a	48 h / 48 h	Aimp2	AIMP2_MOUSE	Q8R010	Aminoacyl tRNA synthase complex-interacting multifunctional protein 2	0.238703	0.00283782	0.00380257	1.17993	11
adult M1 / old	48 h / 0 h	Aimp2	AIMP2_MOUSE	Q8R010	Aminoacyl tRNA synthase complex-interacting multifunctional protein 2	-0.104234	0.0447885	0.0366837	0.930299	11
adult M1 / adult	48 h / 0 h	Aimp2	AIMP2_MOUSE	Q8R010	Aminoacyl tRNA synthase complex-interacting multifunctional protein 2	0.221227	0.974224	0.371907	1.16572	11
adult M2a / old	48 h / 0 h	Aimp2	AIMP2_MOUSE	Q8R010	Aminoacyl tRNA synthase complex-interacting multifunctional protein 2	-0.586242	2.6e-07	9.69e-07	0.666076	11
adult M2a / old M1	48 h / 48 h	Aimp2	AIMP2_MOUSE	Q8R010	Aminoacyl tRNA synthase complex-interacting multifunctional protein 2	-0.319973	4.85e-05	0.000110213	0.801085	11
adult M2a / adult	48 h / 0 h	Aimp2	AIMP2_MOUSE	Q8R010	Aminoacyl tRNA synthase complex-interacting multifunctional protein 2	-0.260782	0.584183	0.261082	0.834636	11
adult M2a / adult M1	48 h / 48 h	Aimp2	AIMP2_MOUSE	Q8R010	Aminoacyl tRNA synthase complex-interacting multifunctional protein 2	-0.482008	0.661963	0.285305	0.71598	11
old / adult	0 h / 0 h	Aip	AIP_MOUSE	O08915	AH receptor-interacting protein	0.529449	0.0027493	0.00370298	1.44338	12
old M1 / old	48 h / 0 h	Aip	AIP_MOUSE	O08915	AH receptor-interacting protein	-0.503299	1.28e-08	5.99e-08	0.705492	12
old M1 / adult	48 h / 0 h	Aip	AIP_MOUSE	O08915	AH receptor-interacting protein	0.02615	0.000899364	0.00142661	1.01829	12
old M1 / adult M1	48 h / 48 h	Aip	AIP_MOUSE	O08915	AH receptor-interacting protein	-0.847447	0.837012	0.336172	0.555767	12
old M2a / old	48 h / 0 h	Aip	AIP_MOUSE	O08915	AH receptor-interacting protein	-0.458481	6.01e-06	1.69e-05	0.727752	12
old M2a / old M1	48 h / 48 h	Aip	AIP_MOUSE	O08915	AH receptor-interacting protein	0.0448183	0.00230642	0.00318697	1.03155	12
old M2a / adult	48 h / 0 h	Aip	AIP_MOUSE	O08915	AH receptor-interacting protein	0.0709683	0.207452	0.121275	1.05042	12
old M2a / adult M1	48 h / 48 h	Aip	AIP_MOUSE	O08915	AH receptor-interacting protein	-0.802629	0.0235518	0.0219993	0.573304	12
old M2a / adult M2a	48 h / 48 h	Aip	AIP_MOUSE	O08915	AH receptor-interacting protein	0.105545	0.869624	0.345086	1.0759	12
adult M1 / old	48 h / 0 h	Aip	AIP_MOUSE	O08915	AH receptor-interacting protein	0.344148	0.109679	0.0741171	1.2694	12
adult M1 / adult	48 h / 0 h	Aip	AIP_MOUSE	O08915	AH receptor-interacting protein	0.873597	0.457384	0.218941	1.83223	12
adult M2a / old	48 h / 0 h	Aip	AIP_MOUSE	O08915	AH receptor-interacting protein	-0.564026	1.59e-07	6.14e-07	0.676412	12
adult M2a / old M1	48 h / 48 h	Aip	AIP_MOUSE	O08915	AH receptor-interacting protein	-0.0607267	0.00404403	0.00513118	0.958781	12
adult M2a / adult	48 h / 0 h	Aip	AIP_MOUSE	O08915	AH receptor-interacting protein	-0.0345767	0.172457	0.105338	0.976318	12
adult M2a / adult M1	48 h / 48 h	Aip	AIP_MOUSE	O08915	AH receptor-interacting protein	-0.908174	0.332542	0.173095	0.532859	12
old M2a / old M1	48 h / 48 h	Ak1	KAD1_MOUSE	Q9R0Y5	Adenylate kinase isoenzyme 1	3.37653	0.343932	0.177459	10.3857	2
old M2a / adult M2a	48 h / 48 h	Ak1	KAD1_MOUSE	Q9R0Y5	Adenylate kinase isoenzyme 1	1.70831	0.810674	0.328703	3.26778	2
adult M2a / old M1	48 h / 48 h	Ak1	KAD1_MOUSE	Q9R0Y5	Adenylate kinase isoenzyme 1	1.66822	0.0627551	0.0479901	3.17822	2
old / adult	0 h / 0 h	Ak2	KAD2_MOUSE	Q9WTP6	Adenylate kinase 2, mitochondrial	-0.491475	0.424548	0.207084	0.711297	15
old M1 / old	48 h / 0 h	Ak2	KAD2_MOUSE	Q9WTP6	Adenylate kinase 2, mitochondrial	-0.664191	0.0150273	0.0152186	0.631042	15
old M1 / adult	48 h / 0 h	Ak2	KAD2_MOUSE	Q9WTP6	Adenylate kinase 2, mitochondrial	-1.15567	0.298084	0.159401	0.448859	15
old M1 / adult M1	48 h / 48 h	Ak2	KAD2_MOUSE	Q9WTP6	Adenylate kinase 2, mitochondrial	-0.0546919	0.742695	0.309362	0.9628	15
old M2a / old	48 h / 0 h	Ak2	KAD2_MOUSE	Q9WTP6	Adenylate kinase 2, mitochondrial	-0.0360468	0.000384192	0.000681672	0.975324	15
old M2a / old M1	48 h / 48 h	Ak2	KAD2_MOUSE	Q9WTP6	Adenylate kinase 2, mitochondrial	0.628144	0.00128228	0.00193243	1.54558	15
old M2a / adult	48 h / 0 h	Ak2	KAD2_MOUSE	Q9WTP6	Adenylate kinase 2, mitochondrial	-0.527522	0.0509307	0.0406828	0.693745	15
old M2a / adult M1	48 h / 48 h	Ak2	KAD2_MOUSE	Q9WTP6	Adenylate kinase 2, mitochondrial	0.573452	0.239022	0.134973	1.48808	15
[truncated: 62,103 more rows]
