# Supplementary material for: Metabololipidomic and proteomic profiling reveals aberrant macrophage activation and interrelated immunomodulatory mediator release during aging
Source: Aging Cell. 2023 Apr 26;22(7):e13856. doi: 10.1111/acel.13856 (PMC10352559; doi:10.1111/acel.13856)
Supplement: Supplementary file 3 — Table S2. [file ACEL-22-e13856-s007.xlsx]

## Sheet: protein markers of polarization
protein abbreviation	protein name	gene	associated polarization	reference (PMID)	reference (DOI)	fold change (old / adult)	fold change (old_M1 / adult_M1)	fold change (old_M2 / adult_M2)
ACO2	Aconitate hydratase, mitochondrial	Aco2	M2	36030823	10.1016/j.jbc.2022.102418	0.237825	-0.0273371	-0.059768
AIF-1	Allograft inflammatory factor 1	Aif1	M2	26699615	10.1371/journal.pone.0145342	-0.124581	0.53846	-0.52836
AKT1	RAC-alpha serine/threonine-protein kinase	Akt1	M2	36150660	10.1016/j.bbadis.2022.166550	-0.0756967	-0.00707252	-0.0113136
AKT2	RAC-beta serine/threonine-protein kinase	Akt2	M2	36150660	10.1016/j.bbadis.2022.166550	-0.055306	0.190205	0.0134165
ALDH1L1	Cytosolic 10-formyltetrahydrofolate dehydrogenase	Aldh1l1	M2	36150660	10.1016/j.bbadis.2022.166550	-0.0910539	-0.0746174	0.120336
ALDOA	Fructose-bisphosphate aldolase A	Aldoa	M1	36030823	10.1016/j.jbc.2022.102418	-0.254852	-0.323392	-0.0810915
ALDOC	Fructose-bisphosphate aldolase C	Aldoc	M1	35844594	10.3389/fimmu.2022.920029	0.341269	-2.9654	0.222014
ALKBH3	Alpha-ketoglutarate-dependent dioxygenase alkB homolog 3	Alkbh3	M1	26699615	10.1371/journal.pone.0145342	0.0860185	-3.35013	0.425274
ANXA4	Annexin A4	Anxa4	M2	26699615	10.1371/journal.pone.0145342	-0.217803	0.0391068	0.384483
ARG-1	Arginase-1	Arg1	M2	26699615	10.1371/journal.pone.0145342	0.0267762	-0.160263	-0.221617
ASAT	Aspartate aminotransferase, cytoplasmic	Got1	M2	36150660	10.1016/j.bbadis.2022.166550	0.0433646	-0.0598698	-0.221809
ASNS	Asparagine synthetase [glutamine-hydrolyzing]	Asns	M2	26699615	10.1371/journal.pone.0145342	-0.5474	0.278065	0.493137
AUH	Methylglutaconyl-CoA hydratase, mitochondrial	Auh	M2	-	-	0.583699	-0.271681	0.0751732
CASP-4	Caspase-4	Casp4	M2	36713560	10.3389/fonc.2022.1025065	1.17909	0.453609	1.26626
CD11c	Integrin alpha-X	Itgax	M2	26699615	10.1371/journal.pone.0145342	1.08079	-0.382852	0.275559
CD13	Aminopeptidase N	Anpep	M2	26699615	10.1371/journal.pone.0145342	0.0685818	0.169423	0.00552102
CD136	Macrophage-stimulating protein receptor	Mst1r	M2	30967626	10.1038/s41388-019-0811-9	1.32056		0.185788
CD141	Thrombomodulin	Thbd	M2	32799887	10.1186/s12974-020-01897-z	0.391949		-0.450523
CD200R1	Cell surface glycoprotein CD200 receptor 1	Cd200r1	M2	26699615	10.1371/journal.pone.0145342			0.145631
CD206	Macrophage mannose receptor 1	Mrc1	M2	26699615	10.1371/journal.pone.0145342	0.637913	0.168339	0.0544608
CD209D	CD209 antigen-like protein D	Cd209d	M2	26606059	10.1371/journal.pone.0143593			-0.259638
CD222	Cation-independent mannose-6-phosphate receptor	Igf2r	M2	33239287	10.1126/sciadv.abb7389	0.176175	0.0267533	0.112169
CD40	Tumor necrosis factor receptor superfamily member 5	Cd40	M1	26699615	10.1371/journal.pone.0145342	0.209957	-0.00743764	-0.188816
CD54	Intercellular adhesion molecule 1	Icam1	M1	26699615	10.1371/journal.pone.0145342	-0.713967	-0.118988	0.303531
CD63	CD63 antigen	Cd63	M2	28887380	10.1074/mcp.RA117.000082	-0.767761	0.980964	-0.195887
CD71	Transferrin receptor protein 1	Tfrc	M2	26699615	10.1371/journal.pone.0145342	-0.282416	-0.0726783	0.00852383
CD95	Tumor necrosis factor receptor superfamily member 6	Fas	M1	27102767	10.1016/j.ajpath.2016.02.006	0.257224	-0.122427	0.388745
CHKB	Choline/ethanolamine kinase	Chkb	M1	30982734	10.1016/j.cmet.2019.03.011	0.0100593	-5.19738	0.409212
COX-2	Prostaglandin G/H synthase 2 (COX-2)	Ptgs2	M1	26699615	10.1371/journal.pone.0145342		-0.147316	-0.694665
cPLA2	Cytosolic phospholipase A2	Pla2g4a	M1	36150660	10.1016/j.bbadis.2022.166550	-0.00966097	-0.220744	0.083953
CRELD2	Cysteine-rich with EGF-like domain protein 2	Creld2	M2	34287854	10.1111/imm.13393	0.0196615	0.164152	0.0605847
DMP-4	Extracellular serine/threonine protein kinase FAM20C	Fam20c	M2	26699615	10.1371/journal.pone.0145342	-0.464324		-0.263309
ENO1	Alpha-enolase	Eno1	M1	34054839	10.3389/fimmu.2021.669566	-0.29732	-0.948919	-0.367733
ENO2	Gamma-enolase	Eno2	M1	36030823	10.1016/j.jbc.2022.102418	0.66649	-0.622814	0.353713
ENO3	Beta-enolase	Eno3	M1	35844594	10.3389/fimmu.2022.920029	0.221546	-0.284432	0.0816048
FAR1	Fatty acyl-CoA reductase 1	Far1	M2	34695418	10.1016/j.jbc.2021.101341	0.591691	0.319218	-0.50095
FASN	Fatty acid synthase	Fasn	M2	36150660; 28887380	10.1016/j.bbadis.2022.166550; 10.1074/mcp.RA117.000082	0.128619	-0.271543	0.0647869
FIZZ1	Resistin-like alpha	Retnla	M2	26699615	10.1371/journal.pone.0145342	0.730034	0.881644	-0.0264616
FUCA2	Plasma alpha-L-fucosidase	Fuca2	M2	34745134	10.3389/fimmu.2021.758648			0.0263638
G6PD	Glucose-6-phosphate 1-dehydrogenase X	G6pdx	M1	32286295	10.1038/s41467-020-15636-8	0.0642031	-0.0677877	-0.160207
GCDH	Glutaryl-CoA dehydrogenase, mitochondrial	Gcdh	M1	28887380	10.1074/mcp.RA117.000082	0.641962	-5.60471	-0.082873
GLA	Alpha-galactosidase A	Gla	M2	36150660	10.1016/j.bbadis.2022.166550	-0.210487	0.141087	-0.0457447
GLUD1	Glutamate dehydrogenase 1, mitochondrial	Glud1	M1	36030823	10.1016/j.jbc.2022.102418	0.680657	-0.0577439	0.121132
GPI	Glucose-6-phosphate isomerase	Gpi	M1	36150660	10.1016/j.bbadis.2022.166550	0.261968	-0.409832	0.0583028
GPX4	Phospholipid hydroperoxide glutathione peroxidase, mitochondrial	Gpx4	M1	34272880	10.1002/eji.202049114	0.26121	-0.285372	-0.138178
GPX7	Glutathione peroxidase 7	Gpx7	M2	36150660	10.1016/j.bbadis.2022.166550	1.21266	0.165399	-0.873797
GSTA3	Glutathione S-transferase A3	Gsta3	M1	24721704	10.1189/jlb.6HI0313-169R	2.07547	-0.178843	0.161469
HEBP1	Heme-binding protein 1	Hebp1	M2	26699615	10.1371/journal.pone.0145342			-0.255691
HIP-1	Huntingtin-interacting protein 1	Hip1	M2	26699615	10.1371/journal.pone.0145342	0.133058	0.0752815	0.12373
HO-1	Heme oxygenase 1	Hmox1	M1	26699615	10.1371/journal.pone.0145342	-0.593681	0.390028	0.149349
IFI30	Gamma-interferon-inducible lysosomal thiol reductase	Ifi30	M2	26699615	10.1371/journal.pone.0145342	0.782154	-0.642574	-0.691668
IFIT-2	Interferon-induced protein with tetratricopeptide repeats 2	Ifit2	M1	26699615	10.1371/journal.pone.0145342	0.529554	-0.208061	-0.112683
IFIT-3	Interferon-induced protein with tetratricopeptide repeats 3	Ifit3	M1	29508616	10.1021/acs.jproteome.7b00828	0.497117	-0.0425975	-0.394936
IGF-1	Insulin-like growth factor I	Igf1	M1	26699615	10.1371/journal.pone.0145342	1.40365	-0.286712	0.417606
IGF-2	Insulin-like growth factor II	Igf2	M1	36150660	10.1016/j.bbadis.2022.166550	1.4639	-1.23344	0.477697
IIGP1	Interferon-inducible GTPase 1	Iigp1	M1	26699615	10.1371/journal.pone.0145342	0.803593	-0.285471	-0.200415
IL-1ra	Interleukin-1 receptor antagonist protein	Il1rn	M1	26699615	10.1371/journal.pone.0145342	-1.30925	0.239466	0.458874
IL-1α	Interleukin-1 alpha	Il1a	M1	26699615	10.1371/journal.pone.0145342		-0.548638
IL-1β	Interleukin-1 beta	Il1b	M1	26699615	10.1371/journal.pone.0145342		-0.0465357
iNOS	Nitric oxide synthase, inducible	Nos2	M1	26699615	10.1371/journal.pone.0145342	-0.719409	-0.00478098	-0.00764419
IRF-4	Interferon regulatory factor 4	Irf4	M2	26699615	10.1371/journal.pone.0145342	0.782818		0.0815627
IRF-8	Interferon regulatory factor 8	Irf8	M2	-	-	2.27804		-1.10455
LAAO	L-amino-acid oxidase	Il4i1	M2	36150660	10.1016/j.bbadis.2022.166550	0.130367		-0.134235
LAIR-1	Leukocyte-associated immunoglobulin-like receptor 1	Lair1	M2	29887420	10.1016/j.cellimm.2018.05.011		0.539257	-0.282107
LDH-A	L-lactate dehydrogenase A chain	Ldha	M1	35002512	10.7150/ijbs.67816	0.637019	-0.302358	-0.466529
LTF	Lactotransferrin	Ltf	M1	32217759; 28887380	10.1136/jitc-2019-000339; 10.1074/mcp.RA117.000082	1.09635	-0.49347	0.749421
MGST-1	Microsomal glutathione S-transferase 1	Mgst1	M1	32796836	10.1038/s41467-020-17881-3	0.398836	-0.476581	-1.1589
MPI	Mannose-6-phosphate isomerase	Mpi	M1	36150660	10.1016/j.bbadis.2022.166550	-0.00129921	-1.49084	-0.27177
MRP1	Multidrug resistance-associated protein 1	Abcc1	M1	29343083; 28887380	10.1177/2040206617745168; 10.1074/mcp.RA117.000082	-0.666144	-0.138777	0.11175
MSP	Hepatocyte growth factor-like protein	Mst1	M2	30967626	10.1038/s41388-019-0811-9	0.217246	1.07138	0.121376
mTOR	Serine/threonine-protein kinase mTOR	Mtor	M1	35844594	10.3389/fimmu.2022.920029	1.42279	-1.05754	0.531828
NDRG1	Protein NDRG1	Ndrg1	M1	26778110; 28887380	10.1038/srep19470; 10.1074/mcp.RA117.000082	1.08273	0.172712	0.319495
NEMO	NF-kappa-B essential modulator	Ikbkg	M1	36150660	10.1016/j.bbadis.2022.166550	0.568659	-0.567263	0.417146
NFKB2	Nuclear factor NF-kappa-B p100 subunit	Nfkb2	M1	26699615	10.1371/journal.pone.0145342	-0.420705	0.0692029	0.0223379
NFKBIE	NF-kappa-B inhibitor epsilon	Nfkbie	M2	33748290, 36150660	10.1155/2021/6664791; 10.1016/j.bbadis.2022.166550	1.10201	0.190537	-0.829428
OASL2	2'-5'-oligoadenylate synthase-like protein 2	Oasl2	M1	26699615	10.1371/journal.pone.0145342	0.563624	0.243335	0.663988
ORP-1	Oxysterol-binding protein-related protein 1	Osbpl1a	M2	28887380	10.1074/mcp.RA117.000082	-0.7744	1.02897	-0.598366
OXCT1	Succinyl-CoA:3-ketoacid coenzyme A transferase 1, mitochondrial	Oxct1	M2	26699615	10.1371/journal.pone.0145342	0.256706	0.148027	0.334696
PARP-9	Poly [ADP-ribose] polymerase 9	Parp9	M1	26699615	10.1371/journal.pone.0145342	0.571224	-0.00862271	-0.209368
PDIA4	Protein disulfide-isomerase A4	Pdia4	M2	26699615	10.1371/journal.pone.0145342	0.0646077	-0.378223	-0.0641063
PFKFB4	6-phosphofructo-2-kinase/fructose-2,6-bisphosphatase 4	Pfkfb4	M2	36150660	10.1016/j.bbadis.2022.166550	1.90632		0.0413559
PGAM2	Phosphoglycerate mutase 2	Pgam2	M2	36150660	10.1016/j.bbadis.2022.166550	1.58688	1.3979	-0.026347
PGK1	Phosphoglycerate kinase 1	Pgk1	M1	36723768	10.1096/fj.202201486R	-0.0616034	-0.0808588	0.221739
PGM1	Phosphoglucomutase-1	Pgm1	M1	36030823	10.1016/j.jbc.2022.102418	0.274917	-0.104069	0.103409
PIKFYVE	1-phosphatidylinositol 3-phosphate 5-kinase	Pikfyve	M2	31427458	10.1128/MCB.00158-19	0.0852847	2.03114	-0.0180236
PKM	Pyruvate kinase PKM	Pkm	M1	35844594	10.3389/fimmu.2022.920029	0.20824	-0.303742	0.141449
PLD4	Phospholipase D4	Pld4	M1	36150660	10.1016/j.bbadis.2022.166550	0.0356924	-0.508691	0.392643
PRDX-1	Peroxiredoxin-1	Prdx1	M1	23241402; 28887380	10.1161/ATVBAHA.112.300663; 10.1074/mcp.RA117.000082	-0.46682	-0.432605	0.483234
PSAP	Prosaposin	Psap	M2	28887380	10.1074/mcp.RA117.000082	-0.292978	-0.209937	0.222865
PSAT1	Phosphoserine aminotransferase	Psat1	M2	26699615	10.1371/journal.pone.0145342	0.166334	-0.131801	-0.162781
RELA	Transcription factor p65	Rela	M1	26699615	10.1371/journal.pone.0145342	0.257021	-0.803634	0.18532
SLC1A5	Neutral amino acid transporter B(0)	Slc1a5	M2	26699615	10.1371/journal.pone.0145342	1.9854		-0.570842
SLC7A2	Cationic amino acid transporter 2	Slc7a2	M2	26699615	10.1371/journal.pone.0145342	0.369839	-0.0396652	-0.304145
SOD-1	Superoxide dismutase [Cu-Zn]	Sod1	M1	31178956	10.1155/2019/3264858	-0.398393	-0.0471017	-0.103589
SOD-2	Superoxide dismutase [Mn], mitochondrial	Sod2	M1	26699615; 29508616	10.1371/journal.pone.0145342: 10.1021/acs.jproteome.7b00828	-0.789227	0.0185625	0.076282
SOD-3	Extracellular superoxide dismutase [Cu-Zn]	Sod3	M1	-	-	0.0467953	-1.61268	-0.669081
SQSTM1	Sequestosome-1	Sqstm1	M1	26699615	10.1371/journal.pone.0145342	-0.0362895	0.29335	0.713649
SRXN1	Sulfiredoxin-1	Srxn1	M1	28887380	10.1074/mcp.RA117.000082		-0.424092	0.247163
STAT1	Signal transducer and activator of transcription 1	Stat1	M1	26699615	10.1371/journal.pone.0145342	0.194887	0.0525424	-0.12829
STAT2	Signal transducer and activator of transcription 2	Stat2	M1	26699615	10.1371/journal.pone.0145342	0.21987	0.192204	-0.0305191
STEAP3	Metalloreductase STEAP3	Steap3	M2	-	10.22541/au.167355889.94848543/v1	0.723264	-0.00234715	0.00649196
TAP2	Antigen peptide transporter 2	Tap2	M1	26699615	10.1371/journal.pone.0145342	0.777628	-0.297041	-0.154035
TKFC	Triokinase/FMN cyclase	Tkfc	M2	36150660	10.1016/j.bbadis.2022.166550		0.695698	0.56383
TLR4	Toll-like receptor 4	Tlr4	M2	-	-			0.292938
TLR8	Toll-like receptor 8	Tlr8	M2	-	-	-0.779951	0.111249	-0.032618
TPSN	Tapasin	Tapbp	M1	26699615	10.1371/journal.pone.0145342	0.349287	-0.226764	-0.443299
TRX	Thioredoxin	Txn	M1	36150660; 28887380	10.1016/j.bbadis.2022.166550; 10.1074/mcp.RA117.000082	0.160322	-0.101121	-0.0023732
WARS	Tryptophan--tRNA ligase, cytoplasmic	Wars	M1	26699615	10.1371/journal.pone.0145342	0.437325	-0.462583	0.0645959
WFS1	Wolframin	Wfs1	M2	28887380	10.1074/mcp.RA117.000082	-0.0110514	-0.381946	0.122598
YM1	Chitinase-like protein 3	Chil3	M2	26699615	10.1371/journal.pone.0145342	-0.955138	0.2746	-0.00826761
