# Supplementary material for: Metabololipidomic and proteomic profiling reveals aberrant macrophage activation and interrelated immunomodulatory mediator release during aging
Source: Aging Cell. 2023 Apr 26;22(7):e13856. doi: 10.1111/acel.13856 (PMC10352559; doi:10.1111/acel.13856)
Supplement: Supplementary file 4 — Table S3. [file ACEL-22-e13856-s001.xlsx]

## Sheet: legend
experimental groups
adult	peritoneal macrophages from C57BL/6JRj at an age between 4-6 months
old	peritoneal macrophages from C57BL/6JRj at an age over 24 months
adult M1	as "adult" after 48 h of ex vivo polarization with LPS (100 ng/mL) and IFN-γ (20 ng/mL)
adult M2a	as "adult" after 48 h of ex vivo polarization IL-4 (20 ng/mL)
old M1	as "old" after 48 h of ex vivo polarization with LPS (100 ng/mL) and IFN-γ (20 ng/mL)
old M2a	as "old" after 48 h of ex vivo polarization IL-4 (20 ng/mL)
additional information
	proteome analysis was conducted with 1 µg of peptides, which were purified from the lysate of 1 Mio macrophages
	canonical pathway analysis was performed by QIAGEN Ingenuity Pathway Analysis (version 01-14; QIAGEN Inc.)

## Sheet: old_adult
ingenuity canonical pathways	-log(B-H p-value)	ratio	z-score	molecules
1,25-dihydroxyvitamin D3 Biosynthesis	0.533	0.333	NaN	POR
14-3-3-mediated Signaling	4.51	0.216	0	BAX,CBL,CDKN1B,GRB2,GSK3A,MAP2K1,MAPK12,NRAS,PDIA3,PIK3C3,PIK3R1,PIK3R4,PLCG2,PRKCB,PRKCD,RALB,RAP2B,RRAS,RRAS2,SFN,TUBA4A,TUBB2A,TUBB3,VIM,YWHAE,YWHAQ,YWHAZ
1D-myo-inositol Hexakisphosphate Biosynthesis II (Mammalian)	0.298	0.111	NaN	INPP5D,INPP5F
2-ketoglutarate Dehydrogenase Complex	0.445	0.25	NaN	OGDH
2-oxobutanoate Degradation I	1.89	0.6	NaN	MMUT,PCCA,PCCB
3-phosphoinositide Biosynthesis	2.97	0.17	1.732	ATP1A1,DUSP12,ILKAP,INPP5F,MDP1,MTMR6,MTMR9,NT5C,NUDT16,PGAM5,PIK3C3,PIK3R1,PIK3R4,PPP1R12A,PPP1R12C,PPP1R7,PPP1R8,PPP4R1,PTPA,PTPN1,PTPN11,PTPN2,PTPRJ,SET,SIRPA,THTPA,UBLCP1
3-phosphoinositide Degradation	3.72	0.188	1.512	ATP1A1,DUSP12,ILKAP,INPP4A,INPP5D,INPP5F,MDP1,MTM1,MTMR6,MTMR9,NT5C,NUDT16,PGAM5,PIP4P2,PPP1R12A,PPP1R12C,PPP1R7,PPP1R8,PPP4R1,PTPA,PTPN1,PTPN11,PTPN2,PTPRJ,SET,SIRPA,THTPA,UBLCP1
4-1BB Signaling in T Lymphocytes	2.61	0.29	1.414	ELP1,IKBKB,IKBKG,MAP2K1,MAPK12,MAPK14,NFKB2,NFKBIE,RELA
4-hydroxyproline Degradation I	0.654	0.5	NaN	ALDH4A1
5-aminoimidazole Ribonucleotide Biosynthesis I	0.533	0.333	NaN	PFAS
Acetate Conversion to Acetyl-CoA	2.2	0.75	NaN	ACSL1,ACSS1,ACSS2
Acetone Degradation I (to Methylglyoxal)	0	0.0357	NaN	POR
Acetyl-CoA Biosynthesis I (Pyruvate Dehydrogenase Complex)	0.333	0.167	NaN	DBT
Acetyl-CoA Biosynthesis III (from Citrate)	0.889	1	NaN	ACLY
Actin Cytoskeleton Signaling	5.64	0.196	0.324	ACTN4,ACTR2,ARHGEF1,ARPC1A,ARPC1B,ARPC5L,CD14,CRKL,CSK,CYFIP1,CYFIP2,DIAPH1,EZR,FN1,GRB2,IQGAP2,ITGA4,ITGB1,MAP2K1,MSN,MYH9,MYL12A,MYL6,NRAS,PFN3,PIK3C3,PIK3R1,PIK3R4,PPP1R12A,RAC1,RALB,RAP2B,RDX,ROCK1,RRAS,RRAS2,SSH2,TLN1,VAV1,VCL,WAS
Actin Nucleation by ARP-WASP Complex	5.97	0.313	0	ACTR2,ARPC1A,ARPC1B,ARPC5L,Cdc42,FNBP1,GRB2,ITGA4,ITGB1,NRAS,PPP1R12A,PPP1R12C,RAC1,RALB,RAP2B,RHOG,ROCK1,RRAS,RRAS2,WAS,WIPF1
Activation of IRF by Cytosolic Pattern Recognition Receptors	2.96	0.25	1.387	DDX58,ELP1,FADD,IKBKB,IKBKG,IRF3,MAPK12,NFKB2,NFKBIE,PPIB,RELA,STAT1,ZBP1
Acute Myeloid Leukemia Signaling	2.58	0.193	0.5	CSF1R,CSF2RA,GRB2,IDH3G,MAP2K1,MTOR,NFKB2,NRAS,PIK3C3,PIK3R1,PIK3R4,PML,RALB,RAP2B,RELA,RRAS,RRAS2
Acute Phase Response Signaling	2.7	0.162	-1.633	C3,FN1,GRB2,HMOX1,HP,IKBKB,IKBKG,IL1RN,IRAK1,KLKB1,MAP2K1,MAPK12,MAPK14,MTOR,NFKB2,NFKBIE,NRAS,PIK3R1,PTPN11,RALB,RAP2B,RELA,RRAS,RRAS2,Saa3,SOD2,TRADD
Acyl-CoA Hydrolysis	0.883	0.231	NaN	ACOT2,ACOT9,PPT1
Adenine and Adenosine Salvage I	0.654	0.5	NaN	PNP
Adenine and Adenosine Salvage III	0.382	0.2	NaN	PNP
Adenine and Adenosine Salvage VI	0.889	1	NaN	ADK
Adenosine Nucleotides Degradation II	1.34	0.286	1	NT5C,NT5C3A,PNP,XDH
Adipogenesis pathway	0	0.0385	NaN	ATG5,ATG7,FABP4,HDAC10,LPL
Adrenomedullin signaling pathway	3.26	0.166	0	BAX,C3,CFH,CSK,GNAQ,GNAS,GRB2,GSK3A,IL1RN,ITPR1,ITPR2,ITPR3,MAP2K1,MAPK12,MAPK14,NFKB2,NRAS,NT5C,PDIA3,PIK3C3,PIK3R1,PIK3R4,PLCG2,PRKAG1,PRKAR1A,PTK2B,RALB,RAP2B,RELA,RRAS,RRAS2,SMARCC2
Agranulocyte Adhesion and Diapedesis	0.699	0.108	NaN	CCL24,EZR,FN1,GLG1,GNAI2,ICAM1,IL1RN,ITGA4,ITGA6,ITGB1,ITGB2,ITGB7,MSN,MYH9,MYL6,PF4,RDX,SELP
Agrin Interactions at Neuromuscular Junction	1.42	0.16	-1.732	GABPA,ITGA4,ITGA6,ITGB1,ITGB2,MAPK12,NRAS,RAC1,RALB,RAP2B,RRAS,RRAS2
Alanine Biosynthesis III	0.889	1	NaN	NFS1
Aldosterone Signaling in Epithelial Cells	2.6	0.163	1.732	AHCY,DNAJB1,DNAJB11,DNAJC3,DNAJC5,DNAJC7,DNAJC8,DNAJC9,HSP90AA1,HSP90B1,HSPA12A,HSPA14,HSPA1L,HSPE1,ITPR1,ITPR2,ITPR3,MAP2K1,PDIA3,PIK3C3,PIK3R1,PIK3R4,PLCG2,PRKCB,PRKCD
Allograft Rejection Signaling	0.253	0.0877	NaN	HLA-A,HLA-DMA,HLA-DQA1,HLA-DQB1,HLA-DRB5
Altered T Cell and B Cell Signaling in Rheumatoid Arthritis	2.16	0.183	NaN	CD79A,CD79B,HLA-A,HLA-DMA,HLA-DQA1,HLA-DQB1,HLA-DRB5,IL1RN,NFKB2,RELA,Tlr13,TLR2,TLR7,TLR8,TLR9
AMPK Signaling	1.36	0.124	-0.816	ACACA,CPT1A,GNAS,ILKAP,LIPE,MAPK12,MAPK14,MTOR,PCK2,PFKL,PIK3C3,PIK3R1,PIK3R4,PPM1A,PPM1G,PPP2CB,PPP2R2A,PRKAG1,PRKAR1A,PTPA,RAB27A,RAB2A,RAB6A,RAB8A,SMARCC2,STIM1
Amyloid Processing	2.27	0.224	0	APP,CAPN1,CAPN2,CSNK2A1,CSNK2A2,CSNK2B,MAPK12,MAPK14,NCSTN,PRKAG1,PRKAR1A
Amyotrophic Lateral Sclerosis Signaling	1.36	0.147	0.832	BAX,BID,CAPN1,CAPN2,CASP1,CAT,CYCS,GLUL,IGF1,NAIP,PIK3C3,PIK3R1,PIK3R4,RAC1
Anandamide Degradation	0.654	0.5	NaN	NAAA
Androgen Signaling	1.6	0.144	-1.414	CALR,DNAJB1,GNAI2,GNAQ,GNAS,GNB1,GNB2,GNG5,HSP90AA1,NFKB2,POLR2A,POLR2B,POLR2C,POLR2E,PRKAG1,PRKAR1A,PRKCB,PRKCD,RELA
Angiopoietin Signaling	2.9	0.216	-1.941	ELP1,GRB2,IKBKB,IKBKG,NFKB2,NFKBIE,NRAS,PIK3C3,PIK3R1,PIK3R4,PTPN11,RALB,RAP2B,RELA,RRAS,RRAS2
Antigen Presentation Pathway	5.74	0.464	NaN	CALR,CD74,HLA-A,HLA-DMA,HLA-DQA1,HLA-DQB1,HLA-DRB5,PDIA3,PSMB6,PSMB8,TAP1,TAP2,TAPBP
Antioxidant Action of Vitamin C	2.65	0.186	-0.258	CSF2RA,GLRX,GPLD1,GSTO1,HMOX1,IKBKB,IKBKG,MAPK12,MAPK14,NFKB2,NFKBIE,PDIA3,PLA2G4A,PLA2G7,PLCG2,PLD4,RELA,TXNRD1,TXNRD2
Antiproliferative Role of Somatostatin Receptor 2	2.74	0.208	0.277	CDKN1B,GNB1,GNB2,GNG5,MAP2K1,NRAS,NT5C,PIK3C3,PIK3R1,PIK3R4,PTPN11,RALB,RAP2B,RRAS,RRAS2,SMARCC2
Antiproliferative Role of TOB in T Cell Signaling	0	0.027	NaN	CDKN1B
Apelin Adipocyte Signaling Pathway	1.36	0.156	0	CAT,CYBB,GNAI2,GSTK1,GSTT2/GSTT2B,LIPE,MAPK12,MAPK14,NCF2,PRDX6,PRKAG1,PRKAR1A
Apelin Cardiac Fibroblast Signaling Pathway	0	0.0435	NaN	PRKAG1
Apelin Cardiomyocyte Signaling Pathway	1.88	0.165	0	ATP2A2,ATP2A3,CAT,GNAI2,ITPR1,MAPK12,MAPK14,MYL12A,MYL6,PDIA3,PIK3C3,PIK3R1,PIK3R4,PLCG2,PRKCB,PRKCD
Apelin Endothelial Signaling Pathway	2.23	0.168	-1.147	GNAI2,GNAS,ICAM1,MAP2K1,MAPK12,MTOR,NFKB2,NRAS,PIK3C3,PIK3R1,PIK3R4,PRKAG1,PRKCB,PRKCD,RALB,RAP2B,RELA,RRAS,RRAS2
Apelin Liver Signaling Pathway	0.373	0.115	NaN	COL1A1,GSK3A,MAPK12
Apelin Muscle Signaling Pathway	0.277	0.105	NaN	GNAS,PRKAG1
Apelin Pancreas Signaling Pathway	1.36	0.186	0.707	MAPK12,NFKB2,PIK3C3,PIK3R1,PIK3R4,PRKAG1,PRKAR1A,RELA
Apoptosis Signaling	4.44	0.235	0.626	BAX,BID,CAPN1,CAPN2,CASP6,CYCS,ENDOG,IKBKB,IKBKG,LMNA,MAP2K1,NAIP,NFKB2,NFKBIE,NRAS,PARP1,PLCG2,RALB,RAP2B,RELA,ROCK1,RRAS,RRAS2
April Mediated Signaling	1.56	0.205	0.707	IKBKB,IKBKG,MAPK12,MAPK14,NFATC2,NFKB2,NFKBIE,RELA
Arginine Biosynthesis IV	1.02	0.4	NaN	ASS1,GLUD1
Arginine Degradation I (Arginase Pathway)	1.18	0.5	NaN	ALDH4A1,ARG1
Arginine Degradation VI (Arginase 2 Pathway)	0.889	0.333	NaN	ARG1,PYCR2
Arsenate Detoxification I (Glutaredoxin)	2.2	0.75	NaN	AS3MT,GSTO1,PNP
Aryl Hydrocarbon Receptor Signaling	2.3	0.162	-0.302	AIP,ALDH18A1,ALDH2,ALDH3B1,ALDH4A1,ALDH7A1,BAX,CDK6,CDKN1B,GSTK1,GSTM3,GSTM5,GSTO1,GSTT2/GSTT2B,HSP90AA1,HSP90B1,MCM7,NCOA3,NFKB2,NQO2,RELA,TGM2
Ascorbate Recycling (Cytosolic)	1.4	0.667	NaN	GLRX,GSTO1
Asparagine Degradation I	0.654	0.5	NaN	ASRGL1
Aspartate Biosynthesis	0.533	0.333	NaN	GOT2
Aspartate Degradation II	1.48	0.429	NaN	GOT2,MDH1,MDH2
Assembly of RNA Polymerase I Complex	0.175	0.0909	NaN	UBTF
Assembly of RNA Polymerase II Complex	0.375	0.104	NaN	DR1,POLR2A,POLR2B,POLR2C,POLR2E
Atherosclerosis Signaling	2.86	0.186	NaN	ALOX15,ALOX5,APOE,CD36,CMA1,COL1A1,GLG1,ICAM1,IL1RN,ITGA4,ITGB2,LPL,LYZ,MSR1,NFKB2,PCYOX1,PLA2G4A,PLA2G7,RELA,SELP,TPSAB1/TPSB2
ATM Signaling	1.11	0.137	0.333	BID,CBX1,CBX3,CBX5,HP1BP3,MAPK12,MAPK14,PPP2CB,PPP2R2A,PTPA,SMC1A,SMC3,USP7
Autoimmune Thyroid Disease Signaling	0.575	0.132	NaN	HLA-A,HLA-DMA,HLA-DQA1,HLA-DQB1,HLA-DRB5
Autophagy	2.59	0.224	-1	ATG12,ATG5,ATG7,BECN1,CTSS,CTSV,MTOR,PIK3C3,PIK3R4,VPS11,VPS16,VPS18,WDFY3
Axonal Guidance Signaling	2.7	0.127	NaN	ABLIM1,ACTR2,ADAM10,ADAM15,ADAM17,ARPC1A,ARPC1B,ARPC5L,CRKL,EIF4E,FES,GNAI2,GNAQ,GNAS,GNB1,GNB2,GNG5,GRB2,IGF1,ITGA4,ITGB1,ITSN1,MAP2K1,MICAL1,MYL12A,MYL6,NFATC2,NRAS,NRP2,PDIA3,PFN3,PIK3C3,PIK3R1,PIK3R4,PITRM1,PLCG2,PLXNA1,PLXNB2,PPP3R1,PRKAG1,PRKAR1A,PRKCB,PRKCD,PSMD14,PTPN11,RAC1,RALB,RAP2B,ROCK1,RRAS,RRAS2,RTN4,SDCBP,SRGAP2,TUBA4A,TUBB2A,TUBB3,WAS,WIPF1
B Cell Activating Factor Signaling	1.88	0.22	1.414	ELP1,IKBKB,IKBKG,MAPK12,MAPK14,NFATC2,NFKB2,NFKBIE,RELA
B Cell Development	3.5	0.357	NaN	CD79A,CD79B,HLA-A,HLA-DMA,HLA-DQA1,HLA-DQB1,HLA-DRB5,Ighd,IGHM,SPN
B Cell Receptor Signaling	7.68	0.234	2.53	BCL10,BTK,CAMK2D,CD22,CD79A,CD79B,CSK,GRB2,GSK3A,IGHM,IKBKB,IKBKG,INPP5D,INPP5F,LYN,MALT1,MAP2K1,MAPK12,MAPK14,MTOR,NFATC2,NFKB2,NFKBIE,NRAS,PIK3AP1,PIK3C3,PIK3R1,PIK3R4,PLCG2,PPP3R1,PRKCB,PTK2B,PTPN11,RAC1,RALB,RAP2B,RELA,RRAS,RRAS2,SYK,VAV1
BAG2 Signaling Pathway	2.27	0.238	-0.632	HSP90AA1,HSPA14,Hspa1b,HSPA1L,MAPK14,MAPKAPK2,NFKB2,PSME1,RELA,STUB1
BER pathway	0.155	0.0833	NaN	PARP1
BEX2 Signaling Pathway	0.666	0.122	0.333	LGALS1,MAPK12,MTOR,NFKB2,PPP2CB,PPP2R2A,PTPA,RELA,SWAP70
Bile Acid Biosynthesis, Neutral Pathway	0.155	0.0833	NaN	SCP2
Biotin-carboxyl Carrier Protein Assembly	0.533	0.333	NaN	ACACA
Bladder Cancer Signaling	0.36	0.0947	-1.633	DAPK1,MAP2K1,NRAS,PA2G4,RALB,RAP2B,RRAS,RRAS2,THBS1
BMP signaling pathway	1.51	0.16	-1.387	GRB2,MAP2K1,MAPK12,MAPK14,NFKB2,NRAS,PRKAG1,PRKAR1A,RALB,RAP2B,RELA,RRAS,RRAS2
Branched-chain Î±-keto acid Dehydrogenase Complex	0.445	0.25	NaN	DBT
Breast Cancer Regulation by Stathmin1	0	0.0761	NaN	ADGRE1,Adgre4,ARHGEF1,ARHGEF2,CAMK2D,CCR1,CDK6,CDKN1B,CMKLR1,FPR1,GNAQ,GNB1,GNB2,GNG5,GRB2,IGF1,MAP2K1,MTOR,NFKB2,NRAS,PIK3C3,PIK3R1,PIK3R4,PPP1R11,PPP1R12A,PPP1R7,PPP2CB,PPP2R2A,PRKAG1,PRKAR1A,PRKCB,PRKCD,PTPA,RAC1,RALB,RAP2B,RPS6KA3,RRAS,RRAS2,TSG101,TUBA4A,TUBB2A,TUBB3
Bupropion Degradation	0	0.0455	NaN	POR
Calcium Signaling	0.627	0.103	0.577	ASPH,ATP2A2,ATP2A3,ATP2B1,CALR,CAMK2D,HDAC10,ITPR1,ITPR2,ITPR3,LETM1,MYH9,MYL6,NFATC2,PPP3R1,PRKAG1,PRKAR1A,RAP2B,TPM3,Tpm4
Calcium Transport I	1.8	0.4	0	ANXA5,ATP2A2,ATP2A3,ATP2B1
Calcium-induced T Lymphocyte Apoptosis	3.5	0.259	1.291	ATP2A2,ATP2A3,CAPN2,HLA-A,HLA-DMA,HLA-DQA1,HLA-DQB1,HLA-DRB5,ITPR1,ITPR2,ITPR3,NFATC2,PPP3R1,PRKCB,PRKCD
cAMP-mediated signaling	0	0.0688	-0.277	AKAP10,AKAP8,CAMK2D,FPR1,GNAI2,GNAS,GRK2,MAP2K1,PDE12,PDE2A,PPP3R1,PRKAR1A,RGS10,RGS14,SMPDL3B
Cancer Drug Resistance By Drug Efflux	0.824	0.138	NaN	ABCC1,MAP2K1,NRAS,PIK3R1,RALB,RAP2B,RRAS,RRAS2
Cardiac Hypertrophy Signaling	2.64	0.147	-0.18	Cdc42,EIF4E,FNBP1,GNAI2,GNAQ,GNAS,GNB1,GNB2,GNG5,GRB2,IGF1,MAP2K1,MAPK12,MAPK14,MAPKAPK2,MTOR,MYL12A,MYL6,NRAS,PDIA3,PIK3C3,PIK3R1,PIK3R4,PLCG2,PPP3R1,PRKAG1,PRKAR1A,RAC1,RALB,RAP2B,RHOG,ROCK1,RRAS,RRAS2
Cardiac Hypertrophy Signaling (Enhanced)	1.5	0.111	-0.832	ATP2A2,ATP2A3,CAMK2D,CYBB,DIAPH1,Diaph2,EIF4E,GNAI2,GNAQ,GNAS,GNB1,GNG5,GSK3A,HDAC10,IGF1,IKBKB,IKBKG,INPP5F,ITGA4,ITGB1,ITPR1,ITPR2,ITPR3,MAP2K1,MAPK12,MAPK14,MAPKAPK2,MTOR,NFATC2,NFKB2,NRAS,PDE12,PDE2A,PDIA3,PIK3C3,PIK3R1,PIK3R4,PKN1,PLCG2,PPP3R1,PRKAG1,PRKAR1A,PRKCB,PRKCD,RALB,RAP2B,RELA,ROCK1,RPS6,RRAS,RRAS2,SMPDL3B
Cardiac Î²-adrenergic Signaling	1.88	0.152	-1.604	AKAP10,AKAP8,ATP2A2,ATP2A3,GNAS,GNB1,GNB2,GNG5,GRK2,PDE12,PDE2A,PPP1R11,PPP1R12A,PPP1R7,PPP2CB,PPP2R2A,PRKAG1,PRKAR1A,PTPA,SMPDL3B
Caveolar-mediated Endocytosis Signaling	3.07	0.225	NaN	CAV1,CD48,COPB2,FLNB,FLNC,FLOT1,HLA-A,ITGA4,ITGA6,ITGAM,ITGAV,ITGB1,ITGB2,ITGB7,ITSN1,PTPN1
CCR3 Signaling in Eosinophils	4.56	0.222	-1.698	CCL24,GNAI2,GNAS,GNB1,GNB2,GNG5,ITPR1,ITPR2,ITPR3,MAP2K1,MAPK12,MAPK14,NRAS,PIK3C3,PIK3R1,PIK3R4,PLA2G4A,PPP1R12A,PRKCB,PRKCD,RAC1,RALB,RAP2B,ROCK1,RRAS,RRAS2
CCR5 Signaling in Macrophages	0.764	0.122	-0.707	GNAI2,GNAS,GNB1,GNB2,GNG5,MAPK12,MAPK14,PLCG2,PRKCB,PRKCD,PTK2B
CD27 Signaling in Lymphocytes	1.69	0.192	1.667	BID,CYCS,ELP1,IKBKB,IKBKG,MAP2K1,MAPK12,NFKB2,NFKBIE,RELA
CD28 Signaling in T Helper Cells	9.38	0.312	3.528	ACTR2,ARPC1A,ARPC1B,ARPC5L,BCL10,CARD11,CSK,GRB2,HLA-A,HLA-DMA,HLA-DQA1,HLA-DQB1,HLA-DRB5,IKBKB,IKBKG,ITPR1,ITPR2,ITPR3,LCP2,MALT1,MAP2K1,MAPK12,NFATC2,NFKB2,NFKBIE,PIK3C3,PIK3R1,PIK3R4,PPP3R1,PTPN11,RAC1,RELA,SYK,VAV1,WAS
CD40 Signaling	3.07	0.234	0.535	ELP1,ICAM1,IKBKB,IKBKG,MAP2K1,MAPK12,MAPK14,MAPKAPK2,NFKB2,NFKBIE,PIK3C3,PIK3R1,PIK3R4,PTGS1,RELA
Cdc42 Signaling	2.07	0.156	1	ACTR2,ARPC1A,ARPC1B,ARPC5L,DIAPH1,HLA-A,HLA-DMA,HLA-DQA1,HLA-DQB1,HLA-DRB5,IQGAP2,ITGA4,ITGB1,MAPK12,MAPK14,MYL12A,MYL6,PPP1R12A,VAV1,WAS,WIPF1
CDK5 Signaling	2.86	0.19	-0.943	CAPN1,GNAS,ITGA6,ITGB1,MAP2K1,MAPK12,MAPK14,NRAS,PPP1R11,PPP1R12A,PPP1R7,PPP2CB,PPP2R2A,PRKAG1,PRKAR1A,PTPA,RALB,RAP2B,RRAS,RRAS2
CDP-diacylglycerol Biosynthesis I	0	0.05	NaN	AGPAT3
Cell Cycle Control of Chromosomal Replication	0.967	0.151	2.121	CDK6,MCM2,MCM3,MCM4,MCM6,MCM7,RPA1,RPA3
Cell Cycle Regulation by BTG Family Proteins	0.214	0.0857	NaN	PPP2CB,PPP2R2A,PTPA
Cell Cycle: G1/S Checkpoint Regulation	0	0.0781	1	CDK6,CDKN1B,HDAC10,PA2G4,RPL11
Cell Cycle: G2/M DNA Damage Checkpoint Regulation	0.36	0.102	1	SFN,TRIP12,YWHAE,YWHAQ,YWHAZ
Cellular Effects of Sildenafil (Viagra)	0.55	0.105	NaN	GNAS,ITPR1,ITPR2,ITPR3,MYH9,MYL12A,MYL6,PDE2A,PDIA3,PLCG2,PPP1R12A,PRKAG1,PRKAR1A
Ceramide Degradation	0.382	0.2	NaN	ASAH1
Ceramide Signaling	2.31	0.186	-1	CYCS,MAP2K1,NFKB2,NRAS,PIK3C3,PIK3R1,PIK3R4,PPP2CB,PPP2R2A,PTPA,RALB,RAP2B,RELA,RRAS,RRAS2,SPHK2
Chemokine Signaling	2.85	0.213	-1	CAMK2D,CCL24,GNAI2,GNAQ,MAP2K1,MAPK12,MAPK14,NRAS,PLCG2,PPP1R12A,PRKCB,PTK2B,RALB,RAP2B,RRAS,RRAS2
Cholecystokinin/Gastrin-mediated Signaling	3.2	0.195	-0.894	Cdc42,FNBP1,GNAQ,GRB2,IL1RN,ITPR1,ITPR2,ITPR3,MAP2K1,MAPK12,MAPK14,NRAS,PRKCB,PRKCD,PTK2B,RAC1,RALB,RAP2B,RHOG,ROCK1,RRAS,RRAS2
Choline Biosynthesis III	1.34	0.286	1	GPLD1,HMOX1,PCYT1A,PLD4
Choline Degradation I	0.654	0.5	NaN	ALDH7A1
Chondroitin Sulfate Degradation (Metazoa)	1.18	0.25	-2	ARSB,Chil3/Chil4,HEXA,HEXB
Chronic Myeloid Leukemia Signaling	3	0.196	NaN	CDK6,CDKN1B,CRKL,GRB2,HDAC10,IKBKB,IKBKG,MAP2K1,NFKB2,NRAS,PA2G4,PIK3C3,PIK3R1,PIK3R4,PTPN11,RALB,RAP2B,RELA,RRAS,RRAS2
Citrulline Biosynthesis	1.22	0.333	NaN	ALDH18A1,ARG1,GLS
Citrulline-Nitric Oxide Cycle	0.382	0.2	NaN	ASS1
Clathrin-mediated Endocytosis Signaling	7.27	0.227	NaN	ACTR2,AP1G2,AP1M1,AP2A1,AP3B1,AP3M1,APOE,ARPC1A,ARPC1B,ARPC5L,ARRB1,CBL,CD2AP,CLTB,CLTC,CSNK2A1,CSNK2A2,CSNK2B,DNM1L,EPS15,GRB2,HIP1R,IGF1,ITGB1,ITGB2,ITGB7,LYZ,MYO1E,PCYOX1,PIK3C3,PIK3R1,PIK3R4,PPP3R1,RAB11B,RAB4B,RAC1,RPS27A,SH3KBP1,SNX9,TFRC,TSG101
Cleavage and Polyadenylation of Pre-mRNA	0.155	0.0833	NaN	PAPOLA
CMP-N-acetylneuraminate Biosynthesis I (Eukaryotes)	0.382	0.2	NaN	CMAS
CNTF Signaling	3.66	0.268	0.258	GRB2,MAP2K1,MTOR,NRAS,PIK3C3,PIK3R1,PIK3R4,PTPN11,RALB,RAP2B,RPS6KA3,RPS6KA4,RRAS,RRAS2,STAT1
Coagulation System	0.654	0.143	2.236	F10,F13A1,F5,KLKB1,PROS1
Coenzyme A Biosynthesis	0.533	0.333	NaN	PPCS
Colanic Acid Building Blocks Biosynthesis	1.34	0.286	1	GALK1,GALT,UGDH,UGP2
Colorectal Cancer Metastasis Signaling	2.27	0.138	-1.461	APPL1,ARRB1,BAX,Cdc42,FNBP1,GNAS,GNB1,GNB2,GNG5,GRB2,GRK2,LRP1,MAP2K1,MAPK12,NFKB2,NRAS,PIK3C3,PIK3R1,PIK3R4,PRKAG1,PRKAR1A,RAC1,RALB,RAP2B,RELA,RHOG,RRAS,RRAS2,STAT1,Tlr13,TLR2,TLR7,TLR8,TLR9
Communication between Innate and Adaptive Immune Cells	1.18	0.149	NaN	CD79A,CD79B,HLA-A,HLA-DRB5,IGHM,IL1RN,Tlr13,TLR2,TLR7,TLR8,TLR9
Complement System	0.446	0.121	NaN	C3,CFH,ITGAM,ITGB2
Coronavirus Pathogenesis Pathway	4.63	0.212	-0.378	ADAM17,BAX,CASP1,DDX58,EEF1A1,EIF4E,FAU,IKBKB,IRF3,MAPK12,MAPK14,NFKB2,NFKBIE,PA2G4,RELA,RPS11,RPS13,RPS15,RPS15A,RPS17,RPS25,RPS27A,RPS27L,RPS4Y1,RPS6,RPS7,STAT1,STING1,TNPO1
Corticotropin Releasing Hormone Signaling	0.775	0.113	-1.508	GNAI2,GNAQ,GNAS,ITPR1,ITPR2,ITPR3,MAP2K1,MAPK12,MAPK14,NT5C,PLCG2,PRKAG1,PRKAR1A,PRKCB,PRKCD,SMARCC2
CREB Signaling in Neurons	2.38	0.147	-0.426	CAMK2D,GNAI2,GNAQ,GNAS,GNB1,GNB2,GNG5,GRB2,ITPR1,ITPR2,ITPR3,MAP2K1,NRAS,PDIA3,PIK3C3,PIK3R1,PIK3R4,PLCG2,POLR2A,POLR2B,POLR2C,POLR2E,PRKAG1,PRKAR1A,PRKCB,PRKCD,RALB,RAP2B,RRAS,RRAS2
Crosstalk between Dendritic Cells and Natural Killer Cells	1.04	0.145	-1.134	CAMK2D,FSCN1,HLA-A,HLA-DRB5,NFKB2,RELA,TLN1,TLR7,TLR9,TYROBP
CTLA4 Signaling in Cytotoxic T Lymphocytes	2.54	0.198	NaN	AP1G2,AP1M1,AP2A1,CLTB,CLTC,GRB2,HLA-A,LCP2,PIK3C3,PIK3R1,PIK3R4,PPP2CB,PPP2R2A,PTPA,PTPN11,SYK
CXCR4 Signaling	3.83	0.185	0	Cdc42,ELMO1,FNBP1,GNAI2,GNAQ,GNAS,GNB1,GNB2,GNG5,ITPR1,ITPR2,ITPR3,LYN,MAP2K1,MAPK12,MYL12A,MYL6,NRAS,PIK3C3,PIK3R1,PIK3R4,PRKCB,PRKCD,RAC1,RALB,RAP2B,RHOG,ROCK1,RRAS,RRAS2
Cyclins and Cell Cycle Regulation	0.287	0.0897	-2.236	CDK6,CDKN1B,HDAC10,PA2G4,PPP2CB,PPP2R2A,PTPA
Cysteine Biosynthesis III (mammalia)	0.506	0.143	NaN	AHCY,MAT2A,PRMT5
Cytotoxic T Lymphocyte-mediated Apoptosis of Target Cells	0.886	0.172	1	BID,CASP6,CYCS,FADD,HLA-A
Death Receptor Signaling	1.54	0.157	0	BID,CASP6,CYCS,FADD,IKBKB,IKBKG,LMNA,NAIP,NFKB2,NFKBIE,PARP1,RELA,ROCK1,TRADD
Dendritic Cell Maturation	2.39	0.157	0.6	COL1A1,FSCN1,HLA-A,HLA-DMA,HLA-DQA1,HLA-DQB1,HLA-DRB5,ICAM1,IKBKB,IKBKG,IL1RN,MAPK12,MAPK14,NFKB2,NFKBIE,PDIA3,PIK3C3,PIK3R1,PIK3R4,PLCG2,RELA,STAT1,TLR2,TLR9,TYROBP
Dermatan Sulfate Degradation (Metazoa)	0.654	0.176	NaN	Chil3/Chil4,HEXA,HEXB
D-glucuronate Degradation I	0.533	0.333	NaN	CRYL1
Diphthamide Biosynthesis	0.533	0.333	NaN	DPH5
D-myo-inositol (1,3,4)-trisphosphate Biosynthesis	0.298	0.111	NaN	INPP5D,INPP5F
D-myo-inositol (1,4,5)-Trisphosphate Biosynthesis	0	0.04	NaN	PLCG2
D-myo-inositol (1,4,5)-trisphosphate Degradation	1.11	0.235	1	BPNT1,IMPA1,INPP5D,INPP5F
D-myo-inositol (1,4,5,6)-Tetrakisphosphate Biosynthesis	2.95	0.178	1.225	ATP1A1,DUSP12,ILKAP,INPP5F,MDP1,MTMR6,MTMR9,NT5C,NUDT16,PGAM5,PPP1R12A,PPP1R12C,PPP1R7,PPP1R8,PPP4R1,PTPA,PTPN1,PTPN11,PTPN2,PTPRJ,SET,SIRPA,THTPA,UBLCP1
D-myo-inositol (3,4,5,6)-tetrakisphosphate Biosynthesis	2.95	0.178	1.225	ATP1A1,DUSP12,ILKAP,INPP5F,MDP1,MTMR6,MTMR9,NT5C,NUDT16,PGAM5,PPP1R12A,PPP1R12C,PPP1R7,PPP1R8,PPP4R1,PTPA,PTPN1,PTPN11,PTPN2,PTPRJ,SET,SIRPA,THTPA,UBLCP1
D-myo-inositol-5-phosphate Metabolism	3	0.173	1.177	ATP1A1,DUSP12,ILKAP,INPP5F,MDP1,MTMR6,MTMR9,NT5C,NUDT16,PGAM5,PIP4P2,PLCG2,PPP1R12A,PPP1R12C,PPP1R7,PPP1R8,PPP4R1,PTPA,PTPN1,PTPN11,PTPN2,PTPRJ,SET,SIRPA,THTPA,UBLCP1
DNA damage-induced 14-3-3Ïƒ Signaling	0	0.0526	NaN	SFN
DNA Double-Strand Break Repair by Homologous Recombination	0	0.0714	NaN	RPA1
DNA Double-Strand Break Repair by Non-Homologous End Joining	0.812	0.214	NaN	PARP1,XRCC5,XRCC6
DNA Methylation and Transcriptional Repression Signaling	0.228	0.0882	NaN	CHD4,DNMT1,MTA2
Docosahexaenoic Acid (DHA) Signaling	2.08	0.237	NaN	ALOX15,APP,BAX,BID,CYCS,GSK3A,PIK3C3,PIK3R1,PIK3R4
Dolichyl-diphosphooligosaccharide Biosynthesis	0.64	0.222	NaN	DPAGT1,DPM3
Dopamine Degradation	1.68	0.261	-0.816	ALDH2,ALDH3B1,ALDH4A1,ALDH7A1,COMT,MAOA
Dopamine Receptor Signaling	1.18	0.149	NaN	COMT,MAOA,PPP1R11,PPP1R12A,PPP1R7,PPP2CB,PPP2R2A,PRKAG1,PRKAR1A,PTPA,SPR
Dopamine-DARPP32 Feedback in cAMP Signaling	1.4	0.132	0.688	ATP2A2,ATP2A3,GNAI2,GNAQ,GNAS,ITPR1,ITPR2,ITPR3,PDIA3,PLCG2,PPP1R11,PPP1R12A,PPP1R7,PPP2CB,PPP2R2A,PPP3R1,PRKAG1,PRKAR1A,PRKCB,PRKCD,PTPA
EGF Signaling	3.74	0.273	3.357	CSNK2A1,CSNK2A2,CSNK2B,GRB2,ITPR1,ITPR2,ITPR3,MAP2K1,MAPK12,MAPK14,MTOR,PIK3C3,PIK3R1,PIK3R4,STAT1
Eicosanoid Signaling	0.712	0.129	-2	ALOX15,ALOX5,ALOX5AP,PLA2G4A,PLA2G7,PTGIS,PTGS1,TBXAS1
EIF2 Signaling	7.57	0.22	-1.706	AGO1,AGO2,EIF2S1,EIF3E,EIF3F,EIF3J,EIF3M,EIF4A2,EIF4A3,EIF4E,EIF4G1,EIF4G2,EIF5B,FAU,GRB2,MAP2K1,NRAS,PIK3C3,PIK3R1,PIK3R4,RALB,RAP2B,RPL11,RPL13A,RPL17,RPL18A,RPL19,RPL22,RPL27,RPL7A,RPL9,RPS11,RPS13,RPS15,RPS15A,RPS17,RPS25,RPS27A,RPS27L,RPS4Y1,RPS6,RPS7,RRAS,RRAS2,WARS1
Endocannabinoid Cancer Inhibition Pathway	0.648	0.108	-0.775	CASP1,CASP6,CDKN1B,GNAI2,GNAQ,MAP2K1,MAPK14,MTOR,PIK3C3,PIK3R1,PIK3R4,PRKAG1,PRKAR1A,ROCK1,VIM
Endocannabinoid Developing Neuron Pathway	2.2	0.167	-0.243	CDKN1B,GNAI2,GNB1,GNG5,MAP2K1,MAPK12,MAPK14,MTOR,NRAS,PIK3C3,PIK3R1,PIK3R4,PRKAG1,PRKAR1A,RAC1,RALB,RAP2B,RRAS,RRAS2
Endocannabinoid Neuronal Synapse Pathway	0.382	0.0945	1.155	GNAI2,GNAQ,GNB1,GNG5,ITPR1,MAPK12,MAPK14,PDIA3,PLCG2,PPP3R1,PRKAG1,PRKAR1A
Endometrial Cancer Signaling	1.69	0.183	-0.302	GRB2,ILK,MAP2K1,NRAS,PIK3C3,PIK3R1,PIK3R4,RALB,RAP2B,RRAS,RRAS2
Endoplasmic Reticulum Stress Pathway	0.91	0.2	-1	CALR,DNAJC3,EIF2S1,HSP90B1
Endothelin-1 Signaling	2.8	0.16	-0.557	CASP1,CASP6,GNAI2,GNAQ,GNAS,GPLD1,GRB2,HMOX1,ITPR1,ITPR2,ITPR3,MAPK12,MAPK14,NRAS,PDIA3,PIK3C3,PIK3R1,PIK3R4,PLA2G4A,PLA2G7,PLCG2,PLD4,PRKCB,PRKCD,PTGS1,RALB,RAP2B,RRAS,RRAS2
eNOS Signaling	1.33	0.131	-0.775	CAV1,GNAQ,GNAS,HSP90AA1,HSP90B1,HSPA14,Hspa1b,HSPA1L,ITPR1,ITPR2,ITPR3,PIK3C3,PIK3R1,PIK3R4,PLCG2,PRKAG1,PRKAR1A,PRKCB,PRKCD,STUB1
Ephrin A Signaling	1.22	0.174	NaN	ADAM10,PIK3C3,PIK3R1,PIK3R4,PTPN11,RAC1,ROCK1,VAV1
Ephrin B Signaling	1.92	0.183	-1.667	CAP1,CBL,GNAI2,GNAQ,GNAS,GNB1,GNB2,GNG5,ITSN1,ITSN2,RAC1,ROCK1,VAV1
Ephrin Receptor Signaling	2.66	0.158	0.192	ACTR2,ADAM10,ARPC1A,ARPC1B,ARPC5L,CRKL,GNAI2,GNAQ,GNAS,GNB1,GNB2,GNG5,GRB2,ITGA4,ITGB1,ITSN1,MAP2K1,NRAS,PTPN11,RAC1,RALB,RAP2B,ROCK1,RRAS,RRAS2,SDCBP,WAS,WIPF1
Epithelial Adherens Junction Signaling	1.5	0.138	NaN	ACTN4,ACTR2,ARPC1A,ARPC1B,ARPC5L,KEAP1,MYH9,MYL6,NRAS,RAC1,RALB,RAP2B,RRAS,RRAS2,TUBA4A,TUBB2A,TUBB3,VCL,WAS,ZYX
ErbB Signaling	2.12	0.176	0	GRB2,MAP2K1,MAPK12,MAPK14,MTOR,NRAS,PIK3C3,PIK3R1,PIK3R4,PLCG2,PRKCB,PRKCD,RALB,RAP2B,RRAS,RRAS2
ErbB2-ErbB3 Signaling	1.88	0.188	-0.302	CDKN1B,GRB2,GSK3A,MAP2K1,NRAS,PIK3C3,PIK3R1,PIK3R4,RALB,RAP2B,RRAS,RRAS2
ErbB4 Signaling	2.95	0.227	-0.535	ADAM17,GRB2,MAP2K1,NCSTN,NRAS,PIK3C3,PIK3R1,PIK3R4,PLCG2,PRKCB,PRKCD,RALB,RAP2B,RRAS,RRAS2
ERK/MAPK Signaling	4.23	0.184	-1.061	CRKL,EIF4E,ELF1,GRB2,ITGA4,ITGB1,MAP2K1,NRAS,PIK3C3,PIK3R1,PIK3R4,PLA2G4A,PLCG2,PPP1R11,PPP1R12A,PPP1R7,PPP2CB,PPP2R2A,PRKAG1,PRKAR1A,PRKCB,PRKCD,PTK2B,PTPA,RAC1,RALB,RAP2B,RPS6KA4,RRAS,RRAS2,STAT1,TLN1,YWHAQ,YWHAZ
ERK5 Signaling	2.28	0.197	-1.069	GNAQ,NRAS,PTPN11,RALB,RAP2B,RPS6KA3,RPS6KA4,RRAS,RRAS2,SFN,WNK1,YWHAE,YWHAQ,YWHAZ
Erythropoietin Signaling	3.2	0.224	NaN	CBL,GRB2,MAP2K1,NFKB2,NFKBIE,NRAS,PIK3C3,PIK3R1,PIK3R4,PLCG2,PRKCB,PRKCD,RALB,RAP2B,RELA,RRAS,RRAS2
Estrogen Biosynthesis	0.373	0.108	-1	HSD17B11,HSD17B12,HSD17B8,POR
Estrogen Receptor Signaling	2.29	0.131	-0.48	ATP5PB,CAV1,DDX5,EIF4E,GNAI2,GNAQ,GNAS,GNB1,GNG5,GRB2,GSK3A,HSP90AA1,HSP90B1,IGF1,IGF2,MAP2K1,MTOR,MYL12A,MYL6,NCOA3,NFKB2,NRAS,PDIA3,PIK3C3,PIK3R1,PIK3R4,PLCG2,POLR2B,PPP1R12A,PRKAG1,PRKAR1A,PRKCB,PRKCD,RALB,RAP2B,RELA,ROCK1,RRAS,RRAS2,SDHC,SOD2,UQCRC2
Estrogen-Dependent Breast Cancer Signaling	2.2	0.192	-0.302	HSD17B11,HSD17B12,HSD17B8,IGF1,NFKB2,NRAS,PIK3C3,PIK3R1,PIK3R4,RALB,RAP2B,RELA,RRAS,RRAS2
Estrogen-mediated S-phase Entry	0	0.0385	NaN	CDKN1B
Ethanol Degradation II	1.97	0.269	-0.378	ACSL1,ACSS1,ACSS2,ALDH2,ALDH3B1,ALDH4A1,ALDH7A1
Ethanol Degradation IV	3.07	0.381	-0.707	ACSL1,ACSS1,ACSS2,ALDH2,ALDH3B1,ALDH4A1,ALDH7A1,CAT
Extrinsic Prothrombin Activation Pathway	1.18	0.25	1	F10,F13A1,F5,PROS1
Factors Promoting Cardiogenesis in Vertebrates	0	0.0625	-0.707	CAMK2D,LRP1,MAPK12,MAPK14,PDIA3,PLCG2,PRKCB,PRKCD,ROCK1
FAK Signaling	4.28	0.234	NaN	ARHGAP26,ASAP1,CAPN1,CAPN2,CSK,GRB2,ITGA4,ITGB1,MAP2K1,NRAS,PIK3C3,PIK3R1,PIK3R4,PLCG2,RAC1,RALB,RAP2B,RRAS,RRAS2,TLN1,VCL,WAS
FAT10 Cancer Signaling Pathway	0.403	0.109	0.447	EEF1A1,IKBKB,IKBKG,NFKB2,RELA
FAT10 Signaling Pathway	0.607	0.167	NaN	NUB1,PSME1,UBA1
Fatty Acid Activation	0.445	0.154	NaN	ACSL1,ACSL4
Fatty Acid Î±-oxidation	1.03	0.222	0	ALDH2,ALDH3B1,ALDH4A1,ALDH7A1
Fatty Acid Î²-oxidation I	3.07	0.312	1.265	ACAA2,ACSL1,ACSL4,AUH,ECHS1,ECI1,HADHA,HADHB,HSD17B8,SCP2
Fatty Acid Î²-oxidation III (Unsaturated, Odd Number)	0.445	0.25	NaN	ECI1
Fc Epsilon RI Signaling	4.4	0.221	0.2	BTK,GRB2,INPP5D,INPP5F,LCP2,LYN,MAP2K1,MAPK12,MAPK14,NRAS,PIK3C3,PIK3R1,PIK3R4,PLA2G4A,PLCG2,PRKCB,PRKCD,PTPN11,RAC1,RALB,RAP2B,RRAS,RRAS2,SYK,VAV1
FcÎ³ Receptor-mediated Phagocytosis in Macrophages and Monocytes	7.05	0.293	0.962	ACTR2,ARPC1A,ARPC1B,ARPC5L,CBL,EZR,FGR,FYB1,GPLD1,HCK,HMOX1,INPP5D,LCP2,LYN,MYO5A,PIK3R1,PLD4,PRKCB,PRKCD,PTK2B,RAB11B,RAC1,SYK,TLN1,VAMP3,VAV1,WAS
FcÎ³RIIB Signaling in B Lymphocytes	3.26	0.227	1.213	BTK,CD79A,CD79B,GRB2,INPP5D,LYN,MAPK12,NRAS,PIK3C3,PIK3R1,PIK3R4,PLCG2,RALB,RAP2B,RRAS,RRAS2,SYK
FGF Signaling	1.15	0.143	1.732	CRKL,GRB2,ITPR1,MAP2K1,MAPK12,MAPK14,MAPKAPK2,PIK3C3,PIK3R1,PIK3R4,PTPN11,RAC1
Flavin Biosynthesis IV (Mammalian)	0.654	0.5	NaN	RFK
FLT3 Signaling in Hematopoietic Progenitor Cells	4.38	0.253	0	CBL,EIF4E,GRB2,INPP5D,MAP2K1,MAPK12,MAPK14,MTOR,NRAS,PIK3C3,PIK3R1,PIK3R4,PTPN11,RALB,RAP2B,RPS6KA3,RPS6KA4,RRAS,RRAS2,STAT1
fMLP Signaling in Neutrophils	8.45	0.292	0.539	ACTR2,ARPC1A,ARPC1B,ARPC5L,CYBB,FPR1,GNAI2,GNAS,GNB1,GNB2,GNG5,ITPR1,ITPR2,ITPR3,MAP2K1,NCF2,NFATC2,NFKB2,NFKBIE,NRAS,PIK3C3,PIK3R1,PIK3R4,PPP3R1,PRKCB,PRKCD,RAC1,RALB,RAP2B,RELA,RRAS,RRAS2,WAS
Folate Polyglutamylation	1.02	0.4	NaN	MTHFD1,MTHFD1L
Folate Transformations I	1.22	0.333	NaN	MTHFD1,MTHFD1L,MTHFS
Formaldehyde Oxidation II (Glutathione-dependent)	0.654	0.5	NaN	ESD
FXR/RXR Activation	0	0.0696	NaN	APOE,C3,G6PC3,IL1RN,LPL,MAPK12,PCK2,PCYOX1
G Beta Gamma Signaling	1.97	0.158	-1.886	BTK,CAV1,GNAI2,GNAQ,GNAS,GNB1,GNB2,GNG5,GRB2,NRAS,PLCG2,PRKAG1,PRKAR1A,PRKCB,PRKCD,RALB,RAP2B,RRAS,RRAS2
G Protein Signaling Mediated by Tubby	1.18	0.194	NaN	GNAQ,GNAS,GNB1,GNB2,GNG5,PLCG2
GABA Receptor Signaling	0	0.0659	NaN	AP1G2,AP2A1,GNAS,GPHN,NSF,RPS27A
Galactose Degradation I (Leloir Pathway)	1.89	0.6	NaN	GALK1,GALM,GALT
Gap Junction Signaling	2.44	0.15	NaN	CAV1,GNAI2,GNAQ,GNAS,GRB2,ITPR1,ITPR2,ITPR3,MAP2K1,NRAS,NT5C,PDIA3,PIK3C3,PIK3R1,PIK3R4,PLCG2,PPP3R1,PRKAG1,PRKAR1A,PRKCB,PRKCD,RALB,RAP2B,RRAS,RRAS2,SMARCC2,TUBA4A,TUBB2A,TUBB3
GDNF Family Ligand-Receptor Interactions	3.26	0.227	0.535	DOK3,GRB2,ITPR1,ITPR2,ITPR3,MAP2K1,MAPK12,NRAS,PIK3C3,PIK3R1,PIK3R4,PLCG2,RAC1,RALB,RAP2B,RRAS,RRAS2
GDP-glucose Biosynthesis	1.22	0.333	NaN	HK2,HK3,PGM1
Germ Cell-Sertoli Cell Junction Signaling	2.59	0.16	NaN	ACTN4,Cdc42,FNBP1,ILK,ITGA6,ITGB1,KEAP1,MAP2K1,MAPK12,MAPK14,NRAS,PIK3C3,PIK3R1,PIK3R4,RAB8B,RAC1,RALB,RAP2B,RHOG,RRAS,RRAS2,TUBA4A,TUBB2A,TUBB3,VCL,ZYX
GÎ±12/13 Signaling	2.62	0.173	0.655	ARHGEF1,BTK,IKBKB,IKBKG,MAP2K1,MAPK12,MYL12A,MYL6,NFKB2,NFKBIE,NRAS,PIK3C3,PIK3R1,PIK3R4,PTK2B,RALB,RAP2B,RELA,ROCK1,RRAS,RRAS2,VAV1
GÎ±i Signaling	1.35	0.138	-0.775	CAV1,FPR1,GNAI2,GNAS,GNB1,GNB2,GNG5,GRB2,NRAS,PRKAG1,PRKAR1A,RALB,RAP2B,RGS10,RGS14,RRAS,RRAS2
GÎ±q Signaling	5.86	0.222	2.191	BTK,Cdc42,CSK,FNBP1,GNAQ,GNAS,GNB1,GNB2,GNG5,GPLD1,GRK2,HMOX1,IKBKB,IKBKG,ITPR1,ITPR2,ITPR3,MAP2K1,NFATC2,NFKB2,NFKBIE,PIK3C3,PIK3R1,PIK3R4,PLCG2,PLD4,PPP3R1,PRKCB,PRKCD,PTK2B,RAC1,RELA,RHOG,ROCK1
GÎ±s Signaling	0.382	0.0962	0.333	ADD1,ADD3,GNAS,GNB1,GNB2,GNG5,HCK,MAP2K1,PRKAG1,PRKAR1A
Glioblastoma Multiforme Signaling	2.31	0.154	0.626	Cdc42,CDK6,CDKN1B,FNBP1,GRB2,IGF1,IGF2,ITPR1,ITPR2,ITPR3,MAP2K1,MTOR,NRAS,PDIA3,PIK3C3,PIK3R1,PIK3R4,PLCG2,PRKCD,RAC1,RALB,RAP2B,RHOG,RRAS,RRAS2
Glioma Invasiveness Signaling	2.28	0.197	-1.155	CD44,Cdc42,FNBP1,ITGAV,NRAS,PIK3C3,PIK3R1,PIK3R4,RAC1,RALB,RAP2B,RHOG,RRAS,RRAS2
Glioma Signaling	2.69	0.183	0.728	CAMK2D,CDK6,GRB2,IDH3G,IGF1,IGF2,MAP2K1,MTOR,NRAS,PA2G4,PIK3C3,PIK3R1,PIK3R4,PLCG2,PRKCB,PRKCD,RALB,RAP2B,RRAS,RRAS2
Glucocorticoid Receptor Signaling	3.07	0.143	NaN	ANXA1,BAG1,FKBP4,FKBP5,GRB2,GTF2F2,HSP90AA1,HSP90B1,HSPA14,Hspa1b,HSPA1L,ICAM1,IKBKB,IKBKG,IL1RN,KRT8,MAP2K1,MAPK12,MAPK14,NCOA3,NFATC2,NFKBIE,NRAS,PCK2,PIK3C3,PIK3R1,PIK3R4,POLR2A,POLR2B,POLR2C,POLR2E,POU2F1,PPP3R1,PRKAG1,RAC1,RALB,RAP2B,RELA,RRAS,RRAS2,SLPI,SMARCC2,STAT1,TSG101,UBE2I
Gluconeogenesis I	3.35	0.375	0.333	ALDOA,ENO1,GAPDH,MDH1,MDH2,ME1,ME2,PGAM2,PGK1
Glucose and Glucose-1-phosphate Degradation	1.12	0.3	NaN	HK2,HK3,PGM1
Glutamate Biosynthesis II	0.889	1	NaN	GLUD1
Glutamate Degradation II	0.533	0.333	NaN	GOT2
Glutamate Degradation X	0.889	1	NaN	GLUD1
Glutamate Receptor Signaling	0	0.0714	NaN	GLS,GLUL,GNB1,GNG5
Glutamate Removal from Folates	0.889	1	NaN	GGH
Glutamine Biosynthesis I	0.889	1	NaN	GLUL
Glutamine Degradation I	0.654	0.5	NaN	GLS
Glutaryl-CoA Degradation	1.74	0.312	2	ACAA2,ACAT1,HADHA,HADHB,HSD17B8
Glutathione Biosynthesis	1.4	0.667	NaN	GCLM,GSS
Glutathione Redox Reactions I	0.91	0.2	-1	GSR,GSTK1,GSTT2/GSTT2B,PRDX6
Glutathione Redox Reactions II	3.5	1	-1	GLRX,GSR,PDIA3,TXNDC12
Glutathione-mediated Detoxification	2.06	0.28	-1.134	ANPEP,GGH,GSTK1,GSTM3,GSTM5,GSTO1,GSTT2/GSTT2B
Glycine Betaine Degradation	0.575	0.2	NaN	BHMT,SDSL
Glycine Cleavage Complex	0.333	0.167	NaN	GCSH
Glycogen Biosynthesis II (from UDP-D-Glucose)	0.889	0.333	NaN	GBE1,UGP2
Glycogen Degradation II	0.533	0.182	NaN	PGM1,PYGL
Glycogen Degradation III	0.883	0.231	NaN	GAA,PGM1,PYGL
Glycolysis I	2.24	0.304	-1.134	ALDOA,ENO1,GAPDH,PFKL,PGAM2,PGK1,TPI1
GM-CSF Signaling	4.09	0.257	0.5	CAMK2D,CSF2RA,GRB2,HCK,LYN,MAP2K1,NRAS,PIK3C3,PIK3R1,PIK3R4,PPP3R1,PRKCB,PTPN11,RALB,RAP2B,RRAS,RRAS2,STAT1
GNRH Signaling	2.42	0.156	-0.784	CAMK2D,GNAI2,GNAQ,GNAS,GNB1,GNG5,GRB2,ITPR1,ITPR2,ITPR3,MAP2K1,MAPK12,MAPK14,NFKB2,NRAS,PRKAG1,PRKAR1A,PRKCB,PRKCD,PTK2B,RAC1,RALB,RAP2B,RELA,RRAS,RRAS2
GP6 Signaling Pathway	2.13	0.164	0.688	ADAM10,BTK,CERT1,COL1A1,GSK3A,ITPR1,LCP2,LYN,PIK3C3,PIK3R1,PIK3R4,PLCG2,PRKCB,PRKCD,RAC1,RASGRP2,RHOG,SYK,TLN1
GPCR-Mediated Integration of Enteroendocrine Signaling Exemplified by an L Cell	1.02	0.143	0.632	GNAI2,GNAQ,GNAS,ITPR1,ITPR2,ITPR3,PDIA3,PLCG2,PRKAG1,PRKAR1A
GPCR-Mediated Nutrient Sensing in Enteroendocrine Cells	0.772	0.118	-0.277	GNAI2,GNAQ,GNAS,GNG5,ITPR1,ITPR2,ITPR3,PDIA3,PLCG2,PRKAG1,PRKAR1A,PRKCB,PRKCD
G-Protein Coupled Receptor Signaling	1.1	0.112	NaN	CAMK2D,FPR1,GNAI2,GNAQ,GNAS,GRB2,GRK2,IKBKB,IKBKG,MAP2K1,NFKB2,NFKBIE,NRAS,PDE12,PDE2A,PIK3C3,PIK3R1,PIK3R4,PRKAG1,PRKAR1A,PRKCB,PTK2B,RALB,RAP2B,RELA,RGS10,RGS14,RRAS,RRAS2,SMPDL3B
Graft-versus-Host Disease Signaling	0.876	0.158	NaN	HLA-A,HLA-DMA,HLA-DQA1,HLA-DQB1,HLA-DRB5,IL1RN
Granulocyte Adhesion and Diapedesis	0.562	0.103	NaN	CCL24,EZR,FPR1,GLG1,GNAI2,ICAM1,IL1RN,ITGA4,ITGA6,ITGAM,ITGB1,ITGB2,MSN,PF4,RDX,SELP
Granzyme A Signaling	1.34	0.286	NaN	H1-0,HMGB2,NME1,SET
Granzyme B Signaling	1.86	0.333	0.447	BID,CYCS,ENDOG,LMNB1,PARP1
Growth Hormone Signaling	1.69	0.176	0.632	IGF1,IGF2,IGFBP3,PIK3C3,PIK3R1,PIK3R4,PLCG2,PRKCB,PRKCD,RPS6KA3,RPS6KA4,STAT1
Guanine and Guanosine Salvage I	0.654	0.5	NaN	PNP
Guanosine Nucleotides Degradation III	2.25	0.417	0.447	GDA,NT5C,NT5C3A,PNP,XDH
Gustation Pathway	0	0.0786	NaN	GNB1,GNG5,ITPR1,ITPR2,ITPR3,P2RX4,PDE12,PDE2A,PRKAG1,PRKAR1A,SMPDL3B
Hematopoiesis from Pluripotent Stem Cells	0	0.0541	NaN	Ighd,IGHM
Heme Biosynthesis from Uroporphyrinogen-III I	0.445	0.25	NaN	FECH
Heme Biosynthesis II	0.64	0.222	NaN	FECH,HMBS
Heme Degradation	1.18	0.5	NaN	BLVRB,HMOX1
Heparan Sulfate Biosynthesis	0	0.058	-1	AARS1,LIPE,PRDX6,TARS2
Heparan Sulfate Biosynthesis (Late Stages)	0	0.0645	-1	AARS1,LIPE,PRDX6,TARS2
Hepatic Cholestasis	0.29	0.0862	NaN	ABCC1,CD14,IKBKB,IKBKG,IL1RN,IRAK1,MAP4K2,MAPK12,NFKB2,NFKBIE,PRKAG1,PRKAR1A,PRKCB,PRKCD,RELA
Hepatic Fibrosis / Hepatic Stellate Cell Activation	0.257	0.0838	NaN	BAX,CD14,CERT1,COL1A1,FN1,ICAM1,IGF1,IGF2,IGFBP3,IGFBP4,MYH9,MYL6,NFKB2,RELA,STAT1
Hepatic Fibrosis Signaling Pathway	2.23	0.127	-0.447	Cdc42,CDKN1B,COL1A1,CYBB,FNBP1,GNAI2,ICAM1,IKBKB,IKBKG,IL1RN,IRAK1,ITGA4,ITGB1,MAP2K1,MAPK12,MAPK14,MTOR,MYL12A,MYL6,NCF2,NFKB2,NFKBIE,NRAS,PDCD4,PIK3C3,PIK3R1,PIK3R4,PLCG2,PRKAG1,PRKAR1A,PRKCB,PRKCD,RAC1,RALB,RAP2B,RELA,RHOG,ROCK1,RRAS,RRAS2,SDHA,SDHB,SOD2,TFRC,TRADD
HER-2 Signaling in Breast Cancer	2.86	0.207	NaN	CDK6,CDKN1B,GRB2,GSK3A,ITGB1,ITGB2,ITGB7,NRAS,PIK3C3,PIK3R1,PIK3R4,PRKCB,PRKCD,RALB,RAP2B,RRAS,RRAS2
Hereditary Breast Cancer Signaling	1.47	0.139	NaN	CDK6,HDAC10,NRAS,PIK3C3,PIK3R1,PIK3R4,POLR2A,POLR2B,POLR2C,POLR2E,RALB,RAP2B,RFC4,RPA1,RPS27A,RRAS,RRAS2,SFN,SMARCC2
HGF Signaling	2.74	0.185	0.229	CRKL,ELF1,GRB2,ITGA4,ITGB1,MAP2K1,MAPK12,NRAS,PIK3C3,PIK3R1,PIK3R4,PLCG2,PRKCB,PRKCD,PTPN11,RAC1,RALB,RAP2B,RRAS,RRAS2
HIF1Î± Signaling	3.08	0.162	-0.18	CAMK2D,CYBB,EIF4E,HK2,HK3,HMOX1,HSP90AA1,HSPA14,Hspa1b,HSPA1L,IGF1,IGF2,LDHB,MAP2K1,MTOR,NCF2,NRAS,PIK3C3,PIK3R1,PIK3R4,PLCG2,PPP3R1,PRKCB,PRKCD,RALB,RAN,RAP2B,RPS6,RRAS,RRAS2,STUB1,VIM
HIPPO signaling	1.45	0.157	-1.265	CD44,ITCH,PPP1R11,PPP1R12A,PPP1R7,PPP2CB,PPP2R2A,PTPA,SFN,STK4,YWHAE,YWHAQ,YWHAZ
Histamine Degradation	1.86	0.333	0.447	ALDH2,ALDH3B1,ALDH4A1,ALDH7A1,HNMT
Histidine Degradation III	0.699	0.25	NaN	MTHFD1,MTHFD1L
Histidine Degradation VI	0	0.0667	NaN	MICAL1
HMGB1 Signaling	0.917	0.118	-0.728	Cdc42,FNBP1,ICAM1,MAP2K1,MAPK12,MAPK14,NFKB2,NRAS,PIK3C3,PIK3R1,PIK3R4,RAC1,RALB,RAP2B,RELA,RHOG,RRAS,RRAS2
HOTAIR Regulatory Pathway	0.26	0.0844	-0.277	AGO1,AGO2,ATG7,CD44,COL1A1,ICAM1,NFKB2,PIK3C3,PIK3R1,PIK3R4,RELA,ROCK1,VIM
Human Embryonic Stem Cell Pluripotency	0	0.0379	NaN	GNAS,GSK3A,PIK3C3,PIK3R1,PIK3R4
Huntington's Disease Signaling	5.87	0.194	1.091	ATP5F1B,ATP5PB,BAX,CAPN1,CAPN2,CASP1,CASP6,CLTB,CLTC,CYCS,DCTN1,DNAJB1,DNAJC5,DNM1L,GLS,GNAQ,GNB1,GNB2,GNG5,GRB2,HDAC10,HSPA14,Hspa1b,HSPA1L,IGF1,ITPR1,MTOR,NSF,PIK3C3,PIK3R1,PIK3R4,POLR2A,POLR2B,POLR2C,POLR2E,PRKCB,PRKCD,PSME1,RPS27A,SDHA,SDHB,STX16,TGM2,VAMP3
Hypoxia Signaling in the Cardiovascular System	1.18	0.149	NaN	HSP90AA1,HSP90B1,NFKBIE,P4HB,UBE2A,UBE2G1,UBE2G2,UBE2I,UBE2L3,UBE2N,UBE2V1
Î±-Adrenergic Signaling	3.89	0.226	-1.5	GNAI2,GNAQ,GNAS,GNB1,GNB2,GNG5,ITPR1,ITPR2,ITPR3,MAP2K1,NRAS,PLCG2,PRKAG1,PRKAR1A,PRKCB,PRKCD,PYGL,RALB,RAP2B,RRAS,RRAS2
Î±-tocopherol Degradation	0.382	0.2	NaN	CYP4F2
Î³-glutamyl Cycle	1.12	0.3	NaN	ANPEP,GCLM,GSS
Î³-linolenate Biosynthesis II (Animals)	0.695	0.188	NaN	ACSL1,ACSL4,CYB5A
iCOS-iCOSL Signaling in T Helper Cells	5.44	0.25	1.528	CAMK2D,CSK,GRB2,HLA-A,HLA-DMA,HLA-DQA1,HLA-DQB1,HLA-DRB5,IKBKB,IKBKG,INPP5D,ITPR1,ITPR2,ITPR3,LCP2,NFATC2,NFKB2,NFKBIE,PIK3C3,PIK3R1,PIK3R4,PLEKHA2,PPP3R1,RAC1,RELA,VAV1
IGF-1 Signaling	5.08	0.245	0.728	CSNK2A1,CSNK2A2,CSNK2B,GRB2,IGF1,IGFBP2,IGFBP3,IGFBP4,IGFBP6,MAP2K1,NRAS,PIK3C3,PIK3R1,PIK3R4,PRKAG1,PRKAR1A,PTPN11,RALB,RAP2B,RRAS,RRAS2,SFN,YWHAE,YWHAQ,YWHAZ
IL-1 Signaling	2.2	0.18	-0.302	GNAI2,GNAQ,GNAS,GNB1,GNB2,GNG5,IKBKB,IKBKG,IRAK1,MAPK12,MAPK14,NFKB2,NFKBIE,PRKAG1,PRKAR1A,RELA
IL-10 Signaling	1.78	0.182	NaN	BLVRB,CCR1,CD14,HMOX1,IKBKB,IKBKG,IL1RN,MAPK12,MAPK14,NFKB2,NFKBIE,RELA
IL-12 Signaling and Production in Macrophages	2.2	0.167	NaN	ALOX15,APOE,IKBKB,IKBKG,LYZ,MAP2K1,MAPK12,MAPK14,NFKB2,PCYOX1,PIK3C3,PIK3R1,PIK3R4,PRKCB,PRKCD,REL,RELA,STAT1,TLR2
IL-15 Production	1.57	0.148	1.213	AATK,BTK,CSF1R,CSF2RA,CSK,FES,FGR,HCK,IRF3,LYN,MAP2K1,NFKB2,PTK2B,RELA,STAT1,SYK,TWF1
IL-15 Signaling	2.57	0.205	0.258	MAP2K1,MAPK12,MAPK14,MTOR,NFKB2,NRAS,PIK3C3,PIK3R1,PIK3R4,RALB,RAP2B,RELA,RRAS,RRAS2,SYK
IL-17 Signaling	1.79	0.176	NaN	MAP2K1,MAPK12,MAPK14,MAPKAPK2,NRAS,PIK3C3,PIK3R1,PIK3R4,RALB,RAP2B,RELA,RRAS,RRAS2
IL-17A Signaling in Airway Cells	1.69	0.183	0.905	IKBKB,IKBKG,MAP2K1,MAPK12,MAPK14,NFKB2,NFKBIE,PIK3C3,PIK3R1,PIK3R4,RELA
IL-17A Signaling in Fibroblasts	1.53	0.219	NaN	IKBKB,IKBKG,MAPK12,MAPK14,NFKB2,NFKBIE,RELA
IL-17A Signaling in Gastric Cells	0.47	0.136	NaN	MAPK12,MAPK14,RELA
IL-2 Signaling	3.77	0.262	0.832	CSNK2A1,CSNK2A2,CSNK2B,GRB2,MAP2K1,NRAS,PIK3C3,PIK3R1,PIK3R4,PTK2B,PTPN11,RALB,RAP2B,RRAS,RRAS2,SYK
IL-22 Signaling	0.415	0.125	NaN	MAPK12,MAPK14,STAT1
IL-23 Signaling Pathway	0.445	0.114	1.342	NFKB2,PIK3C3,PIK3R1,PIK3R4,RELA
IL-3 Signaling	3.07	0.218	-0.243	CRKL,GRB2,INPP5D,MAP2K1,NRAS,PIK3C3,PIK3R1,PIK3R4,PPP3R1,PRKCB,PRKCD,RAC1,RALB,RAP2B,RRAS,RRAS2,STAT1
IL-4 Signaling	3.83	0.237	NaN	GRB2,HLA-A,HLA-DMA,HLA-DQA1,HLA-DQB1,HLA-DRB5,INPP5D,INPP5F,IRF4,MTOR,NFATC2,NRAS,PIK3C3,PIK3R1,PIK3R4,RALB,RAP2B,RRAS,RRAS2
IL-6 Signaling	3.9	0.205	0	CD14,COL1A1,CSNK2A1,CSNK2A2,CSNK2B,GRB2,IKBKB,IKBKG,IL1RN,MAP2K1,MAPK12,MAPK14,MAPKAPK2,NFKB2,NFKBIE,NRAS,PIK3C3,PIK3R1,PIK3R4,PTPN11,RALB,RAP2B,RELA,RRAS,RRAS2
IL-7 Signaling Pathway	1.67	0.169	1.387	BAX,CDKN1B,GRB2,GSK3A,Ighd,IGHM,LYN,MAPK12,MAPK14,PIK3C3,PIK3R1,PIK3R4,STAT1
IL-8 Signaling	6.19	0.209	-0.973	BAX,Cdc42,CSTB,CYBB,FNBP1,GNAI2,GNAS,GNB1,GNB2,GNG5,GPLD1,HMOX1,ICAM1,IKBKB,IKBKG,IRAK1,ITGAM,ITGAV,ITGB2,LASP1,MAP2K1,MAPK12,MTOR,NCF2,NRAS,PIK3C3,PIK3R1,PIK3R4,PLD4,PRKCB,PRKCD,PTK2B,RAC1,RALB,RAP2B,RELA,RHOG,ROCK1,RRAS,RRAS2
IL-9 Signaling	1.08	0.182	1.633	NFKB2,PIK3C3,PIK3R1,PIK3R4,RELA,STAT1
ILK Signaling	4.42	0.189	0.378	ACTN4,Cdc42,FLNB,FLNC,FN1,FNBP1,GSK3A,ILK,ILKAP,ITGB1,ITGB2,ITGB7,LIMS1,MAPK12,MTOR,MYH9,MYL6,NACA,NFKB2,PARVB,PIK3C3,PIK3R1,PIK3R4,PPP1R12A,PPP2CB,PPP2R2A,PTPA,RAC1,RELA,RHOG,RPS6KA4,RSU1,VCL,VIM
Induction of Apoptosis by HIV1	2.89	0.233	0.535	BAX,BID,CYCS,ELP1,FADD,IKBKB,IKBKG,MAPK12,NAIP,NFKB2,NFKBIE,RELA,SLC25A13,TRADD
Inflammasome pathway	1.46	0.263	1.342	AIM2,CASP1,NAIP,NEK7,NFKB2
Inhibition of Angiogenesis by TSP1	0.446	0.121	-1	CD36,MAPK12,MAPK14,THBS1
Inhibition of ARE-Mediated mRNA Degradation Pathway	2.13	0.164	-1.147	AGO1,AGO2,CNOT1,DDX6,EXOSC5,MAPK12,MAPK14,MAPKAPK2,PAPOLA,PPP2CB,PPP2R2A,PRKAG1,PRKAR1A,PSME1,PTPA,SFN,YWHAE,YWHAQ,YWHAZ
Inhibition of Matrix Metalloproteases	0	0.0811	NaN	ADAM10,ADAM17,LRP1
iNOS Signaling	2.15	0.227	0.632	CD14,IKBKB,IKBKG,IRAK1,MAPK12,MAPK14,NFKB2,NFKBIE,RELA,STAT1
Insulin Receptor Signaling	3.5	0.188	0.784	ACLY,CBL,CRKL,EIF4E,GRB2,GSK3A,INPP5D,INPP5F,LIPE,MAP2K1,MTOR,NRAS,PIK3C3,PIK3R1,PIK3R4,PPP1R11,PPP1R12A,PPP1R7,PRKAG1,PRKAR1A,PTPN1,PTPN11,RALB,RAP2B,RRAS,RRAS2
Insulin Secretion Signaling Pathway	3.32	0.158	-0.493	AGO1,AGO2,CAMK2D,EIF2S1,EIF4A2,EIF4A3,EIF4E,EIF4G1,EIF4G2,FGR,GNAQ,GNAS,HCK,ITPR1,ITPR2,ITPR3,LYN,MAPK12,MAPK14,MTOR,NSF,PDIA3,PIK3C3,PIK3R1,PIK3R4,PLCG2,PRKAG1,PRKAR1A,PRKCB,PRKCD,SEC61A1,SEC61B,SEC61G,SRP14,STAT1,STX16,VAMP3
Integrin Signaling	9.16	0.24	0	ACTN4,ACTR2,ARF1,Arf2,ARF5,ARHGAP26,ARPC1A,ARPC1B,ARPC5L,ASAP1,CAPN1,CAPN2,CAV1,Cdc42,CRKL,FNBP1,GRB2,ILK,ILKAP,ITGA4,ITGA6,ITGAM,ITGAV,ITGB1,ITGB2,ITGB7,LIMS1,MAP2K1,MYL12A,NRAS,PARVB,PFN3,PIK3C3,PIK3R1,PIK3R4,PLCG2,PPP1R12A,RAC1,RALB,RAP2B,RHOG,ROCK1,RRAS,RRAS2,TLN1,VCL,WAS,WIPF1,ZYX
Interferon Signaling	2.61	0.29	0.333	BAX,IFI35,IFITM2,OAS1,PSMB8,PTPN2,RELA,STAT1,TAP1
Intrinsic Prothrombin Activation Pathway	0.839	0.154	2.449	COL1A1,F10,F13A1,F5,KLKB1,PROS1
Iron homeostasis signaling pathway	0.257	0.0846	NaN	ACO2,ATP6V1A,ATP6V1E1,ATP6V1H,FECH,FXN,HMOX1,HP,LRP1,NFS1,TFRC
Isoleucine Degradation I	2.38	0.375	2.236	ACAA2,ACAT1,AUH,ECHS1,HADHA,HADHB
JAK/Stat Signaling	2.97	0.212	0.243	GNAQ,GRB2,MAP2K1,MTOR,NFKB2,NRAS,PIK3C3,PIK3R1,PIK3R4,PTPN1,PTPN11,RALB,RAP2B,RELA,RRAS,RRAS2,STAT1
Ketogenesis	2.39	0.455	2	ACAA2,ACAT1,HADHA,HADHB,HMGCL
Ketolysis	2.79	0.556	2	ACAA2,ACAT1,HADHA,HADHB,OXCT1
Kinetochore Metaphase Signaling Pathway	0.305	0.09	2.333	CDC16,H2AZ1,MACROH2A1,PPP1R11,PPP1R12A,PPP1R7,RAD21,SMC1A,SMC3
Lactose Degradation III	0.445	0.25	NaN	GLB1
L-cysteine Degradation I	0.445	0.25	NaN	GOT2
L-cysteine Degradation III	0.654	0.5	NaN	MPST
L-DOPA Degradation	0.654	0.5	NaN	COMT
Leptin Signaling in Obesity	0.921	0.137	2.449	GRB2,MAP2K1,PDIA3,PIK3C3,PIK3R1,PIK3R4,PLCG2,PRKAG1,PRKAR1A,PTPN11
Leucine Degradation I	1.22	0.333	NaN	AUH,HMGCL,MCCC1
Leukocyte Extravasation Signaling	5	0.194	0	ACTN4,ARHGAP1,BTK,CD44,CRKL,CYBA,CYBB,EZR,GNAI2,ICAM1,ITGA4,ITGA6,ITGAM,ITGB1,ITGB2,MAPK12,MAPK14,MSN,MYL6,NCF2,PIK3C3,PIK3R1,PIK3R4,PLCG2,PRKCB,PRKCD,PTK2B,PTPN11,RAC1,RDX,ROCK1,SIPA1,SPN,VAV1,VCL,WAS,WIPF1
Leukotriene Biosynthesis	0	0.0769	NaN	ALOX5
Lipid Antigen Presentation by CD1	0.91	0.2	NaN	AP1G2,AP2A1,CALR,PDIA3
LPS/IL-1 Mediated Inhibition of RXR Function	1.11	0.118	-1.633	ACOX3,ACSL1,ACSL4,ALDH18A1,ALDH2,ALDH3B1,ALDH4A1,ALDH7A1,APOE,CAT,CD14,CPT1A,FABP4,FABP5,FMO2,GSTK1,GSTM3,GSTM5,GSTO1,GSTT2/GSTT2B,IL1RN,IRAK1,MAOA,XPO1
LPS-stimulated MAPK Signaling	4.31	0.25	-0.447	CD14,IKBKB,IKBKG,MAP2K1,MAPK12,MAPK14,NFKB2,NFKBIE,NRAS,PIK3C3,PIK3R1,PIK3R4,PRKCB,PRKCD,RAC1,RALB,RAP2B,RELA,RRAS,RRAS2
L-serine Degradation	0.533	0.333	NaN	SDSL
LXR/RXR Activation	0.971	0.127	0	ACACA,APOE,C3,CD14,CD36,ECHS1,IL1RN,IRF3,LPL,LYZ,MSR1,NFKB2,PCYOX1,RELA
Lymphotoxin Î² Receptor Signaling	1.33	0.173	1.89	CYCS,ELP1,IKBKB,IKBKG,NFKB2,PIK3C3,PIK3R1,PIK3R4,RELA
Lysine Degradation II	0.382	0.2	NaN	ALDH7A1
Lysine Degradation V	0.382	0.2	NaN	ALDH7A1
Macropinocytosis Signaling	4.2	0.253	-1.387	ACTN4,CD14,CSF1R,ITGB1,ITGB2,ITGB7,MRC1,NRAS,PIK3C3,PIK3R1,PIK3R4,PLCG2,PRKCB,PRKCD,RAC1,RALB,RAP2B,RRAS,RRAS2
Maturity Onset Diabetes of Young (MODY) Signaling	0.298	0.0943	NaN	APOE,APPL1,GAPDH,NFKB2,OGDH
Mechanisms of Viral Exit from Host Cells	0.55	0.128	NaN	LMNB1,PRKCB,PRKCD,TSG101,XPO1
Melanocyte Development and Pigmentation Signaling	2.35	0.183	-0.728	GNAS,GRB2,MAP2K1,NRAS,PIK3C3,PIK3R1,PIK3R4,PLCG2,PRKAG1,PRKAR1A,PTPN11,RALB,RAP2B,RPS6KA3,RPS6KA4,RRAS,RRAS2
Melanoma Signaling	1.4	0.18	-0.333	MAP2K1,NRAS,PIK3C3,PIK3R1,PIK3R4,RALB,RAP2B,RRAS,RRAS2
Melatonin Degradation I	0	0.0444	NaN	POR,Ugt1a7c
Melatonin Degradation II	0.445	0.25	NaN	MAOA
Melatonin Signaling	1.04	0.145	-1.897	CAMK2D,GNAI2,GNAQ,MAP2K1,PDIA3,PLCG2,PRKAG1,PRKAR1A,PRKCB,PRKCD
Methionine Degradation I (to Homocysteine)	0.567	0.158	NaN	AHCY,MAT2A,PRMT5
Methionine Salvage II (Mammalian)	0.533	0.333	NaN	BHMT
Methylglyoxal Degradation I	0.533	0.333	NaN	HAGH
Methylglyoxal Degradation III	0	0.0526	NaN	AKR7A2
Methylmalonyl Pathway	2.2	0.75	NaN	MMUT,PCCA,PCCB
Methylthiopropionate Biosynthesis	0.889	1	NaN	ADI1
Mevalonate Pathway I	2.12	0.385	1	ACAA2,ACAT1,HADHA,HADHB,IDI1
MIF Regulation of Innate Immunity	1.13	0.175	0.378	CD14,CD74,MAPK12,NFKB2,NFKBIE,PLA2G4A,RELA
MIF-mediated Glucocorticoid Regulation	1.12	0.188	0	CD14,CD74,NFKB2,NFKBIE,PLA2G4A,RELA
Mismatch Repair in Eukaryotes	0.349	0.125	NaN	RFC4,RPA1
Mitochondrial Dysfunction	9.08	0.263	NaN	ACO2,APP,ATP5F1B,ATP5MF,ATP5PB,CAT,COX15,COX5A,COX6A1,CPT1A,CYB5A,CYCS,GSR,MAOA,MAPK12,MT-CO2,MT-ND2,MT-ND3,MT-ND4,NCSTN,NDUFA12,NDUFA13,NDUFA8,NDUFB1,NDUFB7,NDUFB8,NDUFS1,NDUFS6,NDUFS7,NDUFV1,NDUFV3,OGDH,SDHA,SDHB,SDHC,SOD2,TXN2,TXNRD2,UQCRC1,UQCRC2,VDAC2,XDH
Mitochondrial L-carnitine Shuttle Pathway	0.654	0.176	NaN	ACSL1,ACSL4,CPT1A
Mitotic Roles of Polo-Like Kinase	1.2	0.156	NaN	CAPN1,CDC16,HSP90AA1,HSP90B1,PPP2CB,PPP2R2A,PTPA,RAD21,SMC1A,SMC3
Molecular Mechanisms of Cancer	1.75	0.118	NaN	ARHGEF1,ARHGEF2,BAX,BID,CAMK2D,CASP6,CBL,Cdc42,CDK6,CDKN1B,CYCS,FADD,FNBP1,GNAI2,GNAQ,GNAS,GRB2,GSK3A,ITGA4,ITGB1,LRP1,MAP2K1,MAPK12,MAPK14,NAIP,NCSTN,NFKB2,NFKBIE,NRAS,PA2G4,PIK3C3,PIK3R1,PIK3R4,PRKAG1,PRKAR1A,PRKCB,PRKCD,PTPN11,RAC1,RALB,RAP2B,RELA,RHOG,RRAS,RRAS2
Molybdenum Cofactor Biosynthesis	3.5	1	1	GPHN,MOCS2,MOCS3,NFS1
Mouse Embryonic Stem Cell Pluripotency	0.951	0.129	0.277	GRB2,MAP2K1,MAPK12,MAPK14,NRAS,PIK3C3,PIK3R1,PIK3R4,PTPN11,RALB,RAP2B,RRAS,RRAS2
MSP-RON Signaling Pathway	0.654	0.127	NaN	ITGAM,ITGB2,KLKB1,PIK3C3,PIK3R1,PIK3R4,TLR2
mTOR Signaling	8.81	0.237	-1.347	Cdc42,EIF3E,EIF3F,EIF3J,EIF3M,EIF4A2,EIF4A3,EIF4B,EIF4E,EIF4G1,EIF4G2,FAU,FKBP1A,FNBP1,GPLD1,HMOX1,MTOR,NRAS,PIK3C3,PIK3R1,PIK3R4,PLD4,PPP2CB,PPP2R2A,PRKAG1,PRKCB,PRKCD,PTPA,RAC1,RALB,RAP2B,RHOG,RPS11,RPS13,RPS15,RPS15A,RPS17,RPS25,RPS27A,RPS27L,RPS4Y1,RPS6,RPS6KA3,RPS6KA4,RPS7,RRAS,RRAS2
Myc Mediated Apoptosis Signaling	1.9	0.208	0	BAX,BID,CYCS,FADD,IKBKB,IKBKG,NFKB2,PRKAG1,PRKAR1A,TRADD
Myo-inositol Biosynthesis	1.89	0.6	NaN	IMPA1,INPP5F,ISYNA1
NAD biosynthesis II (from tryptophan)	0.575	0.2	NaN	HAAO,KYNU
NAD Phosphorylation and Dephosphorylation	0.575	0.2	NaN	NADK,NADK2
NAD Salvage Pathway II	0.217	0.0909	NaN	NT5C,NT5C3A
NADH Repair	0.533	0.333	NaN	GAPDH
Natural Killer Cell Signaling	5	0.202	0.343	CD48,COL1A1,GRB2,HLA-A,HSPA14,Hspa1b,HSPA1L,ITGB1,LCP2,MAP2K1,MAPK12,MAPK14,MTOR,NFATC2,NFKB2,NRAS,PIK3C3,PIK3R1,PIK3R4,PLCG2,PTK2B,PTPN11,RAC1,RALB,RAP2B,RELA,ROCK1,RRAS,RRAS2,SYK,TYROBP,VAV1,WAS,WIPF1
Necroptosis Signaling Pathway	3.68	0.19	2.887	CAMK2D,CAPN1,CAPN2,CASP1,CYBB,DAPK1,DNM1L,FADD,FKBP1A,GLUD1,GLUL,IKBKB,IKBKG,IRF3,PGAM5,PLA2G4A,PPP3R1,PYGL,RNF31,SLC25A13,STAT1,TIMM13,TIMM9,TOMM40,TRADD,VDAC2,ZBP1
NER Pathway	1.47	0.15	3.207	CETN2,Cops2,COPS8,GPS1,POLR2A,POLR2B,POLR2C,POLR2E,RAD23B,RFC4,RPA1,RPA3,UBE2I,UBE2N,USP7
Netrin Signaling	0.31	0.0938	0	ABLIM1,NFATC2,PPP3R1,PRKAG1,PRKAR1A,RAC1
Neuregulin Signaling	3.77	0.221	-0.5	ADAM17,CDKN1B,CRKL,GRB2,HSP90AA1,HSP90B1,ITGA4,ITGB1,MAP2K1,MTOR,NRAS,PIK3R1,PLCG2,PRKCB,PRKCD,PTPN11,RALB,RAP2B,RPS6,RRAS,RRAS2
Neuroinflammation Signaling Pathway	3.15	0.149	-0.822	APP,CASP1,CSF1R,CYBB,GLS,GLUL,HLA-A,HLA-DMA,HLA-DQA1,HLA-DQB1,HLA-DRB5,HMOX1,ICAM1,IDE,IKBKB,IKBKG,IRAK1,IRF3,MAPK12,MAPK14,NAIP,NCF2,NCSTN,NFATC2,NFKB2,PIK3C3,PIK3R1,PIK3R4,PLA2G4A,PLCG2,PPP3R1,RELA,SOD2,STAT1,SYK,Tlr13,TLR2,TLR7,TLR8,TLR9,TYROBP
Neuropathic Pain Signaling In Dorsal Horn Neurons	1	0.131	0.832	CAMK2D,ITPR1,ITPR2,ITPR3,PDIA3,PIK3C3,PIK3R1,PIK3R4,PLCG2,PRKAG1,PRKAR1A,PRKCB,PRKCD
Neuroprotective Role of THOP1 in Alzheimer's Disease	0.519	0.105	0.707	APP,CMA1,DPP4,HLA-A,IDE,PRKAG1,PRKAR1A,THOP1,TPP1,TPSAB1/TPSB2,YWHAE
Neurotrophin/TRK Signaling	1.14	0.147	0.302	GRB2,MAP2K1,NRAS,PIK3C3,PIK3R1,PIK3R4,PTPN11,RALB,RAP2B,RRAS,RRAS2
NF-ÎºB Activation by Viruses	4.61	0.256	-0.655	ELP1,IKBKB,IKBKG,ITGA4,ITGA6,ITGAV,ITGB1,ITGB2,NFKB2,NFKBIE,NRAS,PIK3C3,PIK3R1,PIK3R4,PRKCB,PRKCD,RALB,RAP2B,RELA,RRAS,RRAS2
NF-ÎºB Signaling	3.79	0.181	-0.18	BCL10,CARD11,CSNK2A1,CSNK2A2,CSNK2B,FADD,IKBKB,IKBKG,IL1RN,IRAK1,MALT1,NFKB2,NFKBIE,NRAS,PIK3C3,PIK3R1,PIK3R4,PLCG2,PRKCB,RALB,RAP2B,RELA,RRAS,RRAS2,TLR2,TLR7,TLR8,TLR9,TRADD,UBE2N,UBE2V1
NGF Signaling	4.06	0.214	0.209	BAX,GRB2,IKBKB,IKBKG,MAP2K1,MAPK12,NFKB2,NRAS,PIK3C3,PIK3R1,PIK3R4,PLCG2,PRKCD,PTPN11,RAC1,RALB,RAP2B,RELA,RHOG,ROCK1,RPS6KA3,RPS6KA4,RRAS,RRAS2
Nicotine Degradation II	0	0.0545	NaN	FMO2,POR,Ugt1a7c
Nicotine Degradation III	0	0.0426	NaN	POR,Ugt1a7c
Nitric Oxide Signaling in the Cardiovascular System	2.27	0.179	1.213	ATP2A2,ATP2A3,CAV1,HSP90AA1,HSP90B1,ITPR1,ITPR2,ITPR3,MAP2K1,PDE2A,PIK3C3,PIK3R1,PIK3R4,PRKAG1,PRKAR1A,PRKCB,PRKCD
nNOS Signaling in Neurons	0.424	0.111	NaN	CAPN1,CAPN2,PPP3R1,PRKCB,PRKCD
Non-Small Cell Lung Cancer Signaling	2.95	0.219	0.535	CDK6,GRB2,ITPR1,ITPR2,ITPR3,MAP2K1,NRAS,PA2G4,PIK3C3,PIK3R1,PIK3R4,RALB,RAP2B,RRAS,RRAS2,STK4
Noradrenaline and Adrenaline Degradation	1.27	0.207	-0.816	ALDH2,ALDH3B1,ALDH4A1,ALDH7A1,COMT,MAOA
Notch Signaling	0	0.0556	NaN	ADAM17,NCSTN
NRF2-mediated Oxidative Stress Response	8.32	0.24	-2.711	ABCC1,AKR7A2,BACH1,CAT,CBR1,CCT7,CLPP,CUL3,DNAJB1,DNAJB11,DNAJC3,DNAJC5,DNAJC7,DNAJC8,DNAJC9,FKBP5,GCLM,GSR,GSTK1,GSTM3,GSTM5,GSTO1,GSTT2/GSTT2B,HERPUD1,HMOX1,KEAP1,MAP2K1,MAPK14,NQO2,NRAS,PIK3C3,PIK3R1,PIK3R4,PPIB,PRDX1,PRKCB,PRKCD,RALB,RAP2B,RRAS,RRAS2,SOD2,TXNRD1
Nucleotide Excision Repair Pathway	1.47	0.212	NaN	POLR2A,POLR2B,POLR2C,POLR2E,RAD23B,RPA1,RPA3
Nur77 Signaling in T Lymphocytes	0.334	0.0968	-0.816	CYCS,MAP2K1,PPP3R1,PRKCB,PRKCD,RPS6KA3
Oleate Biosynthesis II (Animals)	0.175	0.0909	NaN	CYB5A
Oncostatin M Signaling	1.4	0.19	-0.707	GRB2,MAP2K1,NRAS,RALB,RAP2B,RRAS,RRAS2,STAT1
Opioid Signaling Pathway	3.2	0.155	-1.333	AP1G2,AP2A1,ARRB1,CAMK2D,CDKN1B,CLTB,CLTC,FGR,GNAI2,GNAS,GNB1,GNG5,GRK2,HCK,ITPR1,ITPR2,ITPR3,LYN,MAP2K1,MAPK12,NFKB2,NRAS,PPP3R1,PRKAG1,PRKAR1A,PRKCB,PRKCD,RAC1,RALB,RAP2B,RGS10,RGS14,RGS19,RPS6KA3,RPS6KA4,RRAS,RRAS2
Osteoarthritis Pathway	0	0.0743	0	ANXA5,CASP1,CASP6,FADD,FN1,ITGA4,ITGB1,LRP1,MTOR,MYBBP1A,NFKB2,PRKAG1,RAC1,RELA,TLR2
Ovarian Cancer Signaling	0.848	0.117	-0.832	ARRB1,CD44,MAP2K1,MTOR,NRAS,PA2G4,PIK3C3,PIK3R1,PIK3R4,PRKAG1,PRKAR1A,PTGS1,RALB,RAP2B,RRAS,RRAS2
OX40 Signaling Pathway	0.889	0.138	0	HLA-A,HLA-DMA,HLA-DQA1,HLA-DQB1,HLA-DRB5,MAPK12,NFKB2,NFKBIE,RELA
Oxidative Ethanol Degradation III	2.95	0.412	-0.378	ACSL1,ACSS1,ACSS2,ALDH2,ALDH3B1,ALDH4A1,ALDH7A1
Oxidative Phosphorylation	6.86	0.28	3.402	ATP5F1B,ATP5MF,ATP5PB,COX15,COX5A,COX6A1,CYB5A,CYCS,MT-CO2,MT-ND2,MT-ND3,MT-ND4,NDUFA12,NDUFA13,NDUFA8,NDUFB1,NDUFB7,NDUFB8,NDUFS1,NDUFS6,NDUFS7,NDUFV1,NDUFV3,SDHA,SDHB,SDHC,UQCRC1,UQCRC2
Oxidized GTP and dGTP Detoxification	0.533	0.333	NaN	DDX6
P2Y Purigenic Receptor Signaling Pathway	2.7	0.176	-0.655	GNAI2,GNAQ,GNB1,GNB2,GNG5,MAP2K1,NFKB2,NRAS,PDIA3,PIK3C3,PIK3R1,PIK3R4,PLCG2,PRKAG1,PRKAR1A,PRKCB,PRKCD,RALB,RAP2B,RELA,RRAS,RRAS2
p38 MAPK Signaling	0.564	0.107	-1.667	FADD,IL1RN,IRAK1,MAPK12,MAPK14,MAPKAPK2,PLA2G4A,RPS6KA3,RPS6KA4,STAT1,TIFA,TRADD
p53 Signaling	0.519	0.106	-0.378	BAX,CASP6,MAPK14,PIK3C3,PIK3R1,PIK3R4,PML,SFN,ST13,THBS1
p70S6K Signaling	5.74	0.236	0	BTK,CD79A,CD79B,GNAI2,GNAQ,GRB2,LYN,MAP2K1,MTOR,NRAS,PDIA3,PIK3C3,PIK3R1,PIK3R4,PLCG2,PPP2CB,PPP2R2A,PRKCB,PRKCD,PTPA,RALB,RAP2B,RPS6,RRAS,RRAS2,SFN,SYK,YWHAE,YWHAQ,YWHAZ
PAK Signaling	2.35	0.183	0.243	GRB2,ITGA4,ITGB1,MAP2K1,MAPK12,MYL12A,MYL6,NRAS,PIK3C3,PIK3R1,PIK3R4,PTK2B,RAC1,RALB,RAP2B,RRAS,RRAS2
Pancreatic Adenocarcinoma Signaling	1.28	0.14	1.941	CDKN1B,GPLD1,GRB2,HMOX1,MAP2K1,MAPK12,NFKB2,PA2G4,PIK3C3,PIK3R1,PIK3R4,PLD4,RAC1,RELA,STAT1
Parkinson's Signaling	1.18	0.25	NaN	CYCS,MAPK12,MAPK14,SEPTIN5
Pathogenesis of Multiple Sclerosis	0.333	0.167	NaN	CCR1
Paxillin Signaling	4.89	0.238	-0.894	ACTN4,ARF1,CSK,GRB2,ITGA4,ITGA6,ITGAM,ITGAV,ITGB1,ITGB2,ITGB7,MAPK12,MAPK14,NRAS,PIK3C3,PIK3R1,PIK3R4,PTK2B,RAC1,RALB,RAP2B,RRAS,RRAS2,TLN1,VCL
PCP pathway	0	0.0667	-1	MAPK12,PFN3,RAC1,ROCK1
PD-1, PD-L1 cancer immunotherapy pathway	2.04	0.172	-1	CDKN1B,CSK,CSNK2A1,CSNK2A2,CSNK2B,HLA-A,HLA-DMA,HLA-DQA1,HLA-DQB1,HLA-DRB5,LCP2,PDCD4,PIK3C3,PIK3R1,PIK3R4,PTPN11
PDGF Signaling	4.36	0.244	1.528	CAV1,CRKL,CSNK2A1,CSNK2A2,CSNK2B,GRB2,INPP5D,INPP5F,MAP2K1,NRAS,PIK3C3,PIK3R1,PIK3R4,PLCG2,PRKCB,RALB,RAP2B,RRAS,RRAS2,SPHK2,STAT1
PEDF Signaling	3.32	0.222	0.243	IKBKB,IKBKG,MAPK12,MAPK14,NFKB2,NFKBIE,NRAS,PIK3C3,PIK3R1,PIK3R4,RAC1,RALB,RAP2B,RELA,ROCK1,RRAS,RRAS2,SOD2
Pentose Phosphate Pathway	1.8	0.4	1	G6PD,PGD,PGLS,TKT
Pentose Phosphate Pathway (Non-oxidative Branch)	0.333	0.167	NaN	TKT
Pentose Phosphate Pathway (Oxidative Branch)	2.2	0.75	NaN	G6PD,PGD,PGLS
PFKFB4 Signaling Pathway	1.65	0.2	0	GNAS,HK2,HK3,MAP2K1,NCOA3,PRKAG1,PRKAR1A,TKT,XDH
Phagosome Formation	4.4	0.221	NaN	Cdc42,CLEC7A,FN1,FNBP1,ITGA4,ITGAM,ITGB1,ITGB2,MRC1,MSR1,PDIA3,PIK3C3,PIK3R1,PIK3R4,PLCG2,PRKCB,PRKCD,RAC1,RHOG,SYK,Tlr13,TLR2,TLR7,TLR8,TLR9
Phagosome Maturation	4.15	0.2	NaN	ATP6V1A,ATP6V1E1,ATP6V1H,CALR,CTSS,CTSV,CYBB,DYNC1H1,DYNC1LI1,EEA1,HLA-A,HLA-DRB5,NCF2,NSF,PIK3C3,PRDX1,PRDX6,RAB7B,STX16,TAP1,TSG101,TUBA4A,TUBB2A,TUBB3,VAMP3,VPS11,VPS16,VPS18
Phenylalanine Degradation IV (Mammalian, via Side Chain)	0.812	0.214	NaN	ALDH2,GOT2,MAOA
Phenylethylamine Degradation I	0.445	0.25	NaN	ALDH2
Phosphatidylcholine Biosynthesis I	0.29	0.143	NaN	PCYT1A
Phosphatidylglycerol Biosynthesis II (Non-plastidic)	0	0.0455	NaN	AGPAT3
Phospholipase C Signaling	6.51	0.197	0.164	ARHGEF1,ARHGEF2,BTK,CD79A,CD79B,Cdc42,FNBP1,GNAQ,GNAS,GNB1,GNB2,GNG5,GPLD1,GRB2,HDAC10,HMOX1,ITGA4,ITGB1,ITPR1,ITPR2,ITPR3,LCP2,LYN,MAP2K1,MYL12A,MYL6,NFATC2,NFKB2,NRAS,PEBP1,PLA2G4A,PLCG2,PLD4,PPP1R12A,PPP3R1,PRKCB,PRKCD,RAC1,RALB,RAP2B,RELA,RHOG,RPS6KA3,RRAS,RRAS2,SYK,TGM2
Phospholipases	0.561	0.119	-0.378	GPLD1,HMOX1,PDIA3,PLA2G4A,PLA2G7,PLCG2,PLD4
Phototransduction Pathway	0	0.0612	NaN	GNB1,PRKAG1,PRKAR1A
PI3K Signaling in B Lymphocytes	8.56	0.272	1.715	BCL10,BTK,C3,CAMK2D,CBL,CD180,CD79A,CD79B,CD81,IKBKB,IKBKG,INPP5D,ITPR1,ITPR2,ITPR3,LYN,MALT1,MAP2K1,NFATC2,NFKB2,NFKBIE,NRAS,PDIA3,PIK3AP1,PIK3R1,PLCG2,PLEKHA2,PPP3R1,PRKCB,RAC1,RALB,RAP2B,RELA,RRAS,RRAS2,SYK,VAV1
PI3K/AKT Signaling	4.07	0.185	-0.898	CDKN1B,EIF4E,GRB2,GSK3A,HSP90AA1,HSP90B1,IKBKB,IKBKG,ILK,INPP5D,INPP5F,ITGA4,ITGB1,LIMS1,MAP2K1,MTOR,NFKB2,NFKBIE,NRAS,PIK3R1,PPP2CB,PPP2R2A,PTPA,RALB,RAP2B,RELA,RRAS,RRAS2,SFN,YWHAE,YWHAQ,YWHAZ
PKCÎ¸ Signaling in T Lymphocytes	4.47	0.203	1.671	BCL10,CAMK2D,CARD11,GRB2,HLA-A,HLA-DMA,HLA-DQA1,HLA-DQB1,HLA-DRB5,IKBKB,IKBKG,LCP2,MALT1,NFATC2,NFKB2,NFKBIE,NRAS,PIK3C3,PIK3R1,PIK3R4,PLCG2,POU2F1,PPP3R1,RAC1,RALB,RAP2B,RELA,RRAS,RRAS2,VAV1
Polyamine Regulation in Colon Cancer	0	0.0455	NaN	PSME1
PPAR Signaling	1.7	0.157	0	AIP,GRB2,HSP90AA1,HSP90B1,IKBKB,IKBKG,IL1RN,MAP2K1,NFKB2,NFKBIE,NRAS,RALB,RAP2B,RELA,RRAS,RRAS2
PPARÎ±/RXRÎ± Activation	2.54	0.155	-2.041	ACADL,AIP,CD36,GNAQ,GNAS,GOT2,GRB2,HSP90AA1,HSP90B1,IKBKB,IKBKG,LPL,MAP2K1,MAPK14,NCOA3,NFKB2,NFKBIE,NRAS,PDIA3,PLCG2,PRKAG1,PRKAR1A,PRKCB,RALB,RAP2B,RELA,RRAS,RRAS2
Pregnenolone Biosynthesis	0	0.0769	NaN	MICAL1
Primary Immunodeficiency Signaling	1.09	0.171	NaN	BTK,CD79A,Ighd,IGHM,IKBKG,TAP1,TAP2
Production of Nitric Oxide and Reactive Oxygen Species in Macrophages	4.62	0.194	-0.174	APOE,CAT,Cdc42,CYBA,CYBB,FNBP1,IKBKB,IKBKG,LYZ,MAP2K1,MAPK12,MAPK14,NCF2,NFKB2,NFKBIE,PCYOX1,PIK3C3,PIK3R1,PIK3R4,PLCG2,PPP1R11,PPP1R12A,PPP1R7,PPP2CB,PPP2R2A,PRKCB,PRKCD,PTPA,RAC1,RELA,RHOG,SIRPA,STAT1,TLR2
Prolactin Signaling	2.24	0.188	0.258	GRB2,MAP2K1,NRAS,PIK3C3,PIK3R1,PIK3R4,PLCG2,PRKCB,PRKCD,PTPN11,RALB,RAP2B,RRAS,RRAS2,STAT1
Proline Biosynthesis I	1.18	0.5	NaN	ALDH18A1,PYCR2
Proline Biosynthesis II (from Arginine)	0.382	0.2	NaN	PYCR2
Proline Degradation	0.533	0.333	NaN	ALDH4A1
Prostanoid Biosynthesis	1.12	0.3	NaN	PTGIS,PTGS1,TBXAS1
Prostate Cancer Signaling	2.79	0.198	NaN	CDKN1B,GRB2,HSP90AA1,HSP90B1,MAP2K1,MTOR,NFKB2,NFKBIE,NRAS,PA2G4,PIK3C3,PIK3R1,PIK3R4,RALB,RAP2B,RELA,RRAS,RRAS2
Protein Citrullination	0.382	0.2	NaN	PADI4
Protein Kinase A Signaling	4.4	0.152	0.866	ADD1,ADD3,AKAP10,AKAP8,CAMK2D,CDC16,DUSP12,FLNB,FLNC,GNAI2,GNAQ,GNAS,GNB1,GNB2,GNG5,GSK3A,H1-0,ITPR1,ITPR2,ITPR3,LIPE,MAP2K1,MYL12A,MYL6,NFATC2,NFKB2,NFKBIE,PDE12,PDE2A,PDIA3,PGP,PLCG2,PPP1R11,PPP1R12A,PPP1R7,PPP3R1,PRKAG1,PRKAR1A,PRKCB,PRKCD,PTK2B,PTPN1,PTPN11,PTPN18,PTPN2,PTPRA,PTPRE,PTPRJ,PYGL,RELA,ROCK1,SFN,SIRPA,SMPDL3B,YWHAE,YWHAQ,YWHAZ
Protein Ubiquitination Pathway	8.81	0.214	NaN	BAG1,CBL,DNAJB1,DNAJB11,DNAJC3,DNAJC5,DNAJC7,DNAJC8,DNAJC9,HLA-A,HSP90AA1,HSP90B1,HSPA12A,HSPA14,HSPA1L,HSPE1,PSMA1,PSMA2,PSMA3,PSMA4,PSMA5,PSMA6,PSMA7,PSMB1,PSMB2,PSMB3,PSMB4,PSMB6,PSMB7,PSMB8,PSMC3,PSMC6,PSMD10,PSMD14,PSMD2,PSMD6,PSME1,RPS27A,STUB1,TAP1,TAP2,THOP1,UBA1,UBE2A,UBE2G1,UBE2G2,UBE2I,UBE2L3,UBE2N,UBE2V1,UBE4A,UCHL3,UCHL5,USO1,USP3,USP7
PRPP Biosynthesis I	1.18	0.5	NaN	PRPS1,PRPS2
PTEN Signaling	3.36	0.192	0.426	CBL,CDKN1B,CSNK2A1,CSNK2A2,CSNK2B,GRB2,GSK3A,IKBKB,IKBKG,ILK,INPP5D,INPP5F,ITGA4,ITGB1,MAP2K1,NFKB2,NRAS,PIK3R1,RAC1,RALB,RAP2B,RELA,RRAS,RRAS2
Purine Nucleotides De Novo Biosynthesis II	0.175	0.0909	NaN	PFAS
Purine Nucleotides Degradation II (Aerobic)	1.64	0.294	0.447	GDA,NT5C,NT5C3A,PNP,XDH
Purine Ribonucleosides Degradation to Ribose-1-phosphate	0.382	0.2	NaN	PNP
Putrescine Degradation III	1.46	0.263	-0.447	ALDH2,ALDH3B1,ALDH4A1,ALDH7A1,MAOA
PXR/RXR Activation	0.217	0.0833	NaN	CPT1A,PCK2,PRKAG1,PRKAR1A,RELA
Pyridoxal 5'-phosphate Salvage Pathway	0.654	0.123	-0.707	CDK6,DAPK1,IRAK1,MAP2K1,PDXK,PKN1,PNPO,PRKCD
Pyrimidine Deoxyribonucleotides De Novo Biosynthesis I	1.76	0.273	0.816	CMPK1,CMPK2,DTYMK,NME1,NME3,RRM1
Pyrimidine Ribonucleotides De Novo Biosynthesis	1.4	0.19	0.378	CAD,CMPK1,CMPK2,DDX3X,DHX29,NME1,NME3,UMPS
Pyrimidine Ribonucleotides Interconversion	0.801	0.15	-0.447	CMPK1,CMPK2,DDX3X,DHX29,NME1,NME3
Pyruvate Fermentation to Lactate	0.445	0.25	NaN	LDHB
Rac Signaling	4.56	0.227	-0.2	ACTR2,ARPC1A,ARPC1B,ARPC5L,CD44,CYBB,CYFIP1,CYFIP2,IQGAP2,ITGA4,ITGB1,MAP2K1,NCF2,NFKB2,NRAS,PIK3C3,PIK3R1,PIK3R4,PTK2B,RAC1,RALB,RAP2B,RELA,RRAS,RRAS2
RAN Signaling	2.53	0.4	-0.816	KPNA2,KPNA6,RAN,RANBP1,TNPO1,XPO1
RANK Signaling in Osteoclasts	1.97	0.174	2.496	CBL,IKBKB,IKBKG,MAP2K1,MAPK12,MAPK14,NFATC2,NFKB2,NFKBIE,PIK3C3,PIK3R1,PIK3R4,PPP3R1,PTK2B,RELA
Rapoport-Luebering Glycolytic Shunt	0.382	0.2	NaN	PGAM2
RAR Activation	1.57	0.132	NaN	CSK,CSNK2A1,CSNK2A2,CSNK2B,IGFBP3,MAP2K1,MAPK12,MAPK14,MAPKAPK2,NFKB2,PARP1,PIK3R1,PML,PRKAG1,PRKAR1A,PRKCB,PRKCD,RAC1,RDH12,RDH14,REL,RELA,RPL7A,SMARCC2,SORBS3
Reelin Signaling in Neurons	4.09	0.206	0.816	ACTR2,APOE,APP,ARHGEF1,ARHGEF2,ARPC1A,ARPC1B,ARPC5L,CAMK2D,CRKL,FGR,HCK,ITGA4,ITGA6,ITGB1,ITGB2,LYN,MAP2K1,MAPK12,MTOR,PAFAH1B1,PAFAH1B3,PIK3C3,PIK3R1,PIK3R4,RAC1
Regulation of Actin-based Motility by Rho	2.67	0.198	1	ACTR2,ARPC1A,ARPC1B,ARPC5L,Cdc42,FNBP1,ITGA4,ITGB1,MYL12A,MYL6,PFN3,PPP1R12A,RAC1,RHOG,ROCK1,WAS,WIPF1
Regulation of Cellular Mechanics by Calpain Protease	3.62	0.254	-0.905	ACTN4,CAPN1,CAPN2,CDK6,CDKN1B,EZR,GRB2,ITGA4,ITGB1,NRAS,RALB,RAP2B,RRAS,RRAS2,TLN1,VCL
Regulation of eIF4 and p70S6K Signaling	9.72	0.284	-0.243	AGO1,AGO2,EIF2S1,EIF3E,EIF3F,EIF3J,EIF3M,EIF4A2,EIF4A3,EIF4E,EIF4G1,EIF4G2,FAU,GRB2,ITGA4,ITGB1,MAP2K1,MAPK12,MAPK14,MTOR,NRAS,PIK3C3,PIK3R1,PIK3R4,PPP2CB,PPP2R2A,PTPA,RALB,RAP2B,RPS11,RPS13,RPS15,RPS15A,RPS17,RPS25,RPS27A,RPS27L,RPS4Y1,RPS6,RPS7,RRAS,RRAS2
Regulation of IL-2 Expression in Activated and Anergic T Lymphocytes	4.23	0.239	NaN	BCL10,CARD11,GRB2,IKBKB,IKBKG,MALT1,MAP2K1,MAPK12,NFATC2,NFKB2,NFKBIE,NRAS,PLCG2,PPP3R1,RAC1,RALB,RAP2B,RELA,RRAS,RRAS2,VAV1
Regulation Of The Epithelial Mesenchymal Transition By Growth Factors Pathway	0.917	0.114	0.655	GRB2,IKBKB,IKBKG,MAP2K1,MAPK12,MAPK14,MTOR,NFKB2,NRAS,PIK3C3,PIK3R1,PIK3R4,PTPN11,RAC1,RALB,RAP2B,RELA,RRAS,RRAS2,VIM,ZEB2
Regulation Of The Epithelial Mesenchymal Transition In Development Pathway	0	0.061	-0.447	ADAM17,NCSTN,NFKB2,RELA,S100A4
Regulation of the Epithelial-Mesenchymal Transition Pathway	0.264	0.0842	NaN	ADAM17,GRB2,MAP2K1,NCSTN,NFKB2,NRAS,PIK3C3,PIK3R1,PIK3R4,PTPN11,RALB,RAP2B,RELA,RRAS,RRAS2,ZEB2
Relaxin Signaling	1.48	0.137	0.577	GNAI2,GNAQ,GNAS,GNB1,GNB2,GNG5,MAP2K1,NFKB2,NFKBIE,NT5C,PDE12,PDE2A,PIK3C3,PIK3R1,PIK3R4,PRKAG1,PRKAR1A,RELA,SMARCC2,SMPDL3B
Remodeling of Epithelial Adherens Junctions	2.26	0.203	2	ACTN4,ACTR2,ARPC1A,ARPC1B,ARPC5L,DNM1L,Mapre2,NME1,TUBA4A,TUBB2A,TUBB3,VCL,ZYX
Renal Cell Carcinoma Signaling	2.06	0.184	0	FH,GRB2,MAP2K1,NRAS,PIK3C3,PIK3R1,PIK3R4,PTPN11,RAC1,RALB,RAP2B,RPS27A,RRAS,RRAS2
Renin-Angiotensin Signaling	4.61	0.224	-0.2	GNAQ,GRB2,ITPR1,ITPR2,ITPR3,MAP2K1,MAPK12,MAPK14,NFKB2,NRAS,PIK3C3,PIK3R1,PIK3R4,PLCG2,PRKAG1,PRKAR1A,PRKCB,PRKCD,PTK2B,RAC1,RALB,RAP2B,RELA,RRAS,RRAS2,STAT1
Retinoate Biosynthesis I	0	0.0625	NaN	RDH12,RDH14
Retinoic acid Mediated Apoptosis Signaling	0.445	0.114	1.342	BID,CYCS,DAP3,FADD,PARP1
Retinol Biosynthesis	0.575	0.132	-0.447	ESD,LIPE,LPL,RDH12,RDH14
RhoA Signaling	4.13	0.212	-0.209	ACTR2,ARHGAP1,ARHGEF1,ARPC1A,ARPC1B,ARPC5L,CDC42EP4,EZR,IGF1,MSN,MYL12A,MYL6,NRP2,PFN3,PKN1,PLXNA1,PPP1R12A,PTK2B,RDX,ROCK1,SEPTIN1,SEPTIN2,SEPTIN5,SEPTIN6,SEPTIN9
RhoGDI Signaling	2.79	0.162	0.426	ACTR2,ARHGAP1,ARHGEF1,ARHGEF2,ARPC1A,ARPC1B,ARPC5L,CD44,Cdc42,EZR,FNBP1,GNAI2,GNAQ,GNAS,GNB1,GNB2,GNG5,ITGA4,ITGB1,MSN,MYL12A,MYL6,PPP1R12A,PPP1R12C,RAC1,RDX,RHOG,ROCK1
Role of BRCA1 in DNA Damage Response	0	0.0625	NaN	POU2F1,RFC4,RPA1,SMARCC2,STAT1
Role of CHK Proteins in Cell Cycle Checkpoint Control	0.277	0.0909	NaN	PPP2CB,PPP2R2A,PTPA,RFC4,RPA1
Role of Cytokines in Mediating Communication between Immune Cells	0	0.027	NaN	IL1RN
Role of Hypercytokinemia/hyperchemokinemia in the Pathogenesis of Influenza	0	0.0714	NaN	CCR1,IL1RN
Role of IL-17A in Arthritis	1.79	0.2	NaN	MAP2K1,MAPK12,MAPK14,MAPKAPK2,NFKB2,NFKBIE,PIK3C3,PIK3R1,PIK3R4,RELA
Role of IL-17F in Allergic Inflammatory Airway Diseases	0.9	0.162	-0.447	IGF1,MAP2K1,NFKB2,RELA,RPS6KA3,RPS6KA4
Role of JAK family kinases in IL-6-type Cytokine Signaling	0.678	0.16	NaN	MAPK12,MAPK14,PTPN11,STAT1
Role of JAK1 and JAK3 in Î³c Cytokine Signaling	2.42	0.206	NaN	FES,GRB2,NRAS,PIK3C3,PIK3R1,PIK3R4,PTK2B,PTPN11,RALB,RAP2B,RRAS,RRAS2,STAT1,SYK
Role of JAK1, JAK2 and TYK2 in Interferon Signaling	0.87	0.19	NaN	NFKB2,PTPN2,RELA,STAT1
Role of JAK2 in Hormone-like Cytokine Signaling	0.474	0.125	NaN	PTPN1,PTPN11,SIRPA,STAT1
Role of Lipids/Lipid Rafts in the Pathogenesis of Influenza	0.175	0.0909	NaN	FDPS
Role of Macrophages, Fibroblasts and Endothelial Cells in Rheumatoid Arthritis	1.72	0.123	NaN	CAMK2D,FN1,GNAQ,ICAM1,IKBKB,IKBKG,IL16,IL1RN,IRAK1,LRP1,MAP2K1,MAPK14,MAPKAPK2,NFATC2,NFKBIE,NRAS,PDIA3,PIK3C3,PIK3R1,PIK3R4,PLCG2,PPP3R1,PRKCB,PRKCD,RAC1,RALB,RAP2B,RELA,ROCK1,RRAS,RRAS2,Tlr13,TLR2,TLR7,TLR8,TLR9,TRADD
Role of MAPK Signaling in the Pathogenesis of Influenza	1.11	0.145	NaN	BAX,MAP2K1,MAPK12,MAPK14,NRAS,PLA2G4A,PLA2G7,RALB,RAP2B,RRAS,RRAS2
Role of NANOG in Mammalian Embryonic Stem Cell Pluripotency	0.263	0.0855	0	GRB2,MAP2K1,NRAS,PIK3C3,PIK3R1,PIK3R4,RALB,RAP2B,RRAS,RRAS2
Role of NFAT in Cardiac Hypertrophy	2.5	0.148	0.557	CAMK2D,GNAI2,GNAQ,GNAS,GNB1,GNB2,GNG5,GRB2,HDAC10,IGF1,ITPR1,ITPR2,ITPR3,MAP2K1,MAPK12,MAPK14,NRAS,PDIA3,PIK3C3,PIK3R1,PIK3R4,PLCG2,PPP3R1,PRKAG1,PRKAR1A,PRKCB,PRKCD,RALB,RAP2B,RRAS,RRAS2
Role of NFAT in Regulation of the Immune Response	7.9	0.24	1.219	BTK,CD79A,CD79B,ELP1,GNAI2,GNAQ,GNAS,GNB1,GNB2,GNG5,GRB2,GSK3A,HLA-A,HLA-DMA,HLA-DQA1,HLA-DQB1,HLA-DRB5,IKBKB,IKBKG,ITPR1,ITPR2,ITPR3,LCP2,LYN,MAP2K1,NFATC2,NFKB2,NFKBIE,NRAS,PIK3C3,PIK3R1,PIK3R4,PLCG2,PPP3R1,RALB,RAP2B,RELA,RRAS,RRAS2,SYK,XPO1
Role of Oct4 in Mammalian Embryonic Stem Cell Pluripotency	0	0.0667	NaN	CASP6,PARP1,PPP1R8
Role of Osteoblasts, Osteoclasts and Chondrocytes in Rheumatoid Arthritis	0.664	0.103	NaN	ADAM17,CBL,COL1A1,CSF1R,IGF1,IKBKB,IKBKG,IL1RN,ITGB1,LRP1,MAPK12,MAPK14,NAIP,NFATC2,NFKBIE,PIK3C3,PIK3R1,PIK3R4,PPP3R1,PTK2B,RELA,TRADD
Role of p14/p19ARF in Tumor Suppression	1.39	0.222	-0.447	NPM3,PIK3C3,PIK3R1,PIK3R4,RAC1,UBTF
Role of Pattern Recognition Receptors in Recognition of Bacteria and Viruses	1.88	0.149	0.243	C3,CASP1,CLEC7A,DDX58,EIF2S1,IRF3,MAPK12,NFKB2,OAS1,PIK3C3,PIK3R1,PIK3R4,PLCG2,PRKCB,PRKCD,RELA,SYK,TLR2,TLR7,TLR8,TLR9
Role of PI3K/AKT Signaling in the Pathogenesis of Influenza	1.69	0.192	1	CRKL,GNAI2,IRF3,MAP2K1,NFKB2,NFKBIE,PIK3C3,PIK3R1,PIK3R4,RELA
Role of PKR in Interferon Induction and Antiviral Response	5.13	0.241	0.816	BAX,BID,CASP1,CYCS,DDX58,DNAJC3,EIF2S1,FADD,HSP90AA1,HSP90B1,HSPA14,Hspa1b,HSPA1L,IKBKB,IKBKG,IRF3,MAPK12,MAPK14,METAP2,MSR1,NFKB2,NFKBIE,PRKRA,RELA,STAT1,TLR9
Role of RIG1-like Receptors in Antiviral Innate Immunity	1.94	0.242	1.134	DDX58,FADD,IKBKB,IKBKG,IRF3,NFKB2,NFKBIE,RELA
Role of Tissue Factor in Cancer	5.25	0.239	NaN	ARRB1,EIF4E,F10,FGR,GNAQ,HCK,ITGA6,ITGAV,ITGB1,LYN,MAPK12,MAPK14,MTOR,NRAS,P4HB,PIK3C3,PIK3R1,PIK3R4,PTK2B,PTPN11,RAC1,RALB,RAP2B,RPS6KA3,RPS6KA4,RRAS,RRAS2
Role of Wnt/GSK-3Î² Signaling in the Pathogenesis of Influenza	0	0.0154	NaN	NCOA3
S-adenosyl-L-methionine Biosynthesis	0.533	0.333	NaN	MAT2A
Salvage Pathways of Pyrimidine Deoxyribonucleotides	0.333	0.167	NaN	APOBEC3B
Salvage Pathways of Pyrimidine Ribonucleotides	1.18	0.141	0.277	APOBEC3B,CDK6,CMPK1,CMPK2,DAPK1,IRAK1,MAP2K1,NME1,NME3,PKN1,PRKCD,UCKL1,UPRT
SAPK/JNK Signaling	2.17	0.173	1.213	CRKL,FADD,GNB1,GNG5,GRB2,MAP4K2,MAPK12,NRAS,PIK3C3,PIK3R1,PIK3R4,RAC1,RALB,RAP2B,RRAS,RRAS2,TRADD
Semaphorin Neuronal Repulsive Signaling Pathway	2.78	0.179	0	CD44,DPYSL3,FES,ITGA4,ITGB1,MAP2K1,MICAL1,MYL12A,MYL6,NRP2,PIK3C3,PIK3R1,PIK3R4,PLCG2,PLXNA1,PPP1R12A,PRKAG1,PRKAR1A,RAC1,ROCK1,RRAS,SMC3
Semaphorin Signaling in Neurons	1.5	0.179	NaN	ARHGAP1,Cdc42,DPYSL3,FES,FNBP1,ITGB1,PLXNA1,RAC1,RHOG,ROCK1
Senescence Pathway	3.33	0.154	2.082	CAPN1,CAPN2,CAT,CDC16,CDK6,CDKN1B,EIF4E,ELF1,IKBKB,IKBKG,IRF3,ITPR2,ITPR3,ITSN2,MAP2K1,MAPK12,MAPK14,MAPKAPK2,MTOR,NFATC2,NFKB2,NRAS,PARP1,PIK3C3,PIK3R1,PIK3R4,PML,PPP2CB,PPP2R2A,PPP3R1,PTPA,RALB,RAP2B,RPS6KA4,RRAS,RRAS2,Saa3,SOD2,STING1,TLR2
Serine Biosynthesis	0.382	0.2	NaN	PHGDH
Serotonin Degradation	0.553	0.122	-0.816	ALDH2,ALDH3B1,ALDH4A1,ALDH7A1,MAOA,Ugt1a7c
Serotonin Receptor Signaling	0	0.0513	NaN	MAOA,SPR
Sertoli Cell-Sertoli Cell Junction Signaling	1.6	0.134	NaN	ACTN4,GSK3A,ILK,ITGA4,ITGB1,KEAP1,MAP2K1,MAPK12,MAPK14,NRAS,PRKAG1,PRKAR1A,RAB8B,RAC1,RALB,RAP2B,RRAS,RRAS2,SPTBN1,TUBA4A,TUBB2A,TUBB3,VCL,WAS
Signaling by Rho Family GTPases	6.6	0.199	-0.156	ACTR2,ARHGEF1,ARHGEF2,ARPC1A,ARPC1B,ARPC5L,Cdc42,CDC42EP4,CYBB,CYFIP1,EZR,FNBP1,GNAI2,GNAQ,GNAS,GNB1,GNB2,GNG5,ITGA4,ITGB1,MAP2K1,MAPK12,MSN,MYL12A,MYL6,NCF2,NFKB2,PIK3C3,PIK3R1,PIK3R4,PKN1,PPP1R12A,PPP1R12C,PTK2B,RAC1,RDX,RELA,RHOG,ROCK1,SEPTIN1,SEPTIN2,SEPTIN5,SEPTIN6,SEPTIN9,VIM,WAS,WIPF1
Sirtuin Signaling Pathway	7.74	0.201	-0.949	ACADL,ACLY,ACSS2,ADAM10,APP,ATG12,ATG5,ATG7,ATP5F1B,ATP5PB,BAX,BECN1,CPT1A,G6PD,GABPA,GLS,GLUD1,GOT2,H1-0,LDHB,MAPK12,MT-ND2,MT-ND3,MT-ND4,MTOR,NDUFA12,NDUFA13,NDUFA8,NDUFB1,NDUFB7,NDUFB8,NDUFS1,NDUFS6,NDUFS7,NDUFV1,NDUFV3,NFKB2,PARP1,PCK2,PGAM2,PGK1,RELA,SDHA,SDHB,SDHC,SOD2,TIMM13,TIMM9,TOMM40,TUBA4A,UQCRC2,VDAC2,XRCC5,XRCC6
Small Cell Lung Cancer Signaling	1.92	0.183	0.905	BID,CDK6,CDKN1B,CYCS,IKBKB,IKBKG,NFKB2,NFKBIE,PA2G4,PIK3C3,PIK3R1,PIK3R4,RELA
S-methyl-5-thio-Î±-D-ribose 1-phosphate Degradation	0.654	0.5	NaN	MRI1
Sonic Hedgehog Signaling	0.349	0.111	NaN	GRK2,PRKAG1,PRKAR1A
Sperm Motility	1.53	0.128	-0.775	AATK,BTK,CSF1R,CSF2RA,CSK,FES,FGR,GNAS,HCK,ITPR1,ITPR2,ITPR3,LYN,MAP2K1,PDE2A,PDIA3,PLA2G4A,PLA2G7,PLCG2,PRKAG1,PRKAR1A,PRKCB,PRKCD,PTK2B,SLC16A10,SYK,TWF1
Sphingosine and Sphingosine-1-phosphate Metabolism	0.29	0.143	NaN	ASAH1
Sphingosine-1-phosphate Signaling	1.18	0.135	-0.277	ASAH1,CASP1,CASP6,Cdc42,FNBP1,GNAI2,GNAQ,PDIA3,PIK3C3,PIK3R1,PIK3R4,PLCG2,PTK2B,RAC1,RHOG
SPINK1 General Cancer Pathway	1.18	0.161	-0.333	MAP2K1,NRAS,PIK3C3,PIK3R1,PIK3R4,RALB,RAP2B,RRAS,RRAS2
SPINK1 Pancreatic Cancer Pathway	0	0.0556	NaN	CPA3,CPD,KLKB1
Spliceosomal Cycle	1.32	0.182	2.828	BUD13,CTNNBL1,DHX15,EFTUD2,EIF4A3,RBM8A,SNRNP200,U2AF2
STAT3 Pathway	0.312	0.0889	-1.155	IGF1,MAP2K1,MAPK12,MAPK14,NDUFA13,NRAS,PTPN2,RAC1,RALB,RAP2B,RRAS,RRAS2
Stearate Biosynthesis I (Animals)	0.845	0.146	-0.378	ACOT2,ACOT9,ACSL1,ACSL4,DBT,PPT1,TBXAS1
Sucrose Degradation V (Mammalian)	1.34	0.375	NaN	ALDOA,GALM,TPI1
Sumoylation Pathway	1.3	0.144	0.333	Cdc42,FNBP1,MAPK12,NFKB2,PML,RAC1,RAN,RFC4,RHOG,RPA1,SERBP1,STUB1,UBA2,UBE2I
Superoxide Radicals Degradation	0.699	0.25	NaN	CAT,SOD2
Superpathway of Cholesterol Biosynthesis	1.34	0.214	0.447	ACAA2,ACAT1,FDPS,HADHA,HADHB,IDI1
Superpathway of Citrulline Metabolism	1.25	0.267	1	ALDH18A1,ARG1,ASS1,GLS
Superpathway of D-myo-inositol (1,4,5)-trisphosphate Metabolism	0.77	0.174	1	BPNT1,IMPA1,INPP5D,INPP5F
Superpathway of Geranylgeranyldiphosphate Biosynthesis I (via Mevalonate)	2.27	0.353	0.447	ACAA2,ACAT1,FDPS,HADHA,HADHB,IDI1
Superpathway of Inositol Phosphate Compounds	2.77	0.157	1.826	ATP1A1,DUSP12,ILKAP,INPP5D,INPP5F,MDP1,MTMR6,MTMR9,NT5C,NUDT16,PGAM5,PIK3C3,PIK3R1,PIK3R4,PIP4P2,PLCG2,PPP1R12A,PPP1R12C,PPP1R7,PPP1R8,PPP4R1,PTPA,PTPN1,PTPN11,PTPN2,PTPRJ,SET,SIRPA,THTPA,UBLCP1
Superpathway of Melatonin Degradation	0	0.06	NaN	MAOA,POR,Ugt1a7c
Superpathway of Methionine Degradation	1.88	0.235	2.121	AHCY,BHMT,GOT2,MAT2A,MMUT,PCCA,PCCB,PRMT5
Superpathway of Serine and Glycine Biosynthesis I	0.29	0.143	NaN	PHGDH
Synaptic Long Term Depression	1.74	0.137	-1.877	GNAI2,GNAQ,GNAS,IGF1,ITPR1,ITPR2,ITPR3,LYN,MAP2K1,NRAS,NT5C,PDIA3,PLA2G4A,PLA2G7,PLCG2,PPP2CB,PPP2R2A,PRKCB,PRKCD,PTPA,RALB,RAP2B,RRAS,RRAS2,SMARCC2
Synaptic Long Term Potentiation	2.31	0.165	-0.655	CAMK2D,GNAQ,ITPR1,ITPR2,ITPR3,MAP2K1,NRAS,PDIA3,PLCG2,PPP1R11,PPP1R12A,PPP1R7,PPP3R1,PRKAG1,PRKAR1A,PRKCB,PRKCD,RALB,RAP2B,RRAS,RRAS2
Synaptogenesis Signaling Pathway	3.47	0.15	0.617	ACTR2,AP1G2,AP2A1,APOE,ARPC1A,ARPC1B,ARPC5L,CAMK2D,CRKL,DNAJC5,FGR,GRB2,HCK,ITPR1,ITSN1,ITSN2,LRP1,LYN,MAPK14,MTOR,NAP1L1,NAP1L4,NRAS,NSF,PAFAH1B1,PIK3C3,PIK3R1,PIK3R4,PLCG2,PRKAG1,PRKAR1A,PRKCD,RAC1,RALB,RAP2B,RASGRP2,RRAS,RRAS2,STX16,STXBP2,STXBP3,THBS1,TLN1,VAMP3,WAS
Systemic Lupus Erythematosus In B Cell Signaling Pathway	6.51	0.195	0.577	BCL10,BTK,CARD11,CBL,CD22,CD79A,CD79B,CSK,FGR,GRB2,HCK,IGHM,INPP5D,INPP5F,IRAK1,IRF3,LILRB3,LILRB4,LYN,MALT1,MAP2K1,MTOR,NFATC2,NFKB2,NRAS,PIK3AP1,PIK3C3,PIK3R1,PIK3R4,PLCG2,PPP3R1,PRKCB,PRKCD,PTPN11,RAC1,RALB,RAP2B,RASGRP2,RELA,RRAS,RRAS2,STAT1,STING1,SYK,TLR7,TLR8,TLR9,VAV1
Systemic Lupus Erythematosus In T Cell Signaling Pathway	2.49	0.136	1.093	CASP1,CASP6,CBL,CD44,Cdc42,DNMT1,ELF1,EZR,FNBP1,GNAI2,GRB2,HLA-A,HLA-DMA,HLA-DQA1,HLA-DQB1,HLA-DRB5,IRF4,ITPR1,MAP2K1,MSN,MTOR,NFATC2,NRAS,PIK3C3,PIK3R1,PIK3R4,PPP2CB,PPP2R2A,PPP3R1,PTPA,RAC1,RALB,RAP2B,RDX,RHOG,ROCK1,RRAS,RRAS2,STIM1,SYK,VAV1
Systemic Lupus Erythematosus Signaling	3.76	0.178	NaN	CBL,CD22,CD79A,CD79B,EFTUD2,GRB2,HLA-A,IGHM,IL1RN,INPP5D,LSM2,LSM4,LSM6,LYN,MTOR,NFATC2,NRAS,PIK3C3,PIK3R1,PIK3R4,PLCG2,PRPF31,PRPF38B,PRPF8,RALB,RAP2B,RRAS,RRAS2,SNRNP200,SNRPB2,TLR7,TLR9
T Cell Exhaustion Signaling Pathway	2.35	0.161	0.302	HLA-A,HLA-DMA,HLA-DQA1,HLA-DQB1,HLA-DRB5,IRF4,MAPK12,MTOR,NFATC2,NRAS,PIK3C3,PIK3R1,PIK3R4,PLCG2,PPP2CB,PPP2R2A,PTPA,PTPN11,RALB,RAP2B,RRAS,RRAS2,STAT1
T Cell Receptor Signaling	4.96	0.24	NaN	BCL10,BTK,CARD11,CBL,CSK,GRB2,IKBKB,IKBKG,LCP2,MALT1,MAP2K1,NFATC2,NFKB2,NRAS,PIK3C3,PIK3R1,PIK3R4,PPP3R1,RAC1,RALB,RAP2B,RELA,RRAS,RRAS2,VAV1
T Helper Cell Differentiation	0.277	0.0896	NaN	HLA-A,HLA-DMA,HLA-DQA1,HLA-DQB1,HLA-DRB5,STAT1
TCA Cycle II (Eukaryotic)	5.01	0.478	2.714	ACO2,CS,FH,IDH3A,IDH3G,MDH1,MDH2,OGDH,SDHA,SDHB,SDHC
Tec Kinase Signaling	4.45	0.199	1.225	BTK,Cdc42,FADD,FGR,FNBP1,GNAI2,GNAQ,GNAS,GNB1,GNB2,GNG5,GTF2I,HCK,ITGA4,ITGB1,LYN,MAPK12,NFKB2,PIK3C3,PIK3R1,PIK3R4,PLCG2,PRKCB,PRKCD,PTK2B,RAC1,RELA,RHOG,STAT1,VAV1,WAS
Telomerase Signaling	2.61	0.184	-0.5	ELF1,GRB2,HDAC10,HSP90AA1,HSP90B1,MAP2K1,NRAS,PIK3C3,PIK3R1,PIK3R4,PPP2CB,PPP2R2A,PTPA,RALB,RAP2B,RRAS,RRAS2,TERF2IP,TPP1
Telomere Extension by Telomerase	0.812	0.214	NaN	TERF2IP,XRCC5,XRCC6
Tetrahydrobiopterin Biosynthesis I	0.533	0.333	NaN	SPR
Tetrahydrobiopterin Biosynthesis II	0.533	0.333	NaN	SPR
Tetrahydrofolate Salvage from 5,10-methenyltetrahydrofolate	1.02	0.4	NaN	MTHFD1,MTHFD1L
Tetrapyrrole Biosynthesis II	0.382	0.2	NaN	HMBS
TGF-Î² Signaling	0.373	0.0957	-1	GRB2,MAP2K1,MAPK12,MAPK14,NRAS,RALB,RAP2B,RRAS,RRAS2
Th1 and Th2 Activation Pathway	0.9	0.117	NaN	CCR1,CHD4,GRB2,HLA-A,HLA-DMA,HLA-DQA1,HLA-DQB1,HLA-DRB5,ICAM1,IKZF1,ITGB2,NCSTN,NFATC2,PIK3C3,PIK3R1,PIK3R4,STAT1,VAV1
Th1 Pathway	1.25	0.139	1.732	GRB2,HLA-A,HLA-DMA,HLA-DQA1,HLA-DQB1,HLA-DRB5,ICAM1,ITGB2,NCSTN,NFATC2,PIK3C3,PIK3R1,PIK3R4,STAT1,VAV1
Th17 Activation Pathway	0.587	0.118	0.707	HSP90AA1,HSP90B1,IRAK1,IRF4,MTOR,NFATC2,NFKB2,RELA
Th2 Pathway	1.4	0.14	1.134	CCR1,CHD4,GRB2,HLA-A,HLA-DMA,HLA-DQA1,HLA-DQB1,HLA-DRB5,ICAM1,IKZF1,ITGB2,NCSTN,NFATC2,PIK3C3,PIK3R1,PIK3R4,VAV1
The Visual Cycle	0.277	0.105	NaN	RDH12,RDH14
Thioredoxin Pathway	0.79	0.286	NaN	TXNRD1,TXNRD2
Thiosulfate Disproportionation III (Rhodanese)	1.4	0.667	NaN	MOCS3,MPST
Thrombin Signaling	5.19	0.193	-0.539	ARHGEF1,ARHGEF2,CAMK2D,Cdc42,FNBP1,GNAI2,GNAQ,GNAS,GNB1,GNB2,GNG5,GRB2,IKBKB,ITPR1,ITPR2,ITPR3,MAP2K1,MAPK12,MAPK14,MYL12A,MYL6,NFKB2,NRAS,PDIA3,PIK3C3,PIK3R1,PIK3R4,PLCG2,PPP1R12A,PRKCB,PRKCD,RAC1,RALB,RAP2B,RELA,RHOG,ROCK1,RRAS,RRAS2
Thrombopoietin Signaling	3.13	0.238	0.258	GRB2,MAP2K1,NRAS,PIK3C3,PIK3R1,PIK3R4,PLCG2,PRKCB,PRKCD,PTPN11,RALB,RAP2B,RRAS,RRAS2,STAT1
Thyroid Cancer Signaling	1.09	0.143	0.302	IGF1,MAP2K1,MTOR,NRAS,PIK3C3,PIK3R1,PIK3R4,RALB,RAP2B,RRAS,RRAS2
Thyroid Hormone Metabolism II (via Conjugation and/or Degradation)	0	0.0385	NaN	Ugt1a7c
Tight Junction Signaling	0.5	0.0988	NaN	ARHGEF2,MYH9,MYL6,NFKB2,NSF,PPP2CB,PPP2R2A,PRKAG1,PRKAR1A,PTPA,RAC1,RELA,SAFB,STX16,VAMP3,VCL
TNFR1 Signaling	2.78	0.25	1.732	BID,CASP6,CYCS,FADD,IKBKB,IKBKG,MAP4K2,NAIP,NFKB2,NFKBIE,RELA,TRADD
TNFR2 Signaling	1.22	0.2	0.816	IKBKB,IKBKG,NAIP,NFKB2,NFKBIE,RELA
Toll-like Receptor Signaling	2.24	0.194	-1.265	CD14,IKBKB,IKBKG,IL1RN,IRAK1,MAPK12,MAPK14,NFKB2,RELA,RPS27A,TLR2,TLR7,TLR8,TLR9
TR/RXR Activation	0.764	0.125	NaN	ACACA,ENO1,F10,HP,ME1,MTOR,NCOA3,PIK3C3,PIK3R1,PIK3R4
Trans, trans-farnesyl Diphosphate Biosynthesis	1.18	0.5	NaN	FDPS,IDI1
Transcriptional Regulatory Network in Embryonic Stem Cells	0	0.0192	NaN	SET
Trehalose Degradation II (Trehalase)	0.889	0.333	NaN	HK2,HK3
TREM1 Signaling	2.37	0.203	-1.604	CASP1,GRB2,ICAM1,IRAK1,ITGB1,NFKB2,PLCG2,RELA,Tlr13,TLR2,TLR7,TLR8,TLR9,TYROBP
Triacylglycerol Biosynthesis	0	0.0526	NaN	AGPAT3,DBT
Triacylglycerol Degradation	0.699	0.14	-1.633	AARS1,ABHD12,LIPE,LPL,PRDX6,TARS2
tRNA Charging	4.26	0.342	1.941	AARS1,DARS1,EPRS1,GARS1,HARS1,IARS2,LARS1,MARS1,TARS2,VARS1,VARS2,WARS1,YARS1
tRNA Splicing	0	0.0732	NaN	PDE12,PDE2A,SMPDL3B
Tryptophan Degradation III (Eukaryotic)	2.24	0.304	2.449	ACAA2,ACAT1,HAAO,HADHA,HADHB,HSD17B8,KYNU
Tryptophan Degradation to 2-amino-3-carboxymuconate Semialdehyde	0.889	0.333	NaN	HAAO,KYNU
Tryptophan Degradation X (Mammalian, via Tryptamine)	1.68	0.261	0	ALDH2,ALDH3B1,ALDH4A1,ALDH7A1,MAOA,RDH14
Tumoricidal Function of Hepatic Natural Killer Cells	2.32	0.318	1.342	BAX,BID,CASP6,CYCS,ENDOG,FADD,ICAM1
TWEAK Signaling	3.34	0.314	0.302	BID,CASP6,CYCS,FADD,IKBKB,IKBKG,NAIP,NFKB2,NFKBIE,RELA,TRADD
Type I Diabetes Mellitus Signaling	2.31	0.176	1.387	BID,CYCS,FADD,HLA-A,HLA-DMA,HLA-DQA1,HLA-DQB1,HLA-DRB5,IKBKB,IKBKG,IRAK1,MAPK12,MAPK14,NFKB2,NFKBIE,RELA,STAT1,TRADD
Type II Diabetes Mellitus Signaling	0.971	0.121	1.807	ACSL1,ACSL4,CD36,IKBKB,IKBKG,MAPK12,MTOR,NFKB2,NFKBIE,PIK3C3,PIK3R1,PIK3R4,PRKAG1,PRKCB,PRKCD,RELA,TRADD
Tyrosine Degradation I	0.382	0.2	NaN	FAH
Ubiquinol-10 Biosynthesis (Eukaryotic)	0	0.0588	NaN	MICAL1
UDP-D-xylose and UDP-D-glucuronate Biosynthesis	0.654	0.5	NaN	UGDH
UDP-N-acetyl-D-galactosamine Biosynthesis II	0.939	0.25	NaN	HK2,HK3,UAP1
UDP-N-acetyl-D-glucosamine Biosynthesis II	0.333	0.167	NaN	UAP1
Unfolded protein response	1.54	0.182	0	CALR,DNAJC3,ERO1B,HSP90B1,HSPA14,Hspa1b,HSPA1L,P4HB,SYVN1,UBXN4
Urate Biosynthesis/Inosine 5'-phosphate Degradation	1.43	0.308	1	NT5C,NT5C3A,PNP,XDH
Urea Cycle	0.889	0.333	NaN	ARG1,ASS1
Uridine-5'-phosphate Biosynthesis	1.77	1	NaN	CAD,UMPS
UVA-Induced MAPK Signaling	2.53	0.186	-0.832	CYCS,MAPK12,MAPK14,MTOR,NRAS,PARP1,PDIA3,PIK3C3,PIK3R1,PIK3R4,PLCG2,RALB,RAP2B,RPS6KA3,RPS6KA4,RRAS,RRAS2,STAT1
UVB-Induced MAPK Signaling	2.16	0.216	0.302	EIF4E,MAP2K1,MAPK12,MAPK14,MTOR,PIK3C3,PIK3R1,PIK3R4,PRKCB,PRKCD,RPS6KA3
UVC-Induced MAPK Signaling	1.74	0.196	-1.897	MAP2K1,MAPK12,MAPK14,NRAS,PRKCB,PRKCD,RALB,RAP2B,RRAS,RRAS2
Valine Degradation I	1.46	0.263	2.236	AUH,DBT,ECHS1,HADHA,HADHB
VDR/RXR Activation	0.595	0.115	0	CD14,CDKN1B,CSNK2A1,IGFBP3,IGFBP6,NCOA3,PRKCB,PRKCD,SERPINB1
VEGF Family Ligand-Receptor Interactions	2.16	0.183	-0.535	GRB2,MAP2K1,NRAS,NRP2,PIK3C3,PIK3R1,PIK3R4,PLA2G4A,PLCG2,PRKCB,PRKCD,RALB,RAP2B,RRAS,RRAS2
VEGF Signaling	3.3	0.208	0.943	ACTN4,EIF2S1,GRB2,MAP2K1,NRAS,PIK3C3,PIK3R1,PIK3R4,PLCG2,PRKCB,PTK2B,PTPN11,RALB,RAP2B,ROCK1,RRAS,RRAS2,SFN,VCL,YWHAE
Virus Entry via Endocytic Pathways	7.8	0.294	NaN	AP1G2,AP1M1,AP2A1,AP3B1,AP3M1,CAV1,CLTB,CLTC,FLNB,FLNC,HLA-A,ITGA4,ITGA6,ITGB1,ITGB2,ITGB7,ITSN1,NRAS,PIK3C3,PIK3R1,PIK3R4,PLCG2,PRKCB,PRKCD,RAC1,RALB,RAP2B,RRAS,RRAS2,TFRC
Vitamin-C Transport	0.77	0.174	-1	GLRX,GSTO1,TXNRD1,TXNRD2
White Adipose Tissue Browning Pathway	0	0.063	-1.89	GNAS,LDHB,LIPE,MAPK12,MAPK14,PRKAG1,PRKAR1A,SLC16A1
Wnt/Ca+ pathway	0	0.0806	0.447	NFATC2,NFKB2,PDIA3,PLCG2,RELA
Wnt/Î²-catenin Signaling	0.249	0.0833	-0.302	APPL1,CD44,CSNK2A1,CSNK2A2,CSNK2B,GNAQ,GSK3A,ILK,LRP1,PPP2CB,PPP2R2A,PTPA,RPS27A,TLE3
Xanthine and Xanthosine Salvage	0.889	1	NaN	PNP
Xenobiotic Metabolism AHR Signaling Pathway	3.13	0.221	-0.728	AIP,ALDH18A1,ALDH2,ALDH3B1,ALDH4A1,ALDH7A1,GSTK1,GSTM3,GSTM5,GSTO1,GSTT2/GSTT2B,HSP90AA1,HSP90B1,NFKB2,NQO2,RELA,Ugt1a7c
Xenobiotic Metabolism CAR Signaling Pathway	1.46	0.133	0	ABCC1,ALDH18A1,ALDH2,ALDH3B1,ALDH4A1,ALDH7A1,DNAJC7,FMO2,GSTK1,GSTM3,GSTM5,GSTO1,GSTT2/GSTT2B,HSP90AA1,HSP90B1,MAP2K1,PPP2CB,PPP2R2A,PRKCB,PRKCD,PTPA,Ugt1a7c
Xenobiotic Metabolism General Signaling Pathway	2.75	0.174	-1.877	CUL3,GSTK1,GSTM3,GSTM5,GSTO1,GSTT2/GSTT2B,HMOX1,KEAP1,MAP2K1,MAPK12,MAPK14,NQO2,NRAS,PIK3C3,PIK3R1,PIK3R4,PRKCB,PRKCD,RALB,RAP2B,RRAS,RRAS2,Ugt1a7c
Xenobiotic Metabolism PXR Signaling Pathway	2.36	0.154	-1.569	ALDH18A1,ALDH2,ALDH3B1,ALDH4A1,ALDH7A1,CAMK2D,CAT,DNAJC7,ESD,GSTK1,GSTM3,GSTM5,GSTO1,GSTT2/GSTT2B,HSP90AA1,HSP90B1,MAOA,PPM1A,PPP1R11,PPP1R12A,PPP1R7,PRKAG1,PRKAR1A,PRKCB,PRKCD,Ugt1a7c
Xenobiotic Metabolism Signaling	3.79	0.16	NaN	AIP,ALDH18A1,ALDH2,ALDH3B1,ALDH4A1,ALDH7A1,CAMK2D,CAT,CUL3,DNAJC7,ESD,FMO2,GSTK1,GSTM3,GSTM5,GSTO1,GSTT2/GSTT2B,HMOX1,HSP90AA1,HSP90B1,KEAP1,MAOA,MAP2K1,MAPK12,MAPK14,NFKB2,NQO2,NRAS,PIK3C3,PIK3R1,PIK3R4,PPP2CB,PPP2R2A,PRKCB,PRKCD,PTPA,RALB,RAP2B,RELA,RRAS,RRAS2,Ugt1a7c

## Sheet: old-M1_adult-M1
ingenuity canonical pathways	-log(B-H p-value)	ratio	z-score	molecules
1,25-dihydroxyvitamin D3 Biosynthesis	0.553	0.333	NaN	POR
14-3-3-mediated Signaling	3.21	0.176	0.229	AKT1,AKT2,CBL,GRB2,MAP2K2,MAP2K4,PDIA3,PIK3C3,PIK3R4,PLCB3,PLCG2,PRKCD,RALA,RALB,RAP1A,RAP1B,RRAS2,SFN,TUBB,TUBB4A,VIM,YWHAE
1D-myo-inositol Hexakisphosphate Biosynthesis II (Mammalian)	0	0.0556	NaN	INPP5D
3-phosphoinositide Biosynthesis	2.65	0.151	2.449	CDIPT,MTMR6,MTMR9,NUDT16,NUDT2,PI4K2A,PIK3C3,PIK3R4,PIKFYVE,PIP4K2C,PPP1R12C,PPP1R14B,PPP4R1,PPP5C,PRUNE1,PTPA,PTPN11,PTPN12,PTPN2,PTPN23,PTPN6,PTPRC,SET,TNS3
3-phosphoinositide Degradation	2.67	0.154	1.877	INPP4A,INPP5D,MTM1,MTMR6,MTMR9,NUDT16,NUDT2,PIKFYVE,PIP4P1,PPP1R12C,PPP1R14B,PPP4R1,PPP5C,PRUNE1,PTPA,PTPN11,PTPN12,PTPN2,PTPN23,PTPN6,PTPRC,SET,TNS3
4-1BB Signaling in T Lymphocytes	1.33	0.194	0.816	IKBKB,IKBKG,MAP2K2,MAP2K4,NFKB2,TRAF1
4-aminobutyrate Degradation I	0.553	0.333	NaN	SUCLG2
5-aminoimidazole Ribonucleotide Biosynthesis I	0.553	0.333	NaN	GART
Acetate Conversion to Acetyl-CoA	0.476	0.25	NaN	ACSL1
Acetone Degradation I (to Methylglyoxal)	0	0.0357	NaN	POR
Acetone Degradation I (to Methylglyoxal)	0	0.0357	NaN	POR
Acetyl-CoA Biosynthesis I (Pyruvate Dehydrogenase Complex)	0.951	0.333	NaN	DBT,PDHB
Acetyl-CoA Biosynthesis III (from Citrate)	0.914	1	NaN	ACLY
Actin Cytoskeleton Signaling	3.7	0.158	-1.616	ACTN4,ARHGEF1,ARPC2,ARPC4,CD14,CRK,CSK,EZR,FN1,GNA13,GNG12,GRB2,IQGAP1,IQGAP2,ITGB1,KNG1,MAP2K2,MYH4,MYH9,MYL12A,MYL6,PIK3C3,PIK3R4,PXN,RALA,RALB,RAP1A,RAP1B,RHOA,RRAS2,VAV1,WAS,WASF2
Actin Nucleation by ARP-WASP Complex	3.29	0.224	-2.496	ARPC2,ARPC4,Cdc42,FNBP1,GRB2,ITGB1,PPP1R12C,RALA,RALB,RAP1A,RAP1B,RHOA,RHOG,RRAS2,WAS
Activation of IRF by Cytosolic Pattern Recognition Receptors	1.95	0.192	0	DHX58,IKBKB,IKBKG,IRF3,MAP2K4,NFKB2,PPIB,RIPK1,STAT1,TBK1
Acute Myeloid Leukemia Signaling	4.17	0.227	0.728	AKT1,AKT2,CSF1R,GRB2,IDH1,IDH2,IDH3G,MAP2K2,MAP2K3,MAP2K4,NFKB2,PIK3C3,PIK3R4,RALA,RALB,RAP1A,RAP1B,RRAS2,STAT5A,STAT5B
Acute Phase Response Signaling	4.96	0.192	-0.378	AKT1,AKT2,C3,CEBPB,FN1,FTL,GRB2,HMOX1,IKBKB,IKBKG,IL1A,IL1RAP,ITIH2,KLKB1,MAP2K2,MAP2K3,MAP2K4,MYD88,NFKB2,NR3C1,PDPK1,PTPN11,RALA,RALB,RAP1A,RAP1B,RIPK1,RRAS2,SERPINE1,TNFRSF1B,TRADD,TTR
Acyl-CoA Hydrolysis	0.16	0.0769	NaN	ACOT7
Adenine and Adenosine Salvage I	0.672	0.5	NaN	PNP
Adenine and Adenosine Salvage III	2	0.6	NaN	ADA,HPRT1,PNP
Adenosine Nucleotides Degradation II	1.46	0.286	-1	ADA,NT5C3B,NT5E,PNP
Adipogenesis pathway	0	0.0692	NaN	AKT1,ATG5,CEBPB,FABP4,SAP18,SIN3A,SIRT2,STAT5B,TXNIP
Adipogenesis pathway	0	0.0385	NaN	ATG5,ATG7,FABP4,HDAC10,LPL
Adrenomedullin signaling pathway	1.3	0.114	0	AKT1,AKT2,C3,CEBPB,CSK,GNAQ,GRB2,IL1A,MAP2K2,MAP2K3,MAP2K4,NFKB2,PDIA3,PIK3C3,PIK3R4,PLCB3,PLCG2,RALA,RALB,RAP1A,RAP1B,RRAS2
Agranulocyte Adhesion and Diapedesis	0.955	0.108	NaN	C5AR1,CCL24,CXCL10,Cxcl9,EZR,FN1,GLG1,GNAI2,GNAI3,IL1A,ITGA6,ITGB1,ITGB2,MMP12,MYH4,MYH9,MYL6,PF4
Agrin Interactions at Neuromuscular Junction	1.38	0.147	-1.508	CTTN,ITGA6,ITGB1,ITGB2,MAP2K4,PXN,RALA,RALB,RAP1A,RAP1B,RRAS2
Airway Pathology in Chronic Obstructive Pulmonary Disease	0	0.00952	NaN	IL1A
Aldosterone Signaling in Epithelial Cells	3.78	0.176	0.905	AHCY,DNAJB11,DNAJB6,DNAJC1,DNAJC7,DNAJC9,HSP90AA1,HSP90AB1,HSP90B1,HSPA1L,HSPA2,HSPA4,HSPA5,HSPA8,HSPA9,HSPD1,HSPH1,MAP2K2,PDIA3,PDPK1,PIK3C3,PIK3R4,PIKFYVE,PIP4K2C,PLCB3,PLCG2,PRKCD
Allograft Rejection Signaling	0	0.0702	NaN	B2M,HLA-A,HLA-DRB5,HLA-E
Altered T Cell and B Cell Signaling in Rheumatoid Arthritis	0.485	0.0976	NaN	HLA-A,HLA-DRB5,IL1A,NFKB2,Tlr13,TLR2,TLR7,TLR8
AMPK Signaling	0.553	0.0905	0	ACACA,AKT1,AKT2,ARID1A,CAMKK2,ELAVL1,LIPE,MAP2K3,PCK2,PFKL,PIK3C3,PIK3R4,PPM1B,PPP2CB,PPP2R1A,PPP2R1B,PRKAA1,PTPA,RAB7A
Amyloid Processing	0.955	0.143	-1.342	AKT1,AKT2,APP,CAPN1,CAPN2,PSEN1,PSEN2
Amyotrophic Lateral Sclerosis Signaling	0.638	0.105	0.632	BID,CAPN1,CAPN2,CASP1,CAT,NAIP,PIK3C3,PIK3R4,RAB5C,SSR4
Anandamide Degradation	0.672	0.5	NaN	NAAA
Androgen Signaling	1.22	0.121	NaN	GNA13,GNAI2,GNAI3,GNAQ,GNB1,GNB2,GNB3,GNG12,GNG5,HSP90AA1,HSPA4,NFKB2,POLR2B,POLR2D,POLR2E,PRKCD
Angiopoietin Signaling	4.16	0.243	1	AKT1,AKT2,CRK,DOK2,GRB2,IKBKB,IKBKG,NFKB2,PIK3C3,PIK3R4,PTPN11,RALA,RALB,RAP1A,RAP1B,RRAS2,STAT5A,STAT5B
Antigen Presentation Pathway	4.4	0.393	NaN	B2M,CANX,CD74,HLA-A,HLA-DRB5,HLA-E,PDIA3,PSMB6,TAP1,TAP2,TAPBP
Antioxidant Action of Vitamin C	1.75	0.147	-0.577	GLRX,HMOX1,IKBKB,IKBKG,MAP2K4,NFKB2,PDIA3,PLA2G4A,PLA2G7,PLCB3,PLCG2,STAT5A,STAT5B,TXNRD1,TXNRD2
Antiproliferative Role of Somatostatin Receptor 2	2.75	0.195	-0.832	GNB1,GNB2,GNB3,GNG12,GNG5,MAP2K2,PIK3C3,PIK3R4,PTPN11,PTPN6,RALA,RALB,RAP1A,RAP1B,RRAS2
Antiproliferative Role of TOB in T Cell Signaling	0	0.0541	NaN	CUL1,SKP1
Apelin Adipocyte Signaling Pathway	1.63	0.156	-1.508	CAT,CYBB,GNAI2,GNAI3,GPX4,GSTK1,GSTP1,GSTT2/GSTT2B,LIPE,NCF1,PRDX6,PRKAA1
Apelin Cardiac Fibroblast Signaling Pathway	0.863	0.174	0	AKT1,AKT2,PRKAA1,SERPINE1
Apelin Cardiac Fibroblast Signaling Pathway	0	0.0435	NaN	PRKAG1
Apelin Cardiomyocyte Signaling Pathway	1.6	0.144	-1.604	AKT1,AKT2,ATP2A3,CAT,GNAI2,GNAI3,MYL12A,MYL6,PDIA3,PIK3C3,PIK3R4,PLCB3,PLCG2,PRKCD
Apelin Endothelial Signaling Pathway	2.34	0.159	-0.471	AKT1,AKT2,GNA13,GNAI2,GNAI3,MAP2K2,MAP2K4,NFKB2,PIK3C3,PIK3R4,PLCB3,PRKAA1,PRKCD,RALA,RALB,RAP1A,RAP1B,RRAS2
Apelin Liver Signaling Pathway	0	0.0385	NaN	MAP2K4
Apelin Muscle Signaling Pathway	0.635	0.158	NaN	AKT1,AKT2,PRKAA1
Apelin Pancreas Signaling Pathway	0.553	0.116	-0.447	MAP2K4,NFKB2,PIK3C3,PIK3R4,PRKAA1
Apoptosis Signaling	5.45	0.245	-0.408	ACIN1,BAK1,BID,CAPN1,CAPN2,CASP6,CASP8,HTRA2,IKBKB,IKBKG,LMNA,MAP2K2,MAP2K4,NAIP,NFKB2,PARP1,PLCG2,RALA,RALB,RAP1A,RAP1B,RRAS2,SPTAN1,TNFRSF1B
April Mediated Signaling	0.642	0.128	0.447	IKBKB,IKBKG,MAP2K4,NFKB2,TRAF1
Arginine Biosynthesis IV	3.11	0.8	0	ASL,ASS1,GLUD1,OAT
Arginine Degradation I (Arginase Pathway)	1.25	0.5	NaN	ARG1,OAT
Arginine Degradation VI (Arginase 2 Pathway)	1.78	0.5	NaN	ARG1,OAT,PYCR2
Arsenate Detoxification I (Glutaredoxin)	0.476	0.25	NaN	PNP
Aryl Hydrocarbon Receptor Signaling	1.36	0.125	1.134	ALDH18A1,ALDH1L1,ALDH2,ALDH3A2,ALDH6A1,ALDH9A1,CTSD,GSTK1,GSTP1,GSTT2/GSTT2B,HSP90AA1,HSP90AB1,HSP90B1,IL1A,NFKB2,NQO2,TGM2
Ascorbate Recycling (Cytosolic)	0.553	0.333	NaN	GLRX
Aspartate Degradation II	0.312	0.143	NaN	MDH2
Assembly of RNA Polymerase II Complex	0	0.0625	NaN	POLR2B,POLR2D,POLR2E
Atherosclerosis Signaling	0.408	0.0885	NaN	ALOX5,APOB,APOE,CMA1,GLG1,IL1A,ITGB2,NFKB2,PLA2G4A,PLA2G7
ATM Signaling	0.476	0.0947	0	BID,CBX1,CBX3,HP1BP3,MAP2K4,PPP2CB,PPP2R1A,PPP2R1B,PTPA
Autoimmune Thyroid Disease Signaling	0.225	0.0789	NaN	HLA-A,HLA-DRB5,HLA-E
Autophagy	4.33	0.276	NaN	ATG12,ATG4B,ATG5,BECN1,CTSB,CTSC,CTSD,CTSS,PIK3C3,PIK3R4,SQSTM1,VPS16,VPS18,VPS33A,VPS39,VPS41
Axonal Guidance Signaling	1.06	0.0944	NaN	AKT1,AKT2,ARPC2,ARPC4,CHMP1A,CRK,GNA13,GNAI2,GNAI3,GNAQ,GNB1,GNB2,GNB3,GNG12,GNG5,GRB2,ITGB1,ITSN1,LNPEP,MAP2K2,MMP12,MYL12A,MYL6,PDIA3,PIK3C3,PIK3R4,PLCB3,PLCG2,PLXNA1,PLXNB2,PRKCD,PTPN11,PXN,RALA,RALB,RAP1A,RAP1B,RHOA,RRAS2,SRGAP2,TUBB,TUBB4A,WAS,Wasl
B Cell Activating Factor Signaling	0.59	0.122	0.447	IKBKB,IKBKG,MAP2K4,NFKB2,TRAF1
B Cell Development	0.664	0.143	NaN	HLA-A,HLA-DRB5,IGHM,PTPRC
B Cell Receptor Signaling	3.95	0.171	-0.962	AKT1,AKT2,CAMK2G,CSK,FCGR2B,GRB2,IGHM,IKBKB,IKBKG,INPP5D,LYN,MALT1,MAP2K2,MAP2K3,MAP2K4,NFKB2,PDPK1,PIK3C3,PIK3R4,PLCG2,PTPN11,PTPN6,PTPRC,RALA,RALB,RAP1A,RAP1B,RRAS2,SYK,VAV1
BAG2 Signaling Pathway	3.57	0.286	-2.887	ANXA2,CTSB,HSP90AA1,HSPA1L,HSPA2,HSPA4,HSPA5,HSPA8,HSPA9,NFKB2,PSME3,PSME4
BER pathway	1.03	0.25	NaN	FEN1,PARP1,PCNA
BEX2 Signaling Pathway	0.833	0.122	0.333	AKT1,AKT2,BAK1,MAP2K4,NFKB2,PPP2CB,PPP2R1A,PPP2R1B,PTPA
Biotin-carboxyl Carrier Protein Assembly	0.553	0.333	NaN	ACACA
Bladder Cancer Signaling	0.329	0.0842	-0.816	MAP2K2,MMP12,RALA,RALB,RAP1A,RAP1B,RRAS2,SIN3A
BMP signaling pathway	0.924	0.123	0.333	GRB2,MAGED1,MAP2K2,MAP2K4,NFKB2,RALA,RALB,RAP1A,RAP1B,RRAS2
Branched-chain Î±-keto acid Dehydrogenase Complex	0.476	0.25	NaN	DBT
Breast Cancer Regulation by Stathmin1	0	0.0673	NaN	ADGRE1,ADGRE5,ARHGEF1,C5AR1,CAMK1,CAMK2G,CMKLR1,GNA13,GNAQ,GNB1,GNB2,GNB3,GNG12,GNG5,GRB2,MAP2K2,NFKB2,PIK3C3,PIK3R4,PLCB3,PPP1R11,PPP1R14B,PPP2CB,PPP2R1A,PPP2R1B,PRKCD,PTPA,RALA,RALB,RAP1A,RAP1B,RHOA,RPS6KA3,RRAS2,STMN1,TSG101,TUBB,TUBB4A
Bupropion Degradation	0	0.0455	NaN	POR
Calcium Signaling	0	0.0615	-1.134	ASPH,ATP2A3,ATP2B1,CAMK1,CAMK2G,CAMKK2,MCU,MYH4,MYH9,MYL6,RAP1A,RAP1B
Calcium Transport I	1.22	0.3	NaN	ANXA5,ATP2A3,ATP2B1
Calcium-induced T Lymphocyte Apoptosis	0.306	0.0862	-1.342	ATP2A3,CAPN2,HLA-A,HLA-DRB5,PRKCD
cAMP-mediated signaling	0	0.0413	-0.333	CAMK1,CAMK2G,GNAI2,GNAI3,MAP2K2,PDE6D,RAP1A,SMPDL3A,SMPDL3B
cAMP-mediated signaling	0	0.0688	-0.277	AKAP10,AKAP8,CAMK2D,FPR1,GNAI2,GNAS,GRK2,MAP2K1,PDE12,PDE2A,PPP3R1,PRKAR1A,RGS10,RGS14,SMPDL3B
Cancer Drug Resistance By Drug Efflux	2.07	0.19	NaN	ABCC1,AKT1,AKT2,MAP2K2,PDK1,PTGS2,RALA,RALB,RAP1A,RAP1B,RRAS2
Cardiac Hypertrophy Signaling	2.54	0.134	-1.347	AKT1,Cdc42,EIF2B4,FNBP1,GNA13,GNAI2,GNAI3,GNAQ,GNB1,GNB2,GNB3,GNG12,GNG5,GRB2,MAP2K2,MAP2K3,MAP2K4,MYL12A,MYL6,PDIA3,PIK3C3,PIK3R4,PLCB3,PLCG2,RALA,RALB,RAP1A,RAP1B,RHOA,RHOG,RRAS2
Cardiac Hypertrophy Signaling (Enhanced)	0.79	0.0896	-1.543	AKT1,AKT2,ATP2A3,CAMK2G,CYBB,Diaph2,EIF2B4,GNA13,GNAI2,GNAI3,GNAQ,GNB1,GNB3,GNG5,IKBKB,IKBKG,IL1A,IL2RG,ITGB1,MAP2K2,MAP2K3,MAP2K4,NFKB2,PDE6D,PDIA3,PDK1,PIK3C3,PIK3R4,PKN1,PLCB3,PLCG2,PRKCD,PTGS2,RALA,RALB,RAP1A,RAP1B,RHOA,RRAS2,SMPDL3A,SMPDL3B,TNFRSF1B
Cardiac Î²-adrenergic Signaling	0.983	0.114	-0.632	ATP2A3,GNB1,GNB2,GNB3,GNG12,GNG5,PDE6D,PPP1R11,PPP1R14B,PPP2CB,PPP2R1A,PPP2R1B,PTPA,SMPDL3A,SMPDL3B
Caveolar-mediated Endocytosis Signaling	2.65	0.197	NaN	B2M,COPB1,COPE,COPG2,DNM2,FLNB,HLA-A,HLA-E,ITGA6,ITGAM,ITGB1,ITGB2,ITSN1,RAB5C
CCR3 Signaling in Eosinophils	2.83	0.171	-0.577	CCL24,GNAI2,GNAI3,GNB1,GNB2,GNB3,GNG12,GNG5,MAP2K2,PIK3C3,PIK3R4,PLA2G4A,PLCB3,PRKCD,RALA,RALB,RAP1A,RAP1B,RHOA,RRAS2
CCR5 Signaling in Macrophages	0.717	0.111	-1.342	GNAI2,GNAI3,GNB1,GNB2,GNB3,GNG12,GNG5,MAP2K4,PLCG2,PRKCD
CD27 Signaling in Lymphocytes	1.2	0.154	0	BID,CASP8,IKBKB,IKBKG,MAP2K2,MAP2K3,MAP2K4,NFKB2
CD28 Signaling in T Helper Cells	4.14	0.205	0.218	AKT1,AKT2,ARPC2,ARPC4,CSK,GRB2,HLA-A,HLA-DRB5,IKBKB,IKBKG,MALT1,MAP2K2,MAP2K4,NFKB2,PDPK1,PIK3C3,PIK3R4,PTPN11,PTPN6,PTPRC,SYK,VAV1,WAS
CD40 Signaling	1.79	0.172	1.667	IKBKB,IKBKG,MAP2K2,MAP2K3,MAP2K4,NFKB2,PIK3C3,PIK3R4,PTGS1,PTGS2,TRAF1
Cdc42 Signaling	1.92	0.141	-2.111	ARPC2,ARPC4,B2M,EXOC2,EXOC3,EXOC4,EXOC8,HLA-A,HLA-DRB5,HLA-E,IQGAP1,IQGAP2,ITGB1,MAP2K4,MYL12A,MYL6,RALA,VAV1,WAS
CDK5 Signaling	1.65	0.143	0.277	CAPN1,ITGA6,ITGB1,MAP2K2,PPP1R11,PPP1R14B,PPP2CB,PPP2R1A,PPP2R1B,PTPA,RALA,RALB,RAP1A,RAP1B,RRAS2
CDP-diacylglycerol Biosynthesis I	0.292	0.1	NaN	AGPAT4,MBOAT7
Cell Cycle Control of Chromosomal Replication	0	0.0377	NaN	PCNA,RPA3
Cell Cycle Regulation by BTG Family Proteins	0.484	0.114	NaN	PPP2CB,PPP2R1A,PPP2R1B,PTPA
Cell Cycle: G1/S Checkpoint Regulation	0	0.0625	NaN	CUL1,RPL5,SIN3A,SKP1
Cell Cycle: G1/S Checkpoint Regulation	0	0.0781	1	CDK6,CDKN1B,HDAC10,PA2G4,RPL11
Cell Cycle: G2/M DNA Damage Checkpoint Regulation	0.259	0.0816	-1	CUL1,SFN,SKP1,YWHAE
Cellular Effects of Sildenafil (Viagra)	0	0.0565	NaN	MYH4,MYH9,MYL12A,MYL6,PDIA3,PLCB3,PLCG2
Ceramide Biosynthesis	0.951	0.333	NaN	KDSR,SPTLC1
Ceramide Signaling	3.1	0.198	-0.243	AKT1,AKT2,CTSD,MAP2K4,NFKB2,PIK3C3,PIK3R4,PPP2CB,PPP2R1A,PPP2R1B,PTPA,RALA,RALB,RAP1A,RAP1B,RRAS2,TNFRSF1B
Chemokine Signaling	2.84	0.2	-1.291	CAMK1,CAMK2G,CCL24,GNAI2,GNAI3,GNAQ,MAP2K2,PLCB3,PLCG2,RALA,RALB,RAP1A,RAP1B,RHOA,RRAS2
Cholecystokinin/Gastrin-mediated Signaling	3	0.177	-1.147	Cdc42,FNBP1,GNA13,GNAQ,GRB2,IL1A,MAP2K2,MAP2K3,MAP2K4,PLCB3,PRKCD,PTGS2,PXN,RALA,RALB,RAP1A,RAP1B,RHOA,RHOG,RRAS2
Cholesterol Biosynthesis I	0.492	0.154	NaN	LBR,MSMO1
Cholesterol Biosynthesis II (via 24,25-dihydrolanosterol)	0.492	0.154	NaN	LBR,MSMO1
Cholesterol Biosynthesis III (via Desmosterol)	0.492	0.154	NaN	LBR,MSMO1
Choline Biosynthesis III	0.46	0.143	NaN	CEPT1,HMOX1
Chondroitin Sulfate Degradation (Metazoa)	1.91	0.312	0.447	Chil3/Chil4,GALNS,GM2A,HEXB,OGA
Chronic Myeloid Leukemia Signaling	3.11	0.186	NaN	AKT1,AKT2,CRK,GRB2,IKBKB,IKBKG,MAP2K2,NFKB2,PIK3C3,PIK3R4,PTPN11,RALA,RALB,RAP1A,RAP1B,RRAS2,SIN3A,STAT5A,STAT5B
Citrulline Biosynthesis	2.09	0.444	-2	ALDH18A1,ARG1,GLS,OAT
Citrulline-Nitric Oxide Cycle	2	0.6	NaN	ASL,ASS1,NOS2
Clathrin-mediated Endocytosis Signaling	5.04	0.188	NaN	AP1B1,AP1G1,AP1M1,AP2A1,AP2A2,AP3M1,APOB,APOE,ARF6,ARPC2,ARPC4,CBL,CD2AP,CLTA,CLTC,CTTN,DAB2,DNM1L,DNM2,EPN1,EPS15,GRB2,HIP1,HSPA8,ITGB1,ITGB2,PICALM,PIK3C3,PIK3R4,RAB5C,RAB7A,TFRC,TSG101,USP9X
Cleavage and Polyadenylation of Pre-mRNA	0.527	0.167	NaN	CSTF2,PABPN1
CNTF Signaling	3.53	0.25	0.535	AKT1,GRB2,JAK1,MAP2K2,PIK3C3,PIK3R4,PTPN11,RALA,RALB,RAP1A,RAP1B,RPS6KA3,RRAS2,STAT1
Coagulation System	1.56	0.2	0.378	F13A1,F5,KLKB1,KNG1,PLAUR,SERPINC1,SERPINE1
Colanic Acid Building Blocks Biosynthesis	1.46	0.286	-1	GALK1,GMPPB,GPI,UGP2
Colorectal Cancer Metastasis Signaling	2.66	0.134	-0.557	AKT1,AKT2,APPL1,Cdc42,FNBP1,GNB1,GNB2,GNB3,GNG12,GNG5,GRB2,JAK1,LRP1,MAP2K2,MAP2K4,MMP12,NFKB2,NOS2,PIK3C3,PIK3R4,PTGS2,RALA,RALB,RAP1A,RAP1B,RHOA,RHOG,RRAS2,STAT1,Tlr13,TLR2,TLR7,TLR8
Communication between Innate and Adaptive Immune Cells	1.41	0.149	NaN	B2M,CXCL10,HLA-A,HLA-DRB5,HLA-E,IGHM,IL1A,Tlr13,TLR2,TLR7,TLR8
Complement System	0.526	0.121	NaN	C3,C5AR1,ITGAM,ITGB2
Coronavirus Pathogenesis Pathway	4.1	0.19	-0.6	CASP1,CASP8,EEF1A1,FAU,IKBKB,IRF3,JAK1,MAP2K4,NFKB2,PTGS2,RIPK1,RPS10,RPS18,RPS2,RPS20,RPS24,RPS4Y1,RPS7,RPS9,RPSA,SERPINE1,SIN3A,STAT1,TBK1,TNPO1,TRIM25
Corticotropin Releasing Hormone Signaling	0	0.0709	-2.333	GNAI2,GNAI3,GNAQ,MAP2K2,NOS2,PLCG2,PRKCD,PTGS2,RAP1A,RAP1B
CREB Signaling in Neurons	2.46	0.137	-0.471	AKT1,AKT2,CAMK2G,GNA13,GNAI2,GNAI3,GNAQ,GNB1,GNB2,GNB3,GNG12,GNG5,GRB2,MAP2K2,PDIA3,PIK3C3,PIK3R4,PLCB3,PLCG2,POLR2B,POLR2D,POLR2E,PRKCD,RALA,RALB,RAP1A,RAP1B,RRAS2
Crosstalk between Dendritic Cells and Natural Killer Cells	0.955	0.13	1.89	CAMK2G,FSCN1,HLA-A,HLA-DRB5,HLA-E,IL2RG,NFKB2,TLR7,TNFRSF1B
CTLA4 Signaling in Cytotoxic T Lymphocytes	5.7	0.272	NaN	AKT1,AKT2,AP1B1,AP1G1,AP1M1,AP2A1,AP2A2,B2M,CLTA,CLTC,GRB2,HLA-A,HLA-E,PIK3C3,PIK3R4,PPP2CB,PPP2R1A,PPP2R1B,PTPA,PTPN11,PTPN6,SYK
CXCR4 Signaling	5.63	0.204	-1.347	AKT1,AKT2,Cdc42,CRK,ELMO1,ELMO2,FNBP1,GNA13,GNAI2,GNAI3,GNAQ,GNB1,GNB2,GNB3,GNG12,GNG5,LYN,MAP2K2,MAP2K4,MYL12A,MYL6,PIK3C3,PIK3R4,PLCB3,PRKCD,PXN,RALA,RALB,RAP1A,RAP1B,RHOA,RHOG,RRAS2
Cyclins and Cell Cycle Regulation	0.377	0.0897	-1	CUL1,PPP2CB,PPP2R1A,PPP2R1B,PTPA,SIN3A,SKP1
Cysteine Biosynthesis III (mammalia)	0.955	0.19	-2	AHCY,AHCYL2,MAT2A,PRMT5
Cytotoxic T Lymphocyte-mediated Apoptosis of Target Cells	1.44	0.207	NaN	B2M,BID,CASP6,CASP8,HLA-A,HLA-E
Death Receptor Signaling	2.96	0.191	-0.728	ACIN1,BID,CASP6,CASP8,HTRA2,IKBKB,IKBKG,LMNA,MAP2K4,NAIP,NFKB2,PARP1,RIPK1,SPTAN1,TBK1,TNFRSF1B,TRADD
Dendritic Cell Maturation	2.07	0.138	0	AKT1,AKT2,B2M,FCGR2B,FSCN1,HLA-A,HLA-DRB5,HLA-E,IKBKB,IKBKG,IL1A,MAP2K4,MYD88,NFKB2,PDIA3,PIK3C3,PIK3R4,PLCB3,PLCG2,STAT1,TLR2,TNFRSF1B
Dermatan Sulfate Degradation (Metazoa)	1.8	0.294	1.342	Chil3/Chil4,GM2A,HEXB,IDUA,OGA
D-glucuronate Degradation I	0.553	0.333	NaN	CRYL1
Differential Regulation of Cytokine Production in Intestinal Epithelial Cells by IL-17A and IL-17F	0	0.0588	NaN	IL1A
D-myo-inositol (1,3,4)-trisphosphate Biosynthesis	0	0.0556	NaN	INPP5D
D-myo-inositol (1,4,5)-Trisphosphate Biosynthesis	2.27	0.28	1.134	CDIPT,PI4K2A,PIKFYVE,PIP4K2A,PIP4K2C,PLCB3,PLCG2
D-myo-inositol (1,4,5)-trisphosphate Degradation	0.71	0.176	NaN	BPNT1,IMPA1,INPP5D
D-myo-inositol (1,4,5,6)-Tetrakisphosphate Biosynthesis	1.92	0.141	1.606	MTMR6,MTMR9,NUDT16,NUDT2,PIKFYVE,PPP1R12C,PPP1R14B,PPP4R1,PPP5C,PRUNE1,PTPA,PTPN11,PTPN12,PTPN2,PTPN23,PTPN6,PTPRC,SET,TNS3
D-myo-inositol (3,4,5,6)-tetrakisphosphate Biosynthesis	1.92	0.141	1.606	MTMR6,MTMR9,NUDT16,NUDT2,PIKFYVE,PPP1R12C,PPP1R14B,PPP4R1,PPP5C,PRUNE1,PTPA,PTPN11,PTPN12,PTPN2,PTPN23,PTPN6,PTPRC,SET,TNS3
D-myo-inositol-5-phosphate Metabolism	2.94	0.16	1.225	MTMR6,MTMR9,NUDT16,NUDT2,PIKFYVE,PIP4K2A,PIP4K2C,PIP4P1,PLCB3,PLCG2,PPP1R12C,PPP1R14B,PPP4R1,PPP5C,PRUNE1,PTPA,PTPN11,PTPN12,PTPN2,PTPN23,PTPN6,PTPRC,SET,TNS3
DNA damage-induced 14-3-3Ïƒ Signaling	0.635	0.158	NaN	AKT1,AKT2,SFN
DNA damage-induced 14-3-3Ïƒ Signaling	0	0.0526	NaN	SFN
DNA Double-Strand Break Repair by Non-Homologous End Joining	0	0.0714	NaN	PARP1
DNA Methylation and Transcriptional Repression Signaling	0.277	0.0882	NaN	DNMT1,SAP18,SIN3A
Docosahexaenoic Acid (DHA) Signaling	1.4	0.184	NaN	AKT1,AKT2,APP,BID,PDPK1,PIK3C3,PIK3R4
Dolichyl-diphosphooligosaccharide Biosynthesis	0.676	0.222	NaN	ALG5,DPM3
Dopamine Degradation	0.503	0.13	NaN	ALDH2,ALDH3A2,ALDH9A1
Dopamine Receptor Signaling	0.277	0.0811	NaN	PPP1R11,PPP1R14B,PPP2CB,PPP2R1A,PPP2R1B,PTPA
Dopamine-DARPP32 Feedback in cAMP Signaling	0.57	0.0943	0.535	ATP2A3,CAMKK2,GNAI2,GNAI3,GNAQ,PDIA3,PLCB3,PLCG2,PPP1R11,PPP1R14B,PPP2CB,PPP2R1A,PPP2R1B,PRKCD,PTPA
EGF Signaling	1.08	0.145	2.121	AKT1,AKT2,GRB2,JAK1,MAP2K4,PIK3C3,PIK3R4,STAT1
Eicosanoid Signaling	0.618	0.113	NaN	ALOX5,LTC4S,PLA2G4A,PLA2G7,PTGIS,PTGS1,PTGS2
EIF2 Signaling	12.9	0.259	-0.87	AKT1,AKT2,EIF2B4,EIF2S2,EIF3A,EIF3E,EIF3F,EIF3K,EIF4A3,EIF4G1,EIF4G2,EIF4G3,FAU,GRB2,HSPA5,MAP2K2,PDPK1,PIK3C3,PIK3R4,PTBP1,RALA,RALB,RAP1A,RAP1B,RPL10,RPL10A,RPL12,RPL14,RPL18,RPL22,Rpl22l1,RPL30,RPL35A,RPL37A,RPL4,RPL5,RPL6,RPL7,RPL7A,RPL8,RPL9,RPLP2,RPS10,RPS18,RPS2,RPS20,RPS24,RPS4Y1,RPS7,RPS9,RPSA,RRAS2,WARS1
Endocannabinoid Cancer Inhibition Pathway	2.39	0.151	-1.091	AKT1,AKT2,CAMKK2,CASP1,CASP4,CASP6,CASP8,GNA13,GNAI2,GNAI3,GNAQ,MAP2K2,MAP2K3,MAP2K4,NOS2,PIK3C3,PIK3R4,PRKAA1,RHOA,SPTLC1,VIM
Endocannabinoid Developing Neuron Pathway	2.3	0.158	-0.943	AKT1,AKT2,GNAI2,GNAI3,GNB1,GNB3,GNG5,MAP2K2,MAP2K3,MAP2K4,PIK3C3,PIK3R4,RALA,RALB,RAP1A,RAP1B,RHOA,RRAS2
Endocannabinoid Neuronal Synapse Pathway	0.398	0.0866	-2.111	GNAI2,GNAI3,GNAQ,GNB1,GNB3,GNG5,NDUFS2,PDIA3,PLCB3,PLCG2,PTGS2
Endometrial Cancer Signaling	2.39	0.2	0.577	AKT1,AKT2,GRB2,MAP2K2,PDPK1,PIK3C3,PIK3R4,RALA,RALB,RAP1A,RAP1B,RRAS2
Endoplasmic Reticulum Stress Pathway	0.292	0.1	NaN	HSP90B1,HSPA5
Endothelin-1 Signaling	2.56	0.144	-1.569	CASP1,CASP4,CASP6,CASP8,GNA13,GNAI2,GNAI3,GNAQ,GRB2,HMOX1,NOS2,PDIA3,PIK3C3,PIK3R4,PLA2G4A,PLA2G7,PLCB3,PLCG2,PRKCD,PTGS1,PTGS2,RALA,RALB,RAP1A,RAP1B,RRAS2
eNOS Signaling	2.25	0.144	0.471	AKT1,AKT2,CASP8,DNM2,GNAQ,HSP90AA1,HSP90AB1,HSP90B1,HSPA1L,HSPA2,HSPA4,HSPA5,HSPA8,HSPA9,KNG1,NOSIP,PDPK1,PIK3C3,PIK3R4,PLCG2,PRKAA1,PRKCD
Ephrin A Signaling	0.492	0.109	NaN	PIK3C3,PIK3R4,PTPN11,RHOA,VAV1
Ephrin B Signaling	3.49	0.225	-1.265	CAP1,CBL,GNA13,GNAI2,GNAI3,GNAQ,GNB1,GNB2,GNB3,GNG12,GNG5,ITSN1,ITSN2,PXN,RHOA,VAV1
Ephrin Receptor Signaling	3.26	0.158	-2.268	AKT1,AKT2,ARPC2,ARPC4,CRK,GNA13,GNAI2,GNAI3,GNAQ,GNB1,GNB2,GNB3,GNG12,GNG5,GRB2,ITGB1,ITSN1,MAP2K2,PTPN11,PXN,RALA,RALB,RAP1A,RAP1B,RHOA,RRAS2,WAS,Wasl
Epithelial Adherens Junction Signaling	1.91	0.138	NaN	ACTN4,AKT1,AKT2,ARPC2,ARPC4,CRK,EPN1,IQGAP1,MYH4,MYH9,MYL6,RALA,RALB,RAP1A,RAP1B,RHOA,RRAS2,TUBB,TUBB4A,WAS
ErbB Signaling	2.14	0.165	-0.258	AKT1,GRB2,MAP2K2,MAP2K3,MAP2K4,PDPK1,PIK3C3,PIK3R4,PLCG2,PRKCD,RALA,RALB,RAP1A,RAP1B,RRAS2
ErbB2-ErbB3 Signaling	2.6	0.203	0.832	AKT1,GRB2,MAP2K2,PDPK1,PIK3C3,PIK3R4,RALA,RALB,RAP1A,RAP1B,RRAS2,STAT5A,STAT5B
ErbB4 Signaling	3.36	0.227	-0.277	AKT1,GRB2,MAP2K2,PDPK1,PIK3C3,PIK3R4,PLCG2,PRKCD,PSEN1,PSEN2,RALA,RALB,RAP1A,RAP1B,RRAS2
ERK/MAPK Signaling	1.45	0.119	-0.426	CRK,GRB2,ITGB1,MAP2K2,PIK3C3,PIK3R4,PLA2G4A,PLCG2,PPP1R11,PPP1R14B,PPP2CB,PPP2R1A,PPP2R1B,PRKCD,PTPA,PXN,RALA,RALB,RAP1A,RAP1B,RRAS2,STAT1
ERK5 Signaling	1.87	0.169	-1.732	AKT1,GNA13,GNAQ,PTPN11,RALA,RALB,RAP1A,RAP1B,RPS6KA3,RRAS2,SFN,YWHAE
Erythropoietin Signaling	4.49	0.25	NaN	AKT1,AKT2,CBL,GRB2,MAP2K2,NFKB2,PDPK1,PIK3C3,PIK3R4,PLCG2,PRKCD,PTPN6,RALA,RALB,RAP1A,RAP1B,RRAS2,STAT5A,STAT5B
Estrogen Biosynthesis	0.446	0.108	-2	HSD17B11,HSD17B4,HSD17B8,POR
Estrogen Receptor Signaling	3.5	0.137	-2.655	AKT1,AKT2,ATP5F1A,ATP5F1C,ATP5PB,EIF2B4,GNA13,GNAI2,GNAI3,GNAQ,GNB1,GNB3,GNG5,GRB2,HSP90AA1,HSP90AB1,HSP90B1,IGF2,IGF2R,JAK1,MAP2K2,MCU,MMP12,MYL12A,MYL6,NFKB2,NR3C1,PCNA,PDIA3,PIK3C3,PIK3R4,PLCB3,PLCG2,POLR2B,PRKAA1,PRKCD,RALA,RALB,RAP1A,RAP1B,RHOA,RRAS2,THRAP3,UQCRC2
Estrogen-Dependent Breast Cancer Signaling	2.96	0.205	0.577	AKT1,AKT2,HSD17B11,HSD17B4,HSD17B8,NFKB2,PIK3C3,PIK3R4,RALA,RALB,RAP1A,RAP1B,RRAS2,STAT5A,STAT5B
Ethanol Degradation II	1.15	0.192	-0.447	ACSL1,ADH5,ALDH2,ALDH3A2,ALDH9A1
Ethanol Degradation IV	1.46	0.238	-0.447	ACSL1,ALDH2,ALDH3A2,ALDH9A1,CAT
Extrinsic Prothrombin Activation Pathway	0.764	0.188	NaN	F13A1,F5,SERPINC1
Factors Promoting Cardiogenesis in Vertebrates	0	0.0556	0.378	CAMK2G,LRP1,MAP2K4,PDIA3,PLCB3,PLCG2,PRKCD,RHOA
Factors Promoting Cardiogenesis in Vertebrates	0	0.0625	-0.707	CAMK2D,LRP1,MAPK12,MAPK14,PDIA3,PLCG2,PRKCB,PRKCD,ROCK1
FAK Signaling	3.89	0.213	NaN	AKT1,AKT2,CAPN1,CAPN2,CRK,CSK,GRB2,ITGB1,MAP2K2,PDPK1,PIK3C3,PIK3R4,PLCG2,PXN,RALA,RALB,RAP1A,RAP1B,RRAS2,WAS
FAT10 Cancer Signaling Pathway	1.43	0.174	0	AKT1,AKT2,EEF1A1,IKBKB,IKBKG,NFKB2,PCNA,TNFRSF1B
FAT10 Signaling Pathway	2.35	0.333	1	HTT,PSMD4,PSME3,PSME4,SQSTM1,UBA1
Fatty Acid Activation	0.492	0.154	NaN	ACSL1,SLC27A4
Fatty Acid Biosynthesis Initiation II	0.672	0.5	NaN	OXSM
Fatty Acid Î±-oxidation	1.15	0.222	-1	ALDH2,ALDH3A2,ALDH9A1,PTGS2
Fatty Acid Î²-oxidation I	2.79	0.281	-2.333	ACADM,ACSL1,HADH,HADHA,HADHB,HSD17B4,HSD17B8,IVD,SLC27A4
Fc Epsilon RI Signaling	3.73	0.195	-1.279	AKT1,AKT2,GRB2,INPP5D,LYN,MAP2K2,MAP2K3,MAP2K4,PDPK1,PIK3C3,PIK3R4,PLA2G4A,PLCG2,PRKCD,PTPN11,RALA,RALB,RAP1A,RAP1B,RRAS2,SYK,VAV1
FcÎ³ Receptor-mediated Phagocytosis in Macrophages and Monocytes	4	0.217	-0.447	AKT1,AKT2,ARF6,ARPC2,ARPC4,CBL,CRK,EZR,FYB1,HCK,HMOX1,INPP5D,LYN,MYO5A,NCF1,PRKCD,PXN,SYK,VAV1,WAS
FcÎ³RIIB Signaling in B Lymphocytes	3.26	0.213	-0.775	AKT1,FCGR2B,GRB2,INPP5D,LYN,MAP2K4,PDPK1,PIK3C3,PIK3R4,PLCG2,RALA,RALB,RAP1A,RAP1B,RRAS2,SYK
FGF Signaling	0.633	0.107	0.333	AKT1,AKT2,CRK,GRB2,MAP2K3,PIK3C3,PIK3R4,PTPN11,PTPN6
Flavin Biosynthesis IV (Mammalian)	0.672	0.5	NaN	FLAD1
FLT3 Signaling in Hematopoietic Progenitor Cells	4.29	0.241	1.147	AKT1,AKT2,CBL,GRB2,INPP5D,MAP2K2,PDPK1,PIK3C3,PIK3R4,PTPN11,RALA,RALB,RAP1A,RAP1B,RPS6KA3,RRAS2,STAT1,STAT5A,STAT5B
fMLP Signaling in Neutrophils	4.1	0.204	-1.528	ARPC2,ARPC4,CYBB,GNAI2,GNAI3,GNB1,GNB2,GNB3,GNG12,GNG5,MAP2K2,NCF1,NFKB2,PIK3C3,PIK3R4,PLCB3,PRKCD,RALA,RALB,RAP1A,RAP1B,RRAS2,WAS
Folate Polyglutamylation	0.408	0.2	NaN	MTHFD1L
Folate Transformations I	0.252	0.111	NaN	MTHFD1L
Formaldehyde Oxidation II (Glutathione-dependent)	1.85	1	NaN	ADH5,ESD
FXR/RXR Activation	0.526	0.0957	NaN	AKT1,AKT2,APOB,APOE,C3,IL1A,KNG1,MAP2K4,PCK2,PON3,TTR
G Beta Gamma Signaling	3.07	0.175	-2.236	AKT1,AKT2,DNM2,GNA13,GNAI2,GNAI3,GNAQ,GNB1,GNB2,GNB3,GNG12,GNG5,GRB2,PDPK1,PLCG2,PRKCD,RALA,RALB,RAP1A,RAP1B,RRAS2
G Protein Signaling Mediated by Tubby	2.34	0.258	NaN	GNAQ,GNB1,GNB2,GNB3,GNG12,GNG5,PLCB3,PLCG2
GABA Receptor Signaling	0	0.0549	NaN	ALDH9A1,AP1B1,AP2A1,AP2A2,NSF
GABA Receptor Signaling	0	0.0659	NaN	AP1G2,AP2A1,GNAS,GPHN,NSF,RPS27A
GADD45 Signaling	0	0.0526	NaN	PCNA
Galactose Degradation I (Leloir Pathway)	0.408	0.2	NaN	GALK1
Gap Junction Signaling	0.914	0.104	NaN	AKT1,AKT2,GNAI2,GNAI3,GNAQ,GRB2,MAP2K2,PDIA3,PIK3C3,PIK3R4,PLCB3,PLCG2,PRKCD,RALA,RALB,RAP1A,RAP1B,RRAS2,TUBB,TUBB4A
GDNF Family Ligand-Receptor Interactions	2.07	0.173	0.832	DOK2,DOK3,GRB2,MAP2K2,MAP2K4,PIK3C3,PIK3R4,PLCG2,RALA,RALB,RAP1A,RAP1B,RRAS2
GDP-glucose Biosynthesis	2.98	0.556	0.447	HK1,HK2,HK3,PGM2,PGM3
GDP-mannose Biosynthesis	0.951	0.333	NaN	GMPPB,GPI
Germ Cell-Sertoli Cell Junction Signaling	2.56	0.148	NaN	ACTN4,AKT1,Cdc42,EPN1,FNBP1,IQGAP1,ITGA6,ITGB1,MAP2K2,MAP2K3,MAP2K4,PDPK1,PIK3C3,PIK3R4,PXN,RALA,RALB,RAP1A,RAP1B,RHOA,RHOG,RRAS2,TUBB,TUBB4A
GÎ±12/13 Signaling	2.79	0.165	-0.655	AKT1,AKT2,ARHGEF1,GNA13,IKBKB,IKBKG,MAP2K2,MAP2K4,MYL12A,MYL6,NFKB2,PIK3C3,PIK3R4,PXN,RALA,RALB,RAP1A,RAP1B,RHOA,RRAS2,VAV1
GÎ±i Signaling	0.738	0.106	-1.508	GNAI2,GNAI3,GNB1,GNB2,GNB3,GNG12,GNG5,GRB2,RALA,RALB,RAP1A,RAP1B,RRAS2
GÎ±q Signaling	2.55	0.15	-0.447	AKT1,AKT2,Cdc42,CSK,FNBP1,GNAQ,GNB1,GNB2,GNB3,GNG12,GNG5,HMOX1,IKBKB,IKBKG,MAP2K2,NFKB2,PIK3C3,PIK3R4,PLCB3,PLCG2,PRKCD,RHOA,RHOG
GÎ±s Signaling	0.371	0.0865	-0.378	ADD1,GNB1,GNB2,GNB3,GNG12,GNG5,HCK,MAP2K2,RAP1A
Glioblastoma Multiforme Signaling	1.48	0.123	-0.688	AKT1,AKT2,Cdc42,FNBP1,GRB2,IGF2,MAP2K2,PDIA3,PIK3C3,PIK3R4,PLCB3,PLCG2,PRKCD,RALA,RALB,RAP1A,RAP1B,RHOA,RHOG,RRAS2
Glioma Invasiveness Signaling	2.25	0.183	-1.155	CD44,Cdc42,FNBP1,PIK3C3,PIK3R4,PLAUR,RALA,RALB,RAP1A,RAP1B,RHOA,RHOG,RRAS2
Glioma Signaling	3.53	0.193	-0.243	AKT1,AKT2,CAMK1,CAMK2G,GRB2,IDH1,IDH2,IDH3G,IGF2,IGF2R,MAP2K2,PIK3C3,PIK3R4,PLCG2,PRKCD,RALA,RALB,RAP1A,RAP1B,RRAS2,SIN3A
Glucocorticoid Receptor Signaling	3.41	0.137	NaN	AKT1,AKT2,ARID1A,CEBPB,FKBP4,GRB2,HSP90AA1,HSP90AB1,HSP90B1,HSPA1L,HSPA2,HSPA4,HSPA5,HSPA8,HSPA9,IKBKB,IKBKG,JAK1,KRT12,KRT76,MAP2K2,MAP2K4,NOS2,NR3C1,PCK2,PIK3C3,PIK3R4,POLR2B,POLR2D,POLR2E,PRKAA1,PTGS2,RALA,RALB,RAP1A,RAP1B,RRAS2,SERPINE1,SLPI,STAT1,STAT5A,STAT5B,TSG101
Gluconeogenesis I	2.98	0.333	-2.121	ALDOC,ENO3,GAPDH,GPI,MDH2,PGAM1,PGAM2,PGK1
Glucose and Glucose-1-phosphate Degradation	2.76	0.5	0.447	HK1,HK2,HK3,PGM2,PGM3
Glutamate Biosynthesis II	0.914	1	NaN	GLUD1
Glutamate Degradation III (via 4-aminobutyrate)	0.408	0.2	NaN	SUCLG2
Glutamate Degradation X	0.914	1	NaN	GLUD1
Glutamate Receptor Signaling	0	0.0714	NaN	GLS,GNB1,GNB3,GNG5
Glutamate Receptor Signaling	0	0.0714	NaN	GLS,GLUL,GNB1,GNG5
Glutamine Degradation I	0.672	0.5	NaN	GLS
Glutaryl-CoA Degradation	2.59	0.375	-2.449	ACAT1,HADH,HADHA,HADHB,HSD17B4,HSD17B8
Glutathione Biosynthesis	0.553	0.333	NaN	GSS
Glutathione Redox Reactions I	2.13	0.3	-1.633	GPX4,GSR,GSTK1,GSTP1,GSTT2/GSTT2B,PRDX6
Glutathione Redox Reactions II	2.31	0.75	NaN	GLRX,GSR,PDIA3
Glutathione-mediated Detoxification	0.77	0.16	0	ANPEP,GSTK1,GSTP1,GSTT2/GSTT2B
Glycerol Degradation I	0.951	0.333	NaN	Gk,GPD2
Glycerol-3-phosphate Shuttle	0.553	0.333	NaN	GPD2
Glycogen Biosynthesis II (from UDP-D-Glucose)	0.356	0.167	NaN	UGP2
Glycogen Degradation II	1.79	0.364	1	PGM2,PGM3,PYGB,PYGL
Glycogen Degradation III	1.56	0.308	1	PGM2,PGM3,PYGB,PYGL
Glycolysis I	3.74	0.391	-2.333	ALDOC,ENO3,GAPDH,GPI,PFKL,PGAM1,PGAM2,PGK1,TPI1
GM-CSF Signaling	4	0.243	0.728	AKT1,AKT2,CAMK2G,GRB2,HCK,LYN,MAP2K2,PIK3C3,PIK3R4,PTPN11,RALA,RALB,RAP1A,RAP1B,RRAS2,STAT1,STAT5B
GNRH Signaling	1.38	0.12	-1.342	CAMK2G,GNAI2,GNAI3,GNAQ,GNB1,GNB3,GNG5,GRB2,MAP2K2,MAP2K3,MAP2K4,NFKB2,PLCB3,PRKCD,PXN,RALA,RALB,RAP1A,RAP1B,RRAS2
GP6 Signaling Pathway	0.672	0.103	-0.577	AKT1,AKT2,CERT1,LYN,PDPK1,PIK3C3,PIK3R4,PLCG2,PRKCD,RAP1B,RHOG,SYK
GPCR-Mediated Integration of Enteroendocrine Signaling Exemplified by an L Cell	0.315	0.0857	1.633	GNAI2,GNAI3,GNAQ,PDIA3,PLCB3,PLCG2
GPCR-Mediated Nutrient Sensing in Enteroendocrine Cells	0.312	0.0818	-0.333	GNAI2,GNAI3,GNAQ,GNG12,GNG5,PDIA3,PLCB3,PLCG2,PRKCD
G-Protein Coupled Receptor Signaling	0.503	0.0861	NaN	AKT1,AKT2,CAMK2G,GNAI2,GNAI3,GNAQ,GRB2,IKBKB,IKBKG,MAP2K2,NFKB2,PDE6D,PDPK1,PIK3C3,PIK3R4,PLCB3,RALA,RALB,RAP1A,RAP1B,RRAS2,SMPDL3A,SMPDL3B
Graft-versus-Host Disease Signaling	0.423	0.105	NaN	HLA-A,HLA-DRB5,HLA-E,IL1A
Granulocyte Adhesion and Diapedesis	0.955	0.109	NaN	C5AR1,CCL24,CXCL10,Cxcl9,EZR,GLG1,GNAI2,GNAI3,IL1A,IL1RAP,ITGA6,ITGAM,ITGB1,ITGB2,MMP12,PF4,TNFRSF1B
Granzyme A Signaling	1.46	0.286	NaN	H1-0,H1-2,HMGB2,SET
Granzyme B Signaling	2.01	0.333	-1.342	BID,CASP8,LMNB1,LMNB2,PARP1
Growth Hormone Signaling	1.63	0.162	1.265	IGF2,PDPK1,PIK3C3,PIK3R4,PLCG2,PRKCD,PTPN6,RPS6KA3,STAT1,STAT5A,STAT5B
Guanine and Guanosine Salvage I	1.85	1	NaN	HPRT1,PNP
Guanosine Nucleotides Degradation III	1.68	0.333	-1	GDA,NT5C3B,NT5E,PNP
Gustation Pathway	0	0.0429	NaN	GNB1,GNB3,GNG5,PDE6D,SMPDL3A,SMPDL3B
Gustation Pathway	0	0.0786	NaN	GNB1,GNG5,ITPR1,ITPR2,ITPR3,P2RX4,PDE12,PDE2A,PRKAG1,PRKAR1A,SMPDL3B
Hematopoiesis from Pluripotent Stem Cells	0	0.0541	NaN	IGHM,IL1A
Heme Biosynthesis from Uroporphyrinogen-III I	1.25	0.5	NaN	CPOX,PPOX
Heme Biosynthesis II	0.676	0.222	NaN	CPOX,PPOX
Heme Degradation	0.476	0.25	NaN	HMOX1
Heparan Sulfate Biosynthesis	0	0.0725	-1.342	AARS1,DTD2,LIPE,PRDX6,TARS2
Heparan Sulfate Biosynthesis	0	0.058	-1	AARS1,LIPE,PRDX6,TARS2
Heparan Sulfate Biosynthesis (Late Stages)	0.26	0.0806	-1.342	AARS1,DTD2,LIPE,PRDX6,TARS2
Heparan Sulfate Biosynthesis (Late Stages)	0	0.0645	-1	AARS1,LIPE,PRDX6,TARS2
Hepatic Cholestasis	0	0.069	NaN	ABCC1,CD14,IKBKB,IKBKG,IL1A,IL1RAP,IRAK3,MAP2K4,MYD88,NFKB2,PRKCD,TNFRSF1B
Hepatic Fibrosis / Hepatic Stellate Cell Activation	0	0.0726	NaN	CD14,CERT1,FN1,IGF2,IL1A,IL1RAP,MYH4,MYH9,MYL6,NFKB2,SERPINE1,STAT1,TNFRSF1B
Hepatic Fibrosis Signaling Pathway	2.76	0.124	-1.508	AKT1,AKT2,Cdc42,CEBPB,CYBB,FNBP1,FTH1,FTL,GNAI2,GNAI3,IKBKB,IKBKG,IL1A,IL1RAP,IRAK3,ITGB1,JAK1,MAP2K2,MAP2K3,MAP2K4,MYD88,MYL12A,MYL6,NCF1,NFKB2,PDK1,PIK3C3,PIK3R4,PLCG2,PRKCD,RALA,RALB,RAP1A,RAP1B,RHOA,RHOG,RIPK1,RRAS2,SDHA,SDHB,SERPINE1,TFRC,TNFRSF1B,TRADD
HER-2 Signaling in Breast Cancer	1.79	0.159	NaN	AKT1,AKT2,GRB2,ITGB1,ITGB2,PIK3C3,PIK3R4,PRKCD,RALA,RALB,RAP1A,RAP1B,RRAS2
Hereditary Breast Cancer Signaling	0.699	0.102	NaN	AKT1,AKT2,ARID1A,PIK3C3,PIK3R4,POLR2B,POLR2D,POLR2E,RALA,RALB,RAP1A,RAP1B,RRAS2,SFN
HGF Signaling	2.52	0.167	-0.243	AKT1,AKT2,GRB2,ITGB1,MAP2K2,MAP2K4,PIK3C3,PIK3R4,PLCG2,PRKCD,PTGS2,PTPN11,PXN,RALA,RALB,RAP1A,RAP1B,RRAS2
HIF1Î± Signaling	5.04	0.182	-0.333	AKT1,AKT2,CAMK1,CAMK2G,CYBB,GPI,HK1,HK2,HK3,HMOX1,HSP90AA1,HSPA1L,HSPA2,HSPA4,HSPA5,HSPA8,HSPA9,IGF2,LDHB,MAP2K2,MAP2K3,MAP2K4,MMP12,NCF1,NOS2,PIK3C3,PIK3R4,PLCG2,PRKCD,RALA,RALB,RAP1A,RAP1B,RRAS2,SERPINE1,VIM
HIPPO signaling	1.75	0.157	-0.333	CD44,CUL1,ITCH,PPP1R11,PPP1R14B,PPP2CB,PPP2R1A,PPP2R1B,PTPA,SFN,SKP1,TP53BP2,YWHAE
Histamine Degradation	1.37	0.267	0	ALDH2,ALDH3A2,ALDH9A1,HNMT
Histidine Degradation III	0.277	0.125	NaN	MTHFD1L
Histidine Degradation VI	0	0.0667	NaN	MICAL1
HMGB1 Signaling	1.71	0.131	0	AKT1,AKT2,Cdc42,FNBP1,IL1A,MAP2K2,MAP2K3,MAP2K4,NFKB2,PIK3C3,PIK3R4,RALA,RALB,RAP1A,RAP1B,RHOA,RHOG,RRAS2,SERPINE1,TNFRSF1B
HOTAIR Regulatory Pathway	0	0.0584	1	AKT1,AKT2,CD44,ELAVL1,MMP12,NFKB2,PIK3C3,PIK3R4,VIM
Human Embryonic Stem Cell Pluripotency	0	0.0379	NaN	AKT1,AKT2,PDPK1,PIK3C3,PIK3R4
Huntington's Disease Signaling	10	0.225	-0.626	AKT1,AKT2,AP2A2,ATP5F1A,ATP5F1B,ATP5F1C,ATP5PB,CAPN1,CAPN2,CASP1,CASP4,CASP6,CASP8,CLTA,CLTC,CTSD,DCTN1,DNM1L,DNM2,GLS,GNAQ,GNB1,GNB2,GNB3,GNG12,GNG5,GRB2,HIP1,HSPA1L,HSPA2,HSPA4,HSPA5,HSPA8,HSPA9,HTT,MAP2K4,NSF,PDPK1,PIK3C3,PIK3R4,PLCB3,POLR2B,POLR2D,POLR2E,PRKCD,PSME3,PSME4,SDHA,SDHB,SIN3A,TGM2
Hypoxia Signaling in the Cardiovascular System	1.41	0.149	NaN	AKT1,HSP90AA1,HSP90AB1,HSP90B1,P4HB,UBE2F,UBE2J1,UBE2L3,UBE2N,UBE2R2,UBE2V1
Hypusine Biosynthesis	1.47	0.667	NaN	DOHH,EIF5A
Î±-Adrenergic Signaling	3.15	0.194	-1.941	GNAI2,GNAI3,GNAQ,GNB1,GNB2,GNB3,GNG12,GNG5,MAP2K2,PLCG2,PRKCD,PYGB,PYGL,RALA,RALB,RAP1A,RAP1B,RRAS2
Î²-alanine Degradation I	0.672	0.5	NaN	ALDH6A1
Î³-glutamyl Cycle	0.623	0.2	NaN	ANPEP,GSS
Î³-linolenate Biosynthesis II (Animals)	0.394	0.125	NaN	ACSL1,SLC27A4
iCOS-iCOSL Signaling in T Helper Cells	2.34	0.163	0.5	AKT1,AKT2,CAMK2G,CSK,GRB2,HLA-A,HLA-DRB5,IKBKB,IKBKG,IL2RG,INPP5D,NFKB2,PDPK1,PIK3C3,PIK3R4,PTPRC,VAV1
IGF-1 Signaling	2.41	0.167	0.775	AKT1,AKT2,GRB2,JAK1,MAP2K2,PDPK1,PIK3C3,PIK3R4,PTPN11,PXN,RALA,RALB,RAP1A,RAP1B,RRAS2,SFN,YWHAE
IL-1 Signaling	3.74	0.213	-0.632	GNA13,GNAI2,GNAI3,GNAQ,GNB1,GNB2,GNB3,GNG12,GNG5,IKBKB,IKBKG,IL1A,IL1RAP,IRAK3,MAP2K3,MAP2K4,MYD88,NFKB2,TOLLIP
IL-10 Signaling	1.71	0.167	NaN	CD14,FCGR2B,HMOX1,IKBKB,IKBKG,IL1A,IL1RAP,JAK1,MAP2K3,MAP2K4,NFKB2
IL-12 Signaling and Production in Macrophages	2.62	0.167	NaN	AKT1,AKT2,APOB,APOE,CEBPB,IKBKB,IKBKG,MAP2K2,MAP2K4,MYD88,NFKB2,NOS2,PIK3C3,PIK3R4,PRKCD,RAB7A,REL,STAT1,TLR2
IL-15 Production	0.678	0.104	1.155	CSF1R,CSK,HCK,IRF3,JAK1,LYN,MAP2K3,MAP2K4,NFKB2,STAT1,SYK,TWF1
IL-15 Signaling	3.38	0.219	1	AKT1,AKT2,IL2RG,JAK1,MAP2K2,NFKB2,PIK3C3,PIK3R4,RALA,RALB,RAP1A,RAP1B,RRAS2,STAT5A,STAT5B,SYK
IL-17 Signaling	3.74	0.23	NaN	AKT1,AKT2,CEBPB,CXCL10,JAK1,MAP2K2,MAP2K3,MAP2K4,NOS2,PIK3C3,PIK3R4,PTGS2,RALA,RALB,RAP1A,RAP1B,RRAS2
IL-17A Signaling in Airway Cells	1.59	0.167	1.897	AKT1,AKT2,IKBKB,IKBKG,JAK1,MAP2K2,MAP2K4,NFKB2,PIK3C3,PIK3R4
IL-17A Signaling in Fibroblasts	0.553	0.125	NaN	CEBPB,IKBKB,IKBKG,NFKB2
IL-17A Signaling in Gastric Cells	0.259	0.0909	NaN	CXCL10,MAP2K4
IL-2 Signaling	4.64	0.279	0.728	AKT1,AKT2,GRB2,IL2RG,JAK1,MAP2K2,PIK3C3,PIK3R4,PTPN11,RALA,RALB,RAP1A,RAP1B,RRAS2,STAT5A,STAT5B,SYK
IL-22 Signaling	2.37	0.292	1.89	AKT1,AKT2,JAK1,MAP2K4,STAT1,STAT5A,STAT5B
IL-23 Signaling Pathway	0.527	0.114	1.342	AKT1,AKT2,NFKB2,PIK3C3,PIK3R4
IL-3 Signaling	3.95	0.231	0.471	AKT1,AKT2,GRB2,INPP5D,JAK1,MAP2K2,PIK3C3,PIK3R4,PRKCD,PTPN6,RALA,RALB,RAP1A,RAP1B,RRAS2,STAT1,STAT5A,STAT5B
IL-4 Signaling	3.41	0.212	NaN	AKT1,AKT2,GRB2,HLA-A,HLA-DRB5,IL2RG,INPP5D,JAK1,NR3C1,PIK3C3,PIK3R4,PTPN6,RALA,RALB,RAP1A,RAP1B,RRAS2
IL-6 Signaling	3.34	0.18	-0.655	AKT1,AKT2,CD14,CEBPB,GRB2,IKBKB,IKBKG,IL1A,IL1RAP,MAP2K2,MAP2K3,MAP2K4,NFKB2,PIK3C3,PIK3R4,PTPN11,RALA,RALB,RAP1A,RAP1B,RRAS2,TNFRSF1B
IL-7 Signaling Pathway	2.37	0.182	2.496	AKT1,AKT2,BAK1,GRB2,IGHM,IL2RG,JAK1,LYN,PDPK1,PIK3C3,PIK3R4,STAT1,STAT5A,STAT5B
IL-8 Signaling	4.98	0.183	-2.335	AKT1,AKT2,Cdc42,CYBB,FNBP1,GNA13,GNAI2,GNAI3,GNB1,GNB2,GNB3,GNG12,GNG5,HMOX1,IKBKB,IKBKG,IQGAP1,IRAK3,ITGAM,ITGB2,LASP1,MAP2K2,MAP2K4,NCF1,PIK3C3,PIK3R4,PRKCD,PTGS2,RALA,RALB,RAP1A,RAP1B,RHOA,RHOG,RRAS2
IL-9 Signaling	2.18	0.242	2.828	IL2RG,JAK1,NFKB2,PIK3C3,PIK3R4,STAT1,STAT5A,STAT5B
ILK Signaling	3.46	0.161	-0.392	ACTN4,AKT1,AKT2,Cdc42,FLNB,FN1,FNBP1,ITGB1,ITGB2,MAP2K4,MYH4,MYH9,MYL6,NFKB2,NOS2,PARVB,PDPK1,PIK3C3,PIK3R4,PPP1R14B,PPP2CB,PPP2R1A,PPP2R1B,PTGS2,PTPA,PXN,RHOA,RHOG,VIM
Induction of Apoptosis by HIV1	2.8	0.217	0.277	BAK1,BID,CASP8,HTRA2,IKBKB,IKBKG,MAP2K4,NAIP,NFKB2,RIPK1,TNFRSF1B,TRADD,TRAF1
Inflammasome pathway	2.24	0.316	0.816	CASP1,CASP8,CTSB,MYD88,NAIP,NFKB2
Inhibition of Angiogenesis by TSP1	0.292	0.0909	NaN	AKT1,AKT2,MAP2K4
Inhibition of ARE-Mediated mRNA Degradation Pathway	2.23	0.155	-0.943	AKT1,AKT2,CNOT1,CNOT3,DDX6,DIS3,EDC4,EXOSC4,PABPN1,PPP2CB,PPP2R1A,PPP2R1B,PSME3,PSME4,PTPA,SFN,TNFRSF1B,YWHAE
Inhibition of Matrix Metalloproteases	0	0.0541	NaN	LRP1,MMP12
Inhibition of Matrix Metalloproteases	0	0.0811	NaN	ADAM10,ADAM17,LRP1
iNOS Signaling	1.95	0.205	0.333	CD14,IKBKB,IKBKG,IRAK3,JAK1,MYD88,NFKB2,NOS2,STAT1
Inosine-5'-phosphate Biosynthesis II	0.553	0.333	NaN	PAICS
Insulin Receptor Signaling	2.73	0.159	0.853	ACLY,AKT1,AKT2,CBL,CRK,EIF2B4,GRB2,INPP5D,JAK1,LIPE,MAP2K2,PDPK1,PIK3C3,PIK3R4,PPP1R11,PPP1R14B,PTPN11,RALA,RALB,RAP1A,RAP1B,RRAS2
Insulin Secretion Signaling Pathway	1.76	0.12	-0.392	CAMK2G,EIF2B4,EIF2S2,EIF4A3,EIF4G1,EIF4G2,EIF4G3,GNAQ,HCK,JAK1,LYN,NSF,PDHB,PDHX,PDIA3,PIK3C3,PIK3R4,PLCB3,PLCG2,PRKCD,RAP1A,RAP1B,SEC11A,SSR3,SSR4,STAT1,STAT5A,STAT5B
Integrin Signaling	5.92	0.191	-1.298	ACTN4,AKT1,AKT2,ARF1,Arf2,ARF4,ARF5,ARF6,ARPC2,ARPC4,CAPN1,CAPN2,Cdc42,CRK,CTTN,FNBP1,GRB2,ITGA6,ITGAM,ITGB1,ITGB2,MAP2K2,MAP2K4,MYL12A,PARVB,PIK3C3,PIK3R4,PIKFYVE,PLCG2,PXN,RALA,RALB,RAP1A,RAP1B,RHOA,RHOG,RRAS2,WAS,Wasl
Interferon Signaling	1.33	0.194	-0.816	BAK1,IFIT3,JAK1,PTPN2,STAT1,TAP1
Intrinsic Prothrombin Activation Pathway	0.642	0.128	0	F13A1,F5,KLKB1,KNG1,SERPINC1
Iron homeostasis signaling pathway	2.69	0.162	NaN	ACO1,ACO2,ATP6V0A1,ATP6V0C,ATP6V0D1,ATP6V1A,CIAO2A,CUL1,FTH1,FTL,HBA1/HBA2,HMOX1,HSPA9,JAK1,LRP1,MMS19,SKP1,STAT5A,STAT5B,STEAP3,TFRC
Isoleucine Degradation I	1.91	0.312	-2	ACAD8,ACAT1,HADHA,HADHB,HSD17B4
JAK/Stat Signaling	4.73	0.25	0.447	AKT1,AKT2,CEBPB,GNAQ,GRB2,JAK1,MAP2K2,NFKB2,PIK3C3,PIK3R4,PTPN11,PTPN6,RALA,RALB,RAP1A,RAP1B,RRAS2,STAT1,STAT5A,STAT5B
Ketogenesis	1.79	0.364	-2	ACAT1,HADHA,HADHB,HMGCL
Ketolysis	2.09	0.444	-1	ACAT1,HADHA,HADHB,OXCT1
Kinetochore Metaphase Signaling Pathway	0	0.05	-1.342	CENPE,PPP1R11,PPP1R14B,Ppp2r5c,ZW10
Lactose Degradation III	1.25	0.5	NaN	GLB1,PSAP
L-carnitine Biosynthesis	0.553	0.333	NaN	ALDH9A1
Leptin Signaling in Obesity	1.14	0.137	1.134	AKT1,AKT2,GRB2,MAP2K2,PDIA3,PIK3C3,PIK3R4,PLCB3,PLCG2,PTPN11
Leucine Degradation I	1.32	0.333	NaN	ACADM,HMGCL,IVD
Leukocyte Extravasation Signaling	4	0.168	-2.191	ACTN4,CD44,CRK,CTTN,CYBA,CYBB,EZR,GNAI2,GNAI3,ITGA6,ITGAM,ITGB1,ITGB2,MAP2K2,MAP2K4,MMP12,MYL6,NCF1,NCF4,PIK3C3,PIK3R4,PLCG2,PRKCD,PTPN11,PXN,RAP1A,RAP1B,RHOA,SIPA1,VAV1,WAS,Wasl
Leukotriene Biosynthesis	0.492	0.154	NaN	ALOX5,LTC4S
Lipid Antigen Presentation by CD1	3.46	0.4	NaN	AP1B1,AP2A1,AP2A2,ARF6,B2M,CANX,PDIA3,PSAP
LPS/IL-1 Mediated Inhibition of RXR Function	1.3	0.113	0	ACOX3,ACSL1,ALDH18A1,ALDH1L1,ALDH2,ALDH3A2,ALDH6A1,ALDH9A1,APOE,CAT,CD14,FABP4,GSTK1,GSTP1,GSTT2/GSTT2B,IL1A,IL1RAP,MAP2K4,MYD88,SLC27A4,SOD3,TNFRSF1B,XPO1
LPS-stimulated MAPK Signaling	2.6	0.188	-0.775	CD14,IKBKB,IKBKG,MAP2K2,MAP2K3,MAP2K4,NFKB2,PIK3C3,PIK3R4,PRKCD,RALA,RALB,RAP1A,RAP1B,RRAS2
LXR/RXR Activation	1.79	0.145	-0.535	ACACA,APOB,APOE,C3,CD14,HADH,IL1A,IL1RAP,IRF3,KNG1,NFKB2,NOS2,PON3,PTGS2,TNFRSF1B,TTR
Lymphotoxin Î² Receptor Signaling	1.55	0.173	0.707	AKT1,AKT2,IKBKB,IKBKG,NFKB2,PDPK1,PIK3C3,PIK3R4,TRAF1
Macropinocytosis Signaling	3.7	0.227	-0.302	ACTN4,ARF6,CD14,CSF1R,ITGB1,ITGB2,MRC1,PIK3C3,PIK3R4,PLCG2,PRKCD,RALA,RALB,RAP1A,RAP1B,RHOA,RRAS2
Maturity Onset Diabetes of Young (MODY) Signaling	0.565	0.113	NaN	APOB,APOE,APOO,APPL1,GAPDH,NFKB2
Mechanisms of Viral Exit from Host Cells	1.35	0.179	NaN	CHMP6,LMNB1,LMNB2,PRKCD,TSG101,VPS28,XPO1
Melanocyte Development and Pigmentation Signaling	1.73	0.151	0	CRK,GRB2,MAP2K2,PIK3C3,PIK3R4,PLCG2,PTPN11,PTPN6,RALA,RALB,RAP1A,RAP1B,RPS6KA3,RRAS2
Melanoma Signaling	2.06	0.2	0	AKT1,AKT2,MAP2K2,PIK3C3,PIK3R4,RALA,RALB,RAP1A,RAP1B,RRAS2
Melatonin Degradation I	0	0.0222	NaN	POR
Melatonin Signaling	1.59	0.159	-1.508	CAMK2G,GNAI2,GNAI3,GNAQ,MAP2K2,MAP2K3,MAP2K4,PDIA3,PLCB3,PLCG2,PRKCD
Methionine Degradation I (to Homocysteine)	1.08	0.211	-2	AHCY,AHCYL2,MAT2A,PRMT5
Methylglyoxal Degradation I	0.553	0.333	NaN	GLO1
Methylglyoxal Degradation III	0	0.0526	NaN	AKR7A2
Mevalonate Pathway I	0.955	0.231	NaN	ACAT1,HADHA,HADHB
MIF Regulation of Innate Immunity	1.31	0.175	-0.378	CD14,CD74,MAP2K4,NFKB2,NOS2,PLA2G4A,PTGS2
MIF-mediated Glucocorticoid Regulation	1.28	0.188	-0.816	CD14,CD74,NFKB2,NR3C1,PLA2G4A,PTGS2
Mismatch Repair in Eukaryotes	0.394	0.125	NaN	FEN1,PCNA
Mitochondrial Dysfunction	6.17	0.212	NaN	ACO1,ACO2,APP,Atp5e,ATP5F1A,ATP5F1B,ATP5F1C,ATP5PB,ATP5PD,ATP5PO,CASP8,CAT,COX5A,GPD2,GPX4,GSR,HTRA2,MAP2K4,NDUFA10,NDUFB1,NDUFB8,NDUFS2,PSEN1,PSEN2,SDHA,SDHB,TXN2,TXNRD2,UQCR10,UQCRB,UQCRC2,VDAC1,VDAC2,VDAC3
Mitochondrial L-carnitine Shuttle Pathway	0.364	0.118	NaN	ACSL1,SLC27A4
Mitotic Roles of Polo-Like Kinase	0.815	0.125	NaN	CAPN1,HSP90AA1,HSP90AB1,HSP90B1,PPP2CB,PPP2R1A,PPP2R1B,PTPA
Molecular Mechanisms of Cancer	1.71	0.108	NaN	AKT1,AKT2,ARHGEF1,BAK1,BID,CAMK2G,CASP6,CASP8,CBL,Cdc42,CRK,FNBP1,GNA13,GNAI2,GNAI3,GNAQ,GRB2,ITGB1,JAK1,LRP1,MAP2K2,MAP2K3,MAP2K4,NAIP,NFKB2,PIK3C3,PIK3R4,PLCB3,PRKCD,PSEN1,PSEN2,PTPN11,RALA,RALB,RAP1A,RAP1B,RBPJ,RHOA,RHOG,RRAS2,SIN3A
Molybdenum Cofactor Biosynthesis	0.476	0.25	NaN	MOCS2
Mouse Embryonic Stem Cell Pluripotency	1.21	0.129	0.277	AKT1,AKT2,GRB2,JAK1,MAP2K2,PIK3C3,PIK3R4,PTPN11,RALA,RALB,RAP1A,RAP1B,RRAS2
MSP-RON Signaling Pathway	0.772	0.127	NaN	ITGAM,ITGB2,KLKB1,NOS2,PIK3C3,PIK3R4,TLR2
mTOR Signaling	7.11	0.207	0	AKT1,AKT2,Cdc42,EIF3A,EIF3E,EIF3F,EIF3K,EIF4A3,EIF4B,EIF4G1,EIF4G2,EIF4G3,FAU,FNBP1,HMOX1,PDPK1,PIK3C3,PIK3R4,PPP2CB,PPP2R1A,PPP2R1B,PRKAA1,PRKCD,PTPA,RALA,RALB,RAP1A,RAP1B,RHOA,RHOG,RPS10,RPS18,RPS2,RPS20,RPS24,RPS4Y1,RPS6KA3,RPS7,RPS9,RPSA,RRAS2
Myc Mediated Apoptosis Signaling	0.983	0.146	1.134	BID,CASP8,IKBKB,IKBKG,NFKB2,TNFRSF1B,TRADD
Myo-inositol Biosynthesis	0.408	0.2	NaN	IMPA1
N-acetylglucosamine Degradation I	1.47	0.667	NaN	AMDHD2,GNPDA1
N-acetylglucosamine Degradation II	1.25	0.5	NaN	AMDHD2,GNPDA1
NAD biosynthesis II (from tryptophan)	0.225	0.1	NaN	KYNU
NAD Salvage Pathway II	0.259	0.0909	NaN	NT5C3B,NT5E
NADH Repair	1.47	0.667	NaN	GAPDH,NAXE
Natural Killer Cell Signaling	4.93	0.19	-1.768	AKT1,AKT2,B2M,GRB2,HLA-A,HLA-E,HSPA1L,HSPA2,HSPA4,HSPA5,HSPA8,HSPA9,ITGB1,MAP2K2,MAP2K3,MYD88,NFKB2,PIK3C3,PIK3R4,PLCG2,PTPN11,PTPN6,PXN,RALA,RALB,RAP1A,RAP1B,RRAS2,SYK,VAV1,WAS,Wasl
Necroptosis Signaling Pathway	5.45	0.211	-0.365	CAMK2G,CAPN1,CAPN2,CASP1,CASP8,CYBB,DNM1L,GLUD1,IKBKB,IKBKG,IRF3,JAK1,PLA2G4A,PPID,PYGL,RIPK1,RIPK3,STAT1,TIMM10,TIMM44,TIMM50,TIMM8A,TIMM9,TNFRSF1B,TOMM34,Tomm5,TRADD,VDAC1,VDAC2,VDAC3
NER Pathway	0.971	0.12	-0.632	COPS3,COPS4,COPS6,CUL4A,GPS1,PCNA,POLR2B,POLR2D,POLR2E,RAD23B,RPA3,UBE2N
Neuregulin Signaling	4.18	0.221	0	AKT1,AKT2,CRK,GRB2,HSP90AA1,HSP90AB1,HSP90B1,ITGB1,MAP2K2,PDPK1,PLCG2,PRKCD,PSEN1,PTPN11,RALA,RALB,RAP1A,RAP1B,RRAS2,STAT5A,STAT5B
Neuroinflammation Signaling Pathway	3.69	0.145	0.822	AKT1,AKT2,APP,B2M,CASP1,CASP8,CSF1R,CXCL10,CYBB,GLS,HLA-A,HLA-DRB5,HLA-E,HMOX1,IKBKB,IKBKG,IRAK3,IRF3,JAK1,MAP2K4,MYD88,NAIP,NCF1,NFKB2,NOS2,PIK3C3,PIK3R4,PLA2G4A,PLCG2,PSEN1,PSEN2,PTGS2,RIPK1,STAT1,SYK,TBK1,Tlr13,TLR2,TLR7,TLR8
Neuropathic Pain Signaling In Dorsal Horn Neurons	0.292	0.0808	0	CAMK1,CAMK2G,PDIA3,PIK3C3,PIK3R4,PLCB3,PLCG2,PRKCD
Neuroprotective Role of THOP1 in Alzheimer's Disease	0.499	0.0952	-0.816	APP,CMA1,DPP4,HLA-A,HLA-E,HTRA2,KNG1,PREP,TPP1,YWHAE
Neurotrophin/TRK Signaling	2.46	0.187	0	AKT1,GRB2,MAP2K2,MAP2K3,MAP2K4,PDPK1,PIK3C3,PIK3R4,PTPN11,RALA,RALB,RAP1A,RAP1B,RRAS2
NF-ÎºB Activation by Viruses	3.3	0.207	-1.698	AKT1,AKT2,IKBKB,IKBKG,ITGA6,ITGB1,ITGB2,NFKB2,PIK3C3,PIK3R4,PRKCD,RALA,RALB,RAP1A,RAP1B,RIPK1,RRAS2
NF-ÎºB Signaling	3.46	0.164	0.378	AKT1,AKT2,CASP8,IGF2R,IKBKB,IKBKG,IL1A,IRAK3,MALT1,MYD88,NFKB2,PIK3C3,PIK3R4,PLCG2,RALA,RALB,RAP1A,RAP1B,RIPK1,RRAS2,TBK1,TLR2,TLR7,TLR8,TNFRSF1B,TRADD,UBE2N,UBE2V1
NGF Signaling	4.14	0.205	0.209	AKT1,AKT2,CRK,GRB2,IKBKB,IKBKG,MAP2K2,MAP2K4,NFKB2,PDPK1,PIK3C3,PIK3R4,PLCG2,PRKCD,PTPN11,RALA,RALB,RAP1A,RAP1B,RHOA,RHOG,RPS6KA3,RRAS2
Nicotine Degradation II	0	0.0182	NaN	POR
Nicotine Degradation II	0	0.0545	NaN	FMO2,POR,Ugt1a7c
Nicotine Degradation III	0	0.0213	NaN	POR
Nitric Oxide Signaling in the Cardiovascular System	1.09	0.126	-0.577	AKT1,AKT2,ATP2A3,HSP90AA1,HSP90AB1,HSP90B1,KNG1,MAP2K2,PIK3C3,PIK3R4,PRKAA1,PRKCD
nNOS Signaling in Neurons	0	0.0667	NaN	CAPN1,CAPN2,PRKCD
nNOS Signaling in Skeletal Muscle Cells	0	0.025	NaN	SNTB2
Non-Small Cell Lung Cancer Signaling	2.16	0.178	0.577	AKT1,AKT2,GRB2,MAP2K2,PDPK1,PIK3C3,PIK3R4,RALA,RALB,RAP1A,RAP1B,RRAS2,SIN3A
Noradrenaline and Adrenaline Degradation	0.635	0.138	-1	ADH5,ALDH2,ALDH3A2,ALDH9A1
Notch Signaling	0.252	0.0833	NaN	PSEN1,PSEN2,RBPJ
Notch Signaling	0	0.0556	NaN	ADAM17,NCSTN
NRF2-mediated Oxidative Stress Response	5.13	0.19	-1.091	ABCC1,AKT1,CAT,DNAJB11,DNAJB6,DNAJC1,DNAJC7,DNAJC9,ERP29,FTH1,FTL,GSR,GSTK1,GSTP1,GSTT2/GSTT2B,HMOX1,MAP2K2,MAP2K3,MAP2K4,NQO2,PIK3C3,PIK3R4,PPIB,PRDX1,PRKCD,RALA,RALB,RAP1A,RAP1B,RRAS2,SOD3,SQSTM1,TXNRD1,USP14
Nucleotide Excision Repair Pathway	0.833	0.152	NaN	POLR2B,POLR2D,POLR2E,RAD23B,RPA3
Nur77 Signaling in T Lymphocytes	0.424	0.0968	-0.816	MAP2K2,PCNA,PDK1,PRKCD,RPS6KA3,SIN3A
Oleate Biosynthesis II (Animals)	0.201	0.0909	NaN	ALDH6A1
Oncostatin M Signaling	3.07	0.262	0.905	GRB2,JAK1,MAP2K2,RALA,RALB,RAP1A,RAP1B,RRAS2,STAT1,STAT5A,STAT5B
Opioid Signaling Pathway	1.68	0.118	-1.134	AKT1,AKT2,AP1B1,AP2A1,AP2A2,CAMK1,CAMK2G,CLTA,CLTC,GNAI2,GNAI3,GNB1,GNB3,GNG5,HCK,LYN,MAP2K2,MAP2K3,MAP2K4,NFKB2,PDK1,PRKCD,RALA,RALB,RAP1A,RAP1B,RPS6KA3,RRAS2
Osteoarthritis Pathway	0.638	0.0941	-1.213	ANXA2,ANXA5,CASP1,CASP4,CASP6,CASP8,CEBPB,FN1,IL1RAP,ITGB1,LRP1,MMP12,NFKB2,NOS2,PRKAA1,PTGS2,RBPJ,TLR2,TNFRSF1B
Osteoarthritis Pathway	0	0.0743	0	ANXA5,CASP1,CASP6,FADD,FN1,ITGA4,ITGB1,LRP1,MTOR,MYBBP1A,NFKB2,PRKAG1,RAC1,RELA,TLR2
Ovarian Cancer Signaling	0.699	0.102	0	AKT1,AKT2,CD44,MAP2K2,PIK3C3,PIK3R4,PTGS1,PTGS2,RALA,RALB,RAP1A,RAP1B,RRAS2,SIN3A
OX40 Signaling Pathway	0.383	0.0923	NaN	B2M,HLA-A,HLA-DRB5,HLA-E,MAP2K4,NFKB2
Oxidative Ethanol Degradation III	1.22	0.235	0	ACSL1,ALDH2,ALDH3A2,ALDH9A1
Oxidative Phosphorylation	2.48	0.17	-2.668	Atp5e,ATP5F1A,ATP5F1B,ATP5F1C,ATP5PB,ATP5PD,ATP5PO,COX5A,NDUFA10,NDUFB1,NDUFB8,NDUFS2,SDHA,SDHB,UQCR10,UQCRB,UQCRC2
Oxidized GTP and dGTP Detoxification	1.47	0.667	NaN	DDX6,RUVBL2
P2Y Purigenic Receptor Signaling Pathway	3.55	0.184	-0.655	AKT1,AKT2,GNAI2,GNAI3,GNAQ,GNB1,GNB2,GNB3,GNG12,GNG5,MAP2K2,NFKB2,PDIA3,PIK3C3,PIK3R4,PLCB3,PLCG2,PRKCD,RALA,RALB,RAP1A,RAP1B,RRAS2
p38 MAPK Signaling	0.553	0.0982	0.333	IL1A,IL1RAP,IRAK3,MAP2K3,MAP2K4,PLA2G4A,RPS6KA3,STAT1,TIFA,TNFRSF1B,TRADD
p53 Signaling	0.487	0.0957	-1.342	AKT1,AKT2,CASP6,PCNA,PIK3C3,PIK3R4,SFN,TIGAR,TP53BP2
p70S6K Signaling	6.4	0.236	-1.134	AKT1,AKT2,BCAP31,GNAI2,GNAI3,GNAQ,GRB2,IL2RG,JAK1,LYN,MAP2K2,PDIA3,PDPK1,PIK3C3,PIK3R4,PLCB3,PLCG2,PPP2CB,PPP2R1A,PPP2R1B,PRKCD,PTPA,RALA,RALB,RAP1A,RAP1B,RRAS2,SFN,SYK,YWHAE
PAK Signaling	1.73	0.151	0	GRB2,ITGB1,MAP2K2,MAP2K4,MYL12A,MYL6,PIK3C3,PIK3R4,PXN,RALA,RALB,RAP1A,RAP1B,RRAS2
Palmitate Biosynthesis I (Animals)	0.672	0.5	NaN	OXSM
Pancreatic Adenocarcinoma Signaling	1.32	0.131	1.941	AKT1,AKT2,GRB2,HMOX1,JAK1,MAP2K2,MAP2K4,NFKB2,PIK3C3,PIK3R4,PTGS2,RALA,SIN3A,STAT1
Parkinson's Signaling	0	0.0625	NaN	SEPTIN5
Pathogenesis of Multiple Sclerosis	0.356	0.167	NaN	CXCL10
Paxillin Signaling	3.36	0.19	-0.243	ACTN4,ARF1,ARF6,CRK,CSK,GRB2,ITGA6,ITGAM,ITGB1,ITGB2,MAP2K4,PIK3C3,PIK3R4,PTPN12,PXN,RALA,RALB,RAP1A,RAP1B,RRAS2
PCP pathway	0	0.0333	NaN	MAP2K4,RHOA
PCP pathway	0	0.0667	-1	MAPK12,PFN3,RAC1,ROCK1
PD-1, PD-L1 cancer immunotherapy pathway	2.41	0.172	-1.5	AKT1,AKT2,B2M,CD274,CSK,HLA-A,HLA-DRB5,HLA-E,IL2RG,JAK1,PIK3C3,PIK3R4,PTPN11,STAT5A,STAT5B,TNFRSF1B
PDGF Signaling	2.35	0.174	1.291	CRK,GRB2,INPP5D,JAK1,MAP2K2,MAP2K4,PIK3C3,PIK3R4,PLCG2,RALA,RALB,RAP1A,RAP1B,RRAS2,STAT1
PEDF Signaling	2.56	0.185	-1.291	AKT1,AKT2,CASP8,IKBKB,IKBKG,NFKB2,PIK3C3,PIK3R4,RALA,RALB,RAP1A,RAP1B,RHOA,RRAS2,WASF2
Pentose Phosphate Pathway	0.225	0.1	NaN	RPE
Pentose Phosphate Pathway (Non-oxidative Branch)	0.356	0.167	NaN	RPE
PFKFB4 Signaling Pathway	1.1	0.156	0.378	GPI,HK1,HK2,HK3,MAP2K2,MAP2K3,MAP2K4
Phagosome Formation	4.1	0.204	NaN	C5AR1,Cdc42,CLEC7A,FCGR2B,FN1,FNBP1,ITGAM,ITGB1,ITGB2,MRC1,PDIA3,PIK3C3,PIK3R4,PLCB3,PLCG2,PRKCD,RHOA,RHOG,SYK,Tlr13,TLR2,TLR7,TLR8
Phagosome Maturation	9.85	0.271	NaN	ATP6V0A1,ATP6V0C,ATP6V0D1,ATP6V1A,B2M,CANX,CTSB,CTSC,CTSD,CTSS,CYBB,DYNC1H1,DYNC1LI1,DYNLRB1,DYNLT1,EEA1,HLA-A,HLA-DRB5,HLA-E,NCF1,NSF,PIK3C3,PIKFYVE,PRDX1,PRDX2,PRDX6,RAB5C,RAB7A,TAP1,TSG101,TUBB,TUBB4A,VPS16,VPS18,VPS28,VPS33A,VPS39,VPS41
Phenylalanine Degradation I (Aerobic)	0.476	0.25	NaN	PCBD2
Phenylalanine Degradation IV (Mammalian, via Side Chain)	0.46	0.143	NaN	ALDH2,ALDH3A2
Phenylethylamine Degradation I	1.25	0.5	NaN	ALDH2,ALDH3A2
Phosphatidylcholine Biosynthesis I	0.312	0.143	NaN	CEPT1
Phosphatidylethanolamine Biosynthesis II	0.277	0.125	NaN	CEPT1
Phosphatidylglycerol Biosynthesis II (Non-plastidic)	0.259	0.0909	NaN	AGPAT4,MBOAT7
Phospholipase C Signaling	2.85	0.139	-2.043	ARHGEF1,Cdc42,FCGR2B,FNBP1,GNA13,GNAQ,GNB1,GNB2,GNB3,GNG12,GNG5,GRB2,HMOX1,ITGB1,LYN,MAP2K2,MYL12A,MYL6,NFKB2,PLA2G4A,PLCB3,PLCG2,PRKCD,RALA,RALB,RAP1A,RAP1B,RHOA,RHOG,RPS6KA3,RRAS2,SYK,TGM2
Phospholipases	0.476	0.102	0	HMOX1,PDIA3,PLA2G4A,PLA2G7,PLCB3,PLCG2
Phototransduction Pathway	0	0.0612	NaN	GNB1,GNB3,PDE6D
Phototransduction Pathway	0	0.0612	NaN	GNB1,PRKAG1,PRKAR1A
PI3K Signaling in B Lymphocytes	4.14	0.191	-1.177	AKT1,AKT2,C3,CAMK2G,CBL,CD180,FCGR2B,IKBKB,IKBKG,INPP5D,LYN,MALT1,MAP2K2,NFKB2,PDIA3,PDPK1,PLCB3,PLCG2,PTPRC,RALA,RALB,RAP1A,RAP1B,RRAS2,SYK,VAV1
PI3K/AKT Signaling	3.39	0.162	-1.732	AKT1,AKT2,CDC37,GRB2,HSP90AA1,HSP90AB1,HSP90B1,IKBKB,IKBKG,IL2RG,INPP5D,ITGB1,JAK1,MAP2K2,NFKB2,PDPK1,PPP2CB,PPP2R1A,PPP2R1B,PTGS2,PTPA,RALA,RALB,RAP1A,RAP1B,RRAS2,SFN,YWHAE
PKCÎ¸ Signaling in T Lymphocytes	1.33	0.122	0	CAMK2G,GRB2,HLA-A,HLA-DRB5,IKBKB,IKBKG,MALT1,MAP2K4,NFKB2,PIK3C3,PIK3R4,PLCG2,RALA,RALB,RAP1A,RAP1B,RRAS2,VAV1
Polyamine Regulation in Colon Cancer	0.259	0.0909	NaN	PSME3,PSME4
PPAR Signaling	3.11	0.186	1.147	GRB2,HSP90AA1,HSP90AB1,HSP90B1,IKBKB,IKBKG,IL1A,IL1RAP,MAP2K2,NFKB2,PTGS2,RALA,RALB,RAP1A,RAP1B,RRAS2,STAT5A,STAT5B,TNFRSF1B
PPARÎ±/RXRÎ± Activation	2.56	0.144	0.655	ACADL,AP2A2,CKAP5,GNAQ,GPD2,GRB2,HSP90AA1,HSP90AB1,HSP90B1,IKBKB,IKBKG,IL1RAP,MAP2K2,MAP2K3,MAP2K4,NFKB2,PDIA3,PLCB3,PLCG2,PRKAA1,RALA,RALB,RAP1A,RAP1B,RRAS2,STAT5B
Pregnenolone Biosynthesis	0	0.0769	NaN	MICAL1
Primary Immunodeficiency Signaling	1.26	0.171	NaN	ADA,IGHM,IKBKG,IL2RG,PTPRC,TAP1,TAP2
Production of Nitric Oxide and Reactive Oxygen Species in Macrophages	5.75	0.2	-0.18	AKT1,AKT2,APOB,APOE,CAT,Cdc42,CYBA,CYBB,FNBP1,IKBKB,IKBKG,JAK1,MAP2K4,NCF1,NCF4,NFKB2,NOS2,PIK3C3,PIK3R4,PLCG2,PPP1R11,PPP1R14B,PPP2CB,PPP2R1A,PPP2R1B,PRKCD,PTPA,PTPN6,RAP1A,RAP1B,RHOA,RHOG,STAT1,TLR2,TNFRSF1B
Prolactin Signaling	3.82	0.225	0.5	CEBPB,GRB2,MAP2K2,NR3C1,PDPK1,PIK3C3,PIK3R4,PLCG2,PRKCD,PTPN11,RALA,RALB,RAP1A,RAP1B,RRAS2,STAT1,STAT5A,STAT5B
Proline Biosynthesis I	1.25	0.5	NaN	ALDH18A1,PYCR2
Proline Biosynthesis II (from Arginine)	1.08	0.4	NaN	OAT,PYCR2
Prostanoid Biosynthesis	1.22	0.3	NaN	PTGIS,PTGS1,PTGS2
Prostate Cancer Signaling	3.25	0.198	NaN	AKT1,AKT2,GRB2,GSTP1,HSP90AA1,HSP90AB1,HSP90B1,MAP2K2,NFKB2,PDPK1,PIK3C3,PIK3R4,RALA,RALB,RAP1A,RAP1B,RRAS2,SIN3A
Protein Citrullination	0.408	0.2	NaN	PADI4
Protein Kinase A Signaling	2.76	0.123	-0.632	ADD1,CAMK2G,FLNB,GNA13,GNAI2,GNAI3,GNAQ,GNB1,GNB2,GNB3,GNG12,GNG5,H1-0,H1-2,LIPE,MAP2K2,MYH4,MYL12A,MYL6,NFKB2,PDE6D,PDIA3,PLCB3,PLCG2,PPP1R11,PPP1R14B,PRKCD,PTGS2,PTPN11,PTPN12,PTPN2,PTPN23,PTPN6,PTPRC,PXN,PYGB,PYGL,RAP1A,RAP1B,RHOA,SFN,SMPDL3A,SMPDL3B,TIMM50,UBASH3B,YWHAE
Protein Ubiquitination Pathway	9.43	0.206	NaN	B2M,CBL,CUL1,DNAJB11,DNAJB6,DNAJC1,DNAJC7,DNAJC9,HLA-A,HLA-E,HSP90AA1,HSP90AB1,HSP90B1,HSPA1L,HSPA2,HSPA4,HSPA5,HSPA8,HSPA9,HSPD1,HSPH1,PSMA1,PSMA4,PSMB3,PSMB6,PSMC2,PSMC5,PSMC6,PSMD1,PSMD12,PSMD13,PSMD2,PSMD3,PSMD4,PSMD6,SKP1,TAP1,TAP2,UBA1,UBE2F,UBE2J1,UBE2L3,UBE2N,UBE2R2,UBE2V1,UBE3A,USO1,USP14,USP15,USP19,USP4,USP47,USP5,USP9X
PRPP Biosynthesis I	0.476	0.25	NaN	PRPS2
PTEN Signaling	1.64	0.136	0.5	AKT1,AKT2,CBL,GRB2,IGF2R,IKBKB,IKBKG,INPP5D,ITGB1,MAP2K2,NFKB2,PDPK1,RALA,RALB,RAP1A,RAP1B,RRAS2
Purine Nucleotides De Novo Biosynthesis II	2.58	0.455	-0.447	ADSS1,GART,GMPS,IMPDH2,PAICS
Purine Nucleotides Degradation II (Aerobic)	2.46	0.353	-1.633	ADA,GDA,IMPDH2,NT5C3B,NT5E,PNP
Purine Ribonucleosides Degradation to Ribose-1-phosphate	2	0.6	NaN	ADA,PGM2,PNP
Putrescine Degradation III	0.635	0.158	NaN	ALDH2,ALDH3A2,ALDH9A1
PXR/RXR Activation	0.281	0.0833	NaN	AKT1,AKT2,ALDH3A2,NR3C1,PCK2
Pyridoxal 5'-phosphate Salvage Pathway	1.08	0.138	0.333	AKT2,FAM20B,MAP2K2,MAP2K3,MAP2K4,PDXK,PKN1,PRKAA1,PRKCD
Pyrimidine Deoxyribonucleotides De Novo Biosynthesis I	0.259	0.0909	NaN	CMPK2,NME2
Pyrimidine Ribonucleotides De Novo Biosynthesis	0.353	0.0952	-2	CMPK2,DHX9,ENTPD1,NME2
Pyrimidine Ribonucleotides Interconversion	0.386	0.1	-2	CMPK2,DHX9,ENTPD1,NME2
Pyruvate Fermentation to Lactate	0.476	0.25	NaN	LDHB
Rac Signaling	3.87	0.2	0.218	ARPC2,ARPC4,CD44,CYBB,IQGAP1,IQGAP2,ITGB1,MAP2K2,MAP2K4,MCF2L,NCF1,NFKB2,PIK3C3,PIK3R4,PIKFYVE,PIP4K2C,RALA,RALB,RAP1A,RAP1B,RHOA,RRAS2
RAN Signaling	2.73	0.4	-0.816	CSE1L,IPO5,RANGAP1,RCC1,TNPO1,XPO1
RANK Signaling in Osteoclasts	0.804	0.116	1.265	AKT1,AKT2,CBL,IKBKB,IKBKG,MAP2K2,MAP2K4,NFKB2,PIK3C3,PIK3R4
Rapoport-Luebering Glycolytic Shunt	2	0.6	NaN	PGAM1,PGAM2,TIGAR
RAR Activation	0.226	0.0737	NaN	AKT1,AKT2,ARID1A,CSK,MAP2K4,NFKB2,PARP1,PDPK1,PRKCD,PSMC5,REL,RPL7A,STAT5A,STAT5B
Reelin Signaling in Neurons	3.51	0.183	-0.853	AKT1,AKT2,APOE,APP,ARHGEF1,ARPC2,ARPC4,CAMK2G,CRK,HCK,ITGA6,ITGB1,ITGB2,LYN,MAP2K2,MAP2K3,MAP2K4,PDK1,PIK3C3,PIK3R4,RAP1A,RAP1B,RHOA
Regulation of Actin-based Motility by Rho	1.98	0.163	-1.941	ARHGDIA,ARPC2,ARPC4,Cdc42,FNBP1,ITGB1,MYL12A,MYL6,PIKFYVE,PIP4K2C,RHOA,RHOG,WAS,Wasl
Regulation of Cellular Mechanics by Calpain Protease	2.24	0.19	-1	ACTN4,CAPN1,CAPN2,EZR,GRB2,ITGB1,PXN,RALA,RALB,RAP1A,RAP1B,RRAS2
Regulation of eIF4 and p70S6K Signaling	8.69	0.25	-0.243	AKT1,AKT2,EIF2B4,EIF2S2,EIF3A,EIF3E,EIF3F,EIF3K,EIF4A3,EIF4G1,EIF4G2,EIF4G3,FAU,GRB2,ITGB1,MAP2K2,PDPK1,PIK3C3,PIK3R4,PPP2CB,PPP2R1A,PPP2R1B,PTPA,RALA,RALB,RAP1A,RAP1B,RPS10,RPS18,RPS2,RPS20,RPS24,RPS4Y1,RPS7,RPS9,RPSA,RRAS2
Regulation of IL-2 Expression in Activated and Anergic T Lymphocytes	1.91	0.159	NaN	GRB2,IKBKB,IKBKG,MALT1,MAP2K2,MAP2K4,NFKB2,PLCG2,RALA,RALB,RAP1A,RAP1B,RRAS2,VAV1
Regulation Of The Epithelial Mesenchymal Transition By Growth Factors Pathway	1.26	0.114	0.218	AKT1,AKT2,GRB2,IKBKB,IKBKG,JAK1,MAP2K2,MAP2K3,MAP2K4,NFKB2,PIK3C3,PIK3R4,PTPN11,RALA,RALB,RAP1A,RAP1B,RHOA,RRAS2,TNFRSF1B,VIM
Regulation Of The Epithelial Mesenchymal Transition In Development Pathway	0	0.061	0.447	NFKB2,PSEN1,PSEN2,RBPJ,S100A4
Regulation Of The Epithelial Mesenchymal Transition In Development Pathway	0	0.061	-0.447	ADAM17,NCSTN,NFKB2,RELA,S100A4
Regulation of the Epithelial-Mesenchymal Transition Pathway	0.955	0.105	NaN	AKT1,AKT2,GRB2,JAK1,MAP2K2,MAP2K3,MAP2K4,NFKB2,PIK3C3,PIK3R4,PSEN1,PSEN2,PTPN11,RALA,RALB,RAP1A,RAP1B,RBPJ,RHOA,RRAS2
Relaxin Signaling	1.89	0.137	-0.905	AKT1,AKT2,GNA13,GNAI2,GNAI3,GNAQ,GNB1,GNB2,GNB3,GNG12,GNG5,NFKB2,NOS2,PDE6D,PIK3C3,PIK3R4,RAP1A,RAP1B,SMPDL3A,SMPDL3B
Remodeling of Epithelial Adherens Junctions	3.03	0.219	-1.633	ACTN4,ARF6,ARPC2,ARPC4,DNM1L,DNM2,EXOC2,IQGAP1,Mapre2,RAB5C,RAB7A,RALA,TUBB,TUBB4A
Renal Cell Carcinoma Signaling	2.02	0.171	0.277	AKT1,AKT2,CRK,GRB2,MAP2K2,PIK3C3,PIK3R4,PTPN11,RALA,RALB,RAP1A,RAP1B,RRAS2
Renin-Angiotensin Signaling	1.61	0.138	0.258	GNAQ,GRB2,MAP2K2,MAP2K4,NFKB2,PIK3C3,PIK3R4,PLCG2,PRKCD,PTPN6,RALA,RALB,RAP1A,RAP1B,RRAS2,STAT1
Retinoic acid Mediated Apoptosis Signaling	0	0.0682	NaN	BID,CASP8,PARP1
Retinol Biosynthesis	0	0.0526	NaN	ESD,LIPE
RhoA Signaling	1.85	0.144	-1	ARHGEF1,ARPC2,ARPC4,EZR,GNA13,MYL12A,MYL6,PIKFYVE,PIP4K2C,PKN1,PLXNA1,RHOA,SEPTIN1,SEPTIN10,SEPTIN5,SEPTIN7,SEPTIN8
RhoGDI Signaling	2.79	0.15	2	ARHGDIA,ARHGEF1,ARPC2,ARPC4,CD44,Cdc42,EZR,FNBP1,GNA13,GNAI2,GNAI3,GNAQ,GNB1,GNB2,GNB3,GNG12,GNG5,ITGB1,MYL12A,MYL6,PIKFYVE,PIP4K2C,PPP1R12C,RHOA,RHOG,WASF2
Role of BRCA1 in DNA Damage Response	0	0.025	NaN	ARID1A,STAT1
Role of CHK Proteins in Cell Cycle Checkpoint Control	0.347	0.0909	1	PCNA,PPP2CB,PPP2R1A,PPP2R1B,PTPA
Role of Cytokines in Mediating Communication between Immune Cells	0	0.027	NaN	IL1A
Role of Hypercytokinemia/hyperchemokinemia in the Pathogenesis of Influenza	0	0.0714	NaN	CXCL10,IL1A
Role of IL-17A in Arthritis	1.27	0.16	NaN	MAP2K2,MAP2K3,MAP2K4,NFKB2,NOS2,PIK3C3,PIK3R4,PTGS2
Role of IL-17F in Allergic Inflammatory Airway Diseases	0.446	0.108	NaN	CXCL10,MAP2K2,NFKB2,RPS6KA3
Role of JAK family kinases in IL-6-type Cytokine Signaling	1.71	0.24	NaN	JAK1,MAP2K4,PTPN11,STAT1,STAT5A,STAT5B
Role of JAK1 and JAK3 in Î³c Cytokine Signaling	3.23	0.221	NaN	GRB2,IL2RG,JAK1,PIK3C3,PIK3R4,PTPN11,RALA,RALB,RAP1A,RAP1B,RRAS2,STAT1,STAT5A,STAT5B,SYK
Role of JAK1, JAK2 and TYK2 in Interferon Signaling	1.46	0.238	0	JAK1,NFKB2,PTPN2,PTPN6,STAT1
Role of JAK2 in Hormone-like Cytokine Signaling	1.28	0.188	NaN	JAK1,PTPN11,PTPN6,STAT1,STAT5A,STAT5B
Role of Lipids/Lipid Rafts in the Pathogenesis of Influenza	0.201	0.0909	NaN	RSAD2
Role of Macrophages, Fibroblasts and Endothelial Cells in Rheumatoid Arthritis	2.57	0.126	NaN	AKT1,AKT2,C5AR1,CAMK2G,CEBPB,FN1,GNAQ,IKBKB,IKBKG,IL1A,IL1RAP,IRAK3,LRP1,MAP2K2,MAP2K3,MAP2K4,MYD88,NOS2,PDIA3,PIK3C3,PIK3R4,PLCB3,PLCG2,PRKCD,RALA,RALB,RAP1A,RAP1B,RHOA,RIPK1,RRAS2,Tlr13,TLR2,TLR7,TLR8,TNFRSF1B,TRADD,TRAF1
Role of MAPK Signaling in the Pathogenesis of Influenza	2.41	0.184	NaN	AKT1,AKT2,CXCL10,MAP2K2,MAP2K3,MAP2K4,PLA2G4A,PLA2G7,PTGS2,RALA,RALB,RAP1A,RAP1B,RRAS2
Role of NANOG in Mammalian Embryonic Stem Cell Pluripotency	0.656	0.103	0.577	AKT1,AKT2,GRB2,JAK1,MAP2K2,PIK3C3,PIK3R4,RALA,RALB,RAP1A,RAP1B,RRAS2
Role of NFAT in Cardiac Hypertrophy	2.08	0.129	-0.6	AKT1,AKT2,CAMK1,CAMK2G,GNAI2,GNAI3,GNAQ,GNB1,GNB2,GNB3,GNG12,GNG5,GRB2,MAP2K2,MAP2K3,MAP2K4,PDIA3,PIK3C3,PIK3R4,PLCB3,PLCG2,PRKCD,RALA,RALB,RAP1A,RAP1B,RRAS2
Role of NFAT in Regulation of the Immune Response	4.39	0.181	-1	AKT1,AKT2,FCGR2B,GNA13,GNAI2,GNAI3,GNAQ,GNB1,GNB2,GNB3,GNG12,GNG5,GRB2,HLA-A,HLA-DRB5,IKBKB,IKBKG,LYN,MAP2K2,NFKB2,PIK3C3,PIK3R4,PLCB3,PLCG2,RALA,RALB,RAP1A,RAP1B,RRAS2,SYK,XPO1
Role of Oct4 in Mammalian Embryonic Stem Cell Pluripotency	0.306	0.0889	NaN	AQR,CASP6,PARP1,TDRD7
Role of Osteoblasts, Osteoclasts and Chondrocytes in Rheumatoid Arthritis	0.331	0.0798	NaN	AKT1,AKT2,CBL,CSF1R,IKBKB,IKBKG,IL1A,IL1RAP,ITGB1,LRP1,MAP2K3,MAP2K4,NAIP,PIK3C3,PIK3R4,TNFRSF1B,TRADD
Role of p14/p19ARF in Tumor Suppression	0.18	0.0741	NaN	PIK3C3,PIK3R4
Role of Pattern Recognition Receptors in Recognition of Bacteria and Viruses	1.48	0.128	1.387	C3,C5AR1,CASP1,CLEC7A,IL1A,IRF3,MAP2K4,MYD88,NFKB2,PIK3C3,PIK3R4,PLCG2,PRKCD,RNASEL,SYK,TLR2,TLR7,TLR8
Role of PI3K/AKT Signaling in the Pathogenesis of Influenza	1.95	0.192	1	AKT1,AKT2,CRK,GNAI2,GNAI3,IRF3,MAP2K2,NFKB2,PIK3C3,PIK3R4
Role of PKR in Interferon Induction and Antiviral Response	3.57	0.194	2.837	BID,CASP1,CASP8,HSP90AA1,HSP90AB1,HSP90B1,HSPA1L,HSPA2,HSPA4,HSPA5,HSPA8,HSPA9,IKBKB,IKBKG,IRF3,JAK1,MAP2K3,MAP2K4,MYD88,NFKB2,STAT1
Role of RIG1-like Receptors in Antiviral Innate Immunity	2.71	0.273	-0.333	CASP8,DHX58,IKBKB,IKBKG,IRF3,NFKB2,RIPK1,TBK1,TRIM25
Role of Tissue Factor in Cancer	3.36	0.186	NaN	AKT1,AKT2,GNA13,GNAQ,HCK,ITGA6,ITGB1,LYN,P4HB,PIK3C3,PIK3R4,PLAUR,PTPN11,RALA,RALB,RAP1A,RAP1B,RPS6KA3,RRAS2,STAT5A,STAT5B
S-adenosyl-L-methionine Biosynthesis	0.553	0.333	NaN	MAT2A
Salvage Pathways of Pyrimidine Ribonucleotides	0.678	0.109	-0.632	AKT2,CMPK2,FAM20B,MAP2K2,MAP2K3,MAP2K4,NME2,PKN1,PRKAA1,PRKCD
SAPK/JNK Signaling	2.22	0.163	-0.5	CRK,GNA13,GNB1,GNB3,GNG5,GRB2,MAP2K4,PIK3C3,PIK3R4,RALA,RALB,RAP1A,RAP1B,RIPK1,RRAS2,TRADD
Semaphorin Neuronal Repulsive Signaling Pathway	0.951	0.114	-1.069	AKT1,AKT2,CD44,ITGB1,MAP2K2,MAP2K3,MAP2K4,MYL12A,MYL6,PIK3C3,PIK3R4,PLCG2,PLXNA1,RHOA
Semaphorin Signaling in Neurons	0.517	0.107	NaN	Cdc42,FNBP1,ITGB1,PLXNA1,RHOA,RHOG
Senescence Pathway	2.79	0.135	-0.845	AKT1,AKT2,CAPN1,CAPN2,CAT,CEBPB,IKBKB,IKBKG,IL1A,IRF3,ITSN2,MAP2K2,MAP2K3,MAP2K4,MCU,NFKB2,PARP1,PDHB,PDHX,PDK1,PIK3C3,PIK3R4,PPP2CB,PPP2R1A,PPP2R1B,PTPA,RALA,RALB,RAP1A,RAP1B,RRAS2,SERPINE1,SQSTM1,TBK1,TLR2
Serine Biosynthesis	0.408	0.2	NaN	PSPH
Serotonin Degradation	0.259	0.0816	-1	ADH5,ALDH2,ALDH3A2,ALDH9A1
Serotonin Receptor Signaling	0	0.0513	NaN	MAOA,SPR
Sertoli Cell-Sertoli Cell Junction Signaling	1.15	0.112	NaN	ACTN4,AKT1,AKT2,EPB41,EPN1,ITGB1,MAP2K2,MAP2K3,MAP2K4,MPP6,NOS2,RALA,RALB,RAP1A,RAP1B,RRAS2,SPTAN1,TUBB,TUBB4A,WAS
Signaling by Rho Family GTPases	4.93	0.169	-0.557	ARHGEF1,ARPC2,ARPC4,Cdc42,CYBB,EZR,FNBP1,GNA13,GNAI2,GNAI3,GNAQ,GNB1,GNB2,GNB3,GNG12,GNG5,IQGAP1,ITGB1,MAP2K2,MAP2K4,MYL12A,MYL6,NCF1,NFKB2,PIK3C3,PIK3R4,PIKFYVE,PIP4K2C,PKN1,PPP1R12C,RHOA,RHOG,SEPTIN1,SEPTIN10,SEPTIN5,SEPTIN7,SEPTIN8,STMN1,VIM,WAS
Sirtuin Signaling Pathway	6.42	0.179	-0.365	ACADL,ACLY,AKT1,APP,ATG12,ATG4B,ATG5,ATP5F1A,ATP5F1B,ATP5F1C,ATP5PB,BECN1,GABARAPL2,GLS,GLUD1,H1-0,H1-2,IDH2,LDHB,NDUFA10,NDUFB1,NDUFB8,NDUFS2,NFKB2,NOS2,PARP1,PCK2,PDK1,PGAM1,PGAM2,PGK1,PPID,PRKAA1,SDHA,SDHB,SIRT2,SOD3,TIMM10,TIMM44,TIMM50,TIMM8A,TIMM9,TOMM34,Tomm5,UQCRC2,VDAC1,VDAC2,VDAC3
Small Cell Lung Cancer Signaling	1.51	0.155	0	AKT1,AKT2,BID,IKBKB,IKBKG,NFKB2,PIK3C3,PIK3R4,PTGS2,SIN3A,TRAF1
Sperm Motility	0	0.0711	-1.134	CSF1R,CSK,HCK,JAK1,LYN,MAP2K3,MAP2K4,PDIA3,PLA2G4A,PLA2G7,PLCB3,PLCG2,PRKCD,SYK,TWF1
Spermine and Spermidine Degradation I	0.476	0.25	NaN	PAOX
Sphingosine and Sphingosine-1-phosphate Metabolism	0.312	0.143	NaN	SGPP1
Sphingosine-1-phosphate Signaling	2.73	0.171	-0.943	AKT1,AKT2,CASP1,CASP4,CASP6,CASP8,Cdc42,FNBP1,GNA13,GNAI2,GNAI3,GNAQ,PDIA3,PIK3C3,PIK3R4,PLCB3,PLCG2,RHOA,RHOG
SPINK1 General Cancer Pathway	3.07	0.232	0.277	AKT1,AKT2,JAK1,MAP2K2,Mt1,Mt2,PIK3C3,PIK3R4,RALA,RALB,RAP1A,RAP1B,RRAS2
SPINK1 Pancreatic Cancer Pathway	0	0.0556	NaN	CTSB,KLKB1,MMP12
SPINK1 Pancreatic Cancer Pathway	0	0.0556	NaN	CPA3,CPD,KLKB1
Spliceosomal Cycle	4.48	0.318	-3.207	AQR,BCAS2,CDC5L,DDX39B,EIF4A3,HSPA8,MAGOH,PPIE,PRPF19,RBM8A,SF3A3,SF3B3,SNRNP200,U2AF2
STAT3 Pathway	0.446	0.0889	-0.577	IGF2R,IL1A,IL2RG,MAP2K2,MAP2K4,PTPN2,PTPN6,RALA,RALB,RAP1A,RAP1B,RRAS2
Stearate Biosynthesis I (Animals)	0.676	0.125	0.447	ACOT7,ACSL1,DBT,MBOAT7,SLC27A4,TECR
Sucrose Degradation V (Mammalian)	0.75	0.25	NaN	ALDOC,TPI1
Sumoylation Pathway	1.31	0.134	1	ARHGDIA,Cdc42,FNBP1,MAP2K4,NFKB2,NR3C1,PCNA,RANGAP1,RCC1,RHOA,RHOG,SUMO3,UBA2
Superoxide Radicals Degradation	0.75	0.25	NaN	CAT,SOD3
Superpathway of Cholesterol Biosynthesis	1.05	0.179	-1.342	ACAT1,HADHA,HADHB,LBR,MSMO1
Superpathway of Citrulline Metabolism	3.49	0.467	-1.134	ALDH18A1,ARG1,ASL,ASS1,GLS,NOS2,OAT
Superpathway of D-myo-inositol (1,4,5)-trisphosphate Metabolism	0.503	0.13	NaN	BPNT1,IMPA1,INPP5D
Superpathway of Geranylgeranyldiphosphate Biosynthesis I (via Mevalonate)	0.71	0.176	NaN	ACAT1,HADHA,HADHB
Superpathway of Inositol Phosphate Compounds	3.11	0.152	2.043	CDIPT,INPP5D,MTMR6,MTMR9,NUDT16,NUDT2,PI4K2A,PIK3C3,PIK3R4,PIKFYVE,PIP4K2A,PIP4K2C,PIP4P1,PLCB3,PLCG2,PPP1R12C,PPP1R14B,PPP4R1,PPP5C,PRUNE1,PTPA,PTPN11,PTPN12,PTPN2,PTPN23,PTPN6,PTPRC,SET,TNS3
Superpathway of Melatonin Degradation	0	0.02	NaN	POR
Superpathway of Melatonin Degradation	0	0.06	NaN	MAOA,POR,Ugt1a7c
Superpathway of Methionine Degradation	0.503	0.118	-2	AHCY,AHCYL2,MAT2A,PRMT5
Superpathway of Serine and Glycine Biosynthesis I	0.312	0.143	NaN	PSPH
Synaptic Long Term Depression	1.48	0.12	-2.558	GNA13,GNAI2,GNAI3,GNAQ,LYN,MAP2K2,NOS2,PDIA3,PLA2G4A,PLA2G7,PLCB3,PLCG2,PPP2CB,PPP2R1A,PPP2R1B,PRKCD,PTPA,RALA,RALB,RAP1A,RAP1B,RRAS2
Synaptic Long Term Potentiation	0.873	0.11	-1.069	CAMK2G,GNAQ,MAP2K2,PDIA3,PLCB3,PLCG2,PPP1R11,PPP1R14B,PRKCD,RALA,RALB,RAP1A,RAP1B,RRAS2
Synaptogenesis Signaling Pathway	1.37	0.107	-1.414	AKT1,AKT2,AP1B1,AP2A1,AP2A2,APOE,ARPC2,ARPC4,CAMK2G,CLASP2,CRK,GRB2,HCK,HSPA8,ITSN1,ITSN2,LRP1,LYN,NSF,PIK3C3,PIK3R4,PLCG2,PRKCD,RAB5C,RALA,RALB,RAP1A,RAP1B,RHOA,RRAS2,THBS4,WAS
Systemic Lupus Erythematosus In B Cell Signaling Pathway	3.7	0.15	1.151	AKT1,AKT2,CBL,CSK,FCGR2B,GRB2,HCK,IFIT3,IGHM,IL1A,INPP5D,IRF3,JAK1,LYN,MALT1,MAP2K2,MYD88,NFKB2,PDPK1,PIK3C3,PIK3R4,PLCG2,PRKCD,PTPN11,PTPN6,RALA,RALB,RAP1A,RAP1B,RRAS2,STAT1,SYK,TBK1,TLR7,TLR8,TRAF1,VAV1
Systemic Lupus Erythematosus In T Cell Signaling Pathway	3	0.132	-0.632	AKT1,AKT2,B2M,CASP1,CASP4,CASP6,CASP8,CBL,CD44,Cdc42,DNMT1,EZR,FNBP1,GNA13,GNAI2,GNAI3,GRB2,HLA-A,HLA-DRB5,HLA-E,MAP2K2,MAP2K3,MAP2K4,NOS2,PDK1,PIK3C3,PIK3R4,PPP2CB,PPP2R1A,PPP2R1B,PTPA,RALA,RALB,RAP1A,RAP1B,RHOA,RHOG,RRAS2,SYK,VAV1
Systemic Lupus Erythematosus Signaling	8.9	0.233	NaN	AKT1,AKT2,CBL,FCGR2B,GRB2,HLA-A,HLA-E,HNRNPA2B1,HNRNPC,IGHM,IL1A,INPP5D,KNG1,LSM12,LSM14A,LSM3,LSM4,LYN,PIK3C3,PIK3R4,PLCG2,PRPF19,PRPF31,PRPF4,PRPF6,PRPF8,PTPN6,PTPRC,RALA,RALB,RAP1A,RAP1B,RRAS2,SNRNP200,SNRNP40,SNRNP70,SNRPB2,SNRPD2,SNRPD3,SNRPF,SNU13,TLR7
T Cell Exhaustion Signaling Pathway	3.19	0.168	0.775	AKT1,AKT2,CD274,HLA-A,HLA-DRB5,HLA-E,JAK1,MAP2K4,PDK1,PIK3C3,PIK3R4,PLCG2,PPP2CB,PPP2R1A,PPP2R1B,PTPA,PTPN11,PTPN6,RALA,RALB,RAP1A,RAP1B,RRAS2,STAT1
T Cell Receptor Signaling	2.67	0.173	NaN	CBL,CSK,GRB2,IKBKB,IKBKG,MALT1,MAP2K2,MAP2K4,NFKB2,PIK3C3,PIK3R4,PTPRC,RALA,RALB,RAP1A,RAP1B,RRAS2,VAV1
T Helper Cell Differentiation	0.215	0.0746	NaN	HLA-A,HLA-DRB5,IL2RG,STAT1,TNFRSF1B
Taurine Biosynthesis	0.672	0.5	NaN	CSAD
TCA Cycle II (Eukaryotic)	2.46	0.304	-2.646	ACO1,ACO2,CS,IDH3G,MDH2,SDHA,SDHB
Tec Kinase Signaling	4	0.179	0.471	Cdc42,FNBP1,GNA13,GNAI2,GNAI3,GNAQ,GNB1,GNB2,GNB3,GNG12,GNG5,HCK,ITGB1,JAK1,LYN,MAP2K4,NFKB2,PIK3C3,PIK3R4,PLCG2,PRKCD,RHOA,RHOG,STAT1,STAT5A,STAT5B,VAV1,WAS
Telomerase Signaling	4.17	0.214	-0.655	AKT1,AKT2,DKC1,GRB2,HSP90AA1,HSP90AB1,HSP90B1,IL2RG,MAP2K2,PDPK1,PIK3C3,PIK3R4,PPP2CB,PPP2R1A,PPP2R1B,PTPA,RALA,RALB,RAP1A,RAP1B,RRAS2,TPP1
Telomere Extension by Telomerase	0	0.0714	NaN	HNRNPA2B1
Tetrahydrofolate Salvage from 5,10-methenyltetrahydrofolate	1.08	0.4	NaN	GART,MTHFD1L
TGF-Î² Signaling	0.654	0.106	-0.632	GRB2,MAP2K2,MAP2K3,MAP2K4,RALA,RALB,RAP1A,RAP1B,RRAS2,SERPINE1
Th1 and Th2 Activation Pathway	0.799	0.104	NaN	CD274,GRB2,HLA-A,HLA-DRB5,IL2RG,ITGB2,JAK1,PIK3C3,PIK3R4,PSEN1,PSEN2,STAT1,STAT5A,STAT5B,TIMD4,VAV1
Th1 Pathway	0.807	0.111	1.508	CD274,GRB2,HLA-A,HLA-DRB5,ITGB2,JAK1,PIK3C3,PIK3R4,PSEN1,PSEN2,STAT1,VAV1
Th17 Activation Pathway	0.511	0.103	2.646	HSP90AA1,HSP90AB1,HSP90B1,IRAK3,JAK1,MYD88,NFKB2
Th2 Pathway	0.983	0.116	2.53	GRB2,HLA-A,HLA-DRB5,IL2RG,ITGB2,JAK1,PIK3C3,PIK3R4,PSEN1,PSEN2,STAT5A,STAT5B,TIMD4,VAV1
Thioredoxin Pathway	0.839	0.286	NaN	TXNRD1,TXNRD2
Thrombin Signaling	4.92	0.178	-1.134	AKT1,AKT2,ARHGEF1,CAMK1,CAMK2G,Cdc42,FNBP1,GNA13,GNAI2,GNAI3,GNAQ,GNB1,GNB2,GNB3,GNG12,GNG5,GRB2,IKBKB,MAP2K2,MYL12A,MYL6,NFKB2,PDIA3,PDPK1,PIK3C3,PIK3R4,PLCB3,PLCG2,PRKCD,RALA,RALB,RAP1A,RAP1B,RHOA,RHOG,RRAS2
Thrombopoietin Signaling	3.53	0.238	0.258	GRB2,MAP2K2,PIK3C3,PIK3R4,PLCG2,PRKCD,PTPN11,RALA,RALB,RAP1A,RAP1B,RRAS2,STAT1,STAT5A,STAT5B
Thyroid Cancer Signaling	1.32	0.143	-0.302	AKT1,AKT2,MAP2K2,PDK1,PIK3C3,PIK3R4,RALA,RALB,RAP1A,RAP1B,RRAS2
Thyroid Hormone Biosynthesis	0.553	0.333	NaN	CTSD
Tight Junction Signaling	0.676	0.0988	NaN	AKT1,AKT2,CSTF2,EPB41,MYH4,MYH9,MYL6,NFKB2,NSF,PPP2CB,PPP2R1A,PPP2R1B,PTPA,RHOA,SPTAN1,TNFRSF1B
TNFR1 Signaling	2.18	0.208	-0.632	BID,CASP6,CASP8,IKBKB,IKBKG,MAP2K4,NAIP,NFKB2,RIPK1,TRADD
TNFR2 Signaling	2.41	0.267	0.707	IKBKB,IKBKG,MAP2K4,NAIP,NFKB2,TBK1,TNFRSF1B,TRAF1
Toll-like Receptor Signaling	2.6	0.194	-0.632	CD14,IKBKB,IKBKG,IL1A,IRAK3,MAP2K3,MAP2K4,MYD88,NFKB2,TLR2,TLR7,TLR8,TOLLIP,TRAF1
TR/RXR Activation	0	0.0625	NaN	ACACA,AKT1,AKT2,PIK3C3,PIK3R4
Transcriptional Regulatory Network in Embryonic Stem Cells	0	0.0192	NaN	SET
Trehalose Degradation II (Trehalase)	1.78	0.5	NaN	HK1,HK2,HK3
TREM1 Signaling	3.17	0.217	1.291	AKT1,AKT2,CASP1,FCGR2B,GRB2,ITGB1,MYD88,NFKB2,PLCG2,STAT5A,STAT5B,Tlr13,TLR2,TLR7,TLR8
Triacylglycerol Biosynthesis	0.225	0.0789	NaN	AGPAT4,DBT,MBOAT7
Triacylglycerol Biosynthesis	0	0.0526	NaN	AGPAT3,DBT
Triacylglycerol Degradation	0.553	0.116	-1.342	AARS1,DTD2,LIPE,PRDX6,TARS2
tRNA Charging	3.95	0.316	0	AARS1,EPRS1,GARS1,HARS2,IARS1,KARS1,LARS1,RARS1,TARS2,VARS1,WARS1,YARS1
tRNA Splicing	0.188	0.0732	NaN	PDE6D,SMPDL3A,SMPDL3B
Tryptophan Degradation III (Eukaryotic)	2.46	0.304	-1.89	ACAT1,HADH,HADHA,HADHB,HSD17B4,HSD17B8,KYNU
Tryptophan Degradation to 2-amino-3-carboxymuconate Semialdehyde	0.356	0.167	NaN	KYNU
Tryptophan Degradation X (Mammalian, via Tryptamine)	0.503	0.13	NaN	ALDH2,ALDH3A2,ALDH9A1
Tumoricidal Function of Hepatic Natural Killer Cells	0.53	0.136	NaN	BID,CASP6,CASP8
TWEAK Signaling	3.1	0.286	-0.632	BID,CASP6,CASP8,IKBKB,IKBKG,NAIP,NFKB2,RIPK1,TRADD,TRAF1
Type I Diabetes Mellitus Signaling	3.11	0.186	0.535	BID,CASP8,HLA-A,HLA-DRB5,HLA-E,HSPD1,IKBKB,IKBKG,IL1RAP,JAK1,MAP2K3,MAP2K4,MYD88,NFKB2,NOS2,RIPK1,STAT1,TNFRSF1B,TRADD
Type II Diabetes Mellitus Signaling	1.05	0.114	1.604	ACSL1,AKT1,AKT2,CEBPB,IKBKB,IKBKG,MAP2K4,NFKB2,PDPK1,PIK3C3,PIK3R4,PRKAA1,PRKCD,SLC27A4,TNFRSF1B,TRADD
Tyrosine Biosynthesis IV	0.553	0.333	NaN	PCBD2
UDP-N-acetyl-D-galactosamine Biosynthesis II	4.1	0.583	-1.134	GNPDA1,GPI,HK1,HK2,HK3,PGM3,UAP1
UDP-N-acetyl-D-glucosamine Biosynthesis II	0.951	0.333	NaN	PGM3,UAP1
Unfolded protein response	2.67	0.218	-2.714	CANX,CEBPB,ERO1B,HSP90B1,HSPA1L,HSPA2,HSPA4,HSPA5,HSPA8,HSPA9,HSPH1,P4HB
Urate Biosynthesis/Inosine 5'-phosphate Degradation	1.56	0.308	-1	IMPDH2,NT5C3B,NT5E,PNP
Urea Cycle	1.78	0.5	NaN	ARG1,ASL,ASS1
UVA-Induced MAPK Signaling	1.6	0.144	0	MAP2K4,PARP1,PDIA3,PIK3C3,PIK3R4,PLCB3,PLCG2,RALA,RALB,RAP1A,RAP1B,RPS6KA3,RRAS2,STAT1
UVB-Induced MAPK Signaling	0.616	0.118	0.816	AKT1,MAP2K4,PIK3C3,PIK3R4,PRKCD,RPS6KA3
UVC-Induced MAPK Signaling	1.23	0.157	-0.707	MAP2K2,MAP2K4,PRKCD,RALA,RALB,RAP1A,RAP1B,RRAS2
Valine Degradation I	2.9	0.368	-2.449	ACAD8,ALDH6A1,DBT,HADHA,HADHB,HIBCH,HSD17B4
VDR/RXR Activation	0.24	0.0769	-0.447	CD14,CEBPB,CXCL10,PRKCD,PSMC5,SERPINB1
VEGF Family Ligand-Receptor Interactions	2.14	0.171	-0.535	AKT1,AKT2,GRB2,MAP2K2,PIK3C3,PIK3R4,PLA2G4A,PLCG2,PRKCD,RALA,RALB,RAP1A,RAP1B,RRAS2
VEGF Signaling	4.16	0.219	0.243	ACTN4,AKT1,AKT2,EIF2B4,EIF2S2,ELAVL1,GRB2,MAP2K2,PIK3C3,PIK3R4,PLCG2,PTPN11,PTPN6,PXN,RALA,RALB,RAP1A,RAP1B,RRAS2,SFN,YWHAE
Virus Entry via Endocytic Pathways	6.7	0.265	NaN	AP1B1,AP1G1,AP1M1,AP2A1,AP2A2,AP3M1,B2M,CLTA,CLTC,DNM2,FLNB,HLA-A,HLA-E,ITGA6,ITGB1,ITGB2,ITSN1,PIK3C3,PIK3R4,PLCG2,PRKCD,RALA,RALB,RAP1A,RAP1B,RRAS2,TFRC
Vitamin-C Transport	1.33	0.217	-1	GLRX,LRRC8C,STOM,TXNRD1,TXNRD2
White Adipose Tissue Browning Pathway	0	0.0394	-1.342	CAMKK2,CEBPB,LDHB,LIPE,PRKAA1
White Adipose Tissue Browning Pathway	0	0.063	-1.89	GNAS,LDHB,LIPE,MAPK12,MAPK14,PRKAG1,PRKAR1A,SLC16A1
Wnt/Ca+ pathway	0.26	0.0806	0.447	NFKB2,PDE6D,PDIA3,PLCB3,PLCG2
Wnt/Ca+ pathway	0	0.0806	0.447	NFATC2,NFKB2,PDIA3,PLCG2,RELA
Wnt/Î²-catenin Signaling	0	0.0714	-1.155	AKT1,AKT2,APPL1,APPL2,CD44,GNAQ,LRP1,PPP2CB,PPP2R1A,PPP2R1B,PTPA,RUVBL2
Xanthine and Xanthosine Salvage	0.914	1	NaN	PNP
Xenobiotic Metabolism AHR Signaling Pathway	2.75	0.195	-0.775	ALDH18A1,ALDH1L1,ALDH2,ALDH3A2,ALDH6A1,ALDH9A1,GSTK1,GSTP1,GSTT2/GSTT2B,HSP90AA1,HSP90AB1,HSP90B1,IL1A,NFKB2,NQO2
Xenobiotic Metabolism CAR Signaling Pathway	2.44	0.145	-1.633	ABCC1,ALDH18A1,ALDH1L1,ALDH2,ALDH3A2,ALDH6A1,ALDH9A1,DNAJC7,GSTK1,GSTP1,GSTT2/GSTT2B,HSP90AA1,HSP90AB1,HSP90B1,MAP2K2,MAP2K3,MAP2K4,NOS2,PPP2CB,PPP2R1A,PPP2R1B,PRKCD,PTPA,SOD3
Xenobiotic Metabolism General Signaling Pathway	2	0.144	-0.229	AKT1,AKT2,FTL,GSTK1,GSTP1,GSTT2/GSTT2B,HMOX1,MAP2K2,MAP2K3,MAP2K4,NQO2,PIK3C3,PIK3R4,PRKCD,RALA,RALB,RAP1A,RAP1B,RRAS2
Xenobiotic Metabolism PXR Signaling Pathway	1.33	0.118	-0.894	ALDH18A1,ALDH1L1,ALDH2,ALDH3A2,ALDH6A1,ALDH9A1,CAMK2G,CAT,DNAJC7,ESD,GSTK1,GSTP1,GSTT2/GSTT2B,HSP90AA1,HSP90AB1,HSP90B1,NOS2,PPP1R11,PPP1R14B,PRKCD
Xenobiotic Metabolism Signaling	3.74	0.148	NaN	ALDH18A1,ALDH1L1,ALDH2,ALDH3A2,ALDH6A1,ALDH9A1,CAMK1,CAMK2G,CAT,DNAJC7,ESD,FTL,GSTK1,GSTP1,GSTT2/GSTT2B,HMOX1,HSP90AA1,HSP90AB1,HSP90B1,IL1A,MAP2K2,MAP2K3,MAP2K4,NFKB2,NOS2,NQO2,PIK3C3,PIK3R4,PPP2CB,PPP2R1A,PPP2R1B,PRKCD,PTPA,RALA,RALB,RAP1A,RAP1B,RRAS2,SOD3
Zymosterol Biosynthesis	0.951	0.333	NaN	LBR,MSMO1

## Sheet: old-M2_adult-M2
ingenuity canonical pathways	-log(B-H p-value)	ratio	z-score	molecules
1,25-dihydroxyvitamin D3 Biosynthesis	0.493	0.333	NaN	POR
14-3-3-mediated Signaling	2.23	0.168	0.243	AKT1,AKT1S1,BAX,MAPK1,PDIA3,PIK3CG,PLCB1,PLCB3,PLCD1,PLCG2,RAP1A,RRAS,RRAS2,SFN,TSC1,TUBB,TUBB4A,TUBB4B,VIM,YWHAB,YWHAE
1D-myo-inositol Hexakisphosphate Biosynthesis II (Mammalian)	0.283	0.111	NaN	INPP5F,INPPL1
2-ketoglutarate Dehydrogenase Complex	1.04	0.5	NaN	DLST,OGDH
2-oxobutanoate Degradation I	1.68	0.6	NaN	MCEE,MMUT,PCCB
3-phosphoinositide Biosynthesis	1.3	0.132	1.528	ACP1,CDIPT,ILKAP,INPP5F,PALD1,PGAM5,PIK3CG,Ppp1cc,PPP1R12A,PPP1R12C,PPP1R7,PPP2R5A,PPP4R1,PPP5C,PRUNE1,PTEN,PTPN1,PTPN12,PTPN6,SIRPA,WBP11
3-phosphoinositide Degradation	1.77	0.148	1.706	ACP1,ILKAP,INPP4A,INPP5F,INPPL1,PALD1,PGAM5,PIP4P1,Ppp1cc,PPP1R12A,PPP1R12C,PPP1R7,PPP2R5A,PPP4R1,PPP5C,PRUNE1,PTEN,PTPN1,PTPN12,PTPN6,SIRPA,WBP11
4-1BB Signaling in T Lymphocytes	0.481	0.129	1	ELP1,IKBKG,MAPK1,RELA
5-aminoimidazole Ribonucleotide Biosynthesis I	0.493	0.333	NaN	PFAS
Acetate Conversion to Acetyl-CoA	1.04	0.5	NaN	ACSL1,ACSS1
Acetone Degradation I (to Methylglyoxal)	0	0.0714	NaN	POR,PTGR2
Acetyl-CoA Biosynthesis I (Pyruvate Dehydrogenase Complex)	0.312	0.167	NaN	DBT
Acetyl-CoA Biosynthesis III (from Citrate)	0.79	1	NaN	ACLY
Actin Cytoskeleton Signaling	4.02	0.177	1.859	ACTG1,ACTN1,ACTN4,ARHGEF1,ARHGEF6,ARPC2,ARPC5,BAIAP2,CD14,CFL1,CSK,CYFIP1,DIAPH1,EZR,FN1,GIT1,GNG12,GSN,IQGAP1,IQGAP2,LIMK1,MAPK1,MSN,MYH9,MYL12A,MYL6,PIK3CG,PPP1R12A,RAC2,RAP1A,RHOA,ROCK2,RRAS,RRAS2,TLN1,VAV1,VCL
Actin Nucleation by ARP-WASP Complex	2.69	0.224	0	ARPC2,ARPC5,BAIAP2,Cdc42,PPP1R12A,PPP1R12C,RAC2,RAP1A,RHOA,RHOB,RHOC,ROCK2,RRAS,RRAS2,WIPF1
Activation of IRF by Cytosolic Pattern Recognition Receptors	0.917	0.154	0.707	DDX58,ELP1,IFIH1,IKBKG,PIN1,PPIB,RELA,STAT1
Acute Myeloid Leukemia Signaling	1.45	0.159	-0.302	AKT1,CSF1R,IDH1,IDH3G,JUP,MAPK1,MTOR,PIK3CG,PML,RAP1A,RELA,RRAS,RRAS2,STAT3
Acute Phase Response Signaling	0.983	0.12	0.728	AKT1,FGG,FN1,FTL,IKBKG,IL1RAP,IL1RN,ITIH2,MAPK1,MTOR,NR3C1,PIK3CG,RAP1A,RELA,RRAS,RRAS2,Saa3,SOD2,STAT3,TNFRSF1B
Acyl-CoA Hydrolysis	0.419	0.154	NaN	ACOT7,ACOT9
Adenine and Adenosine Salvage I	0.59	0.5	NaN	PNP
Adenine and Adenosine Salvage III	0.36	0.2	NaN	PNP
Adenine and Adenosine Salvage VI	0.79	1	NaN	ADK
Adenosine Nucleotides Degradation II	1.76	0.357	0.447	NT5C2,NT5C3A,NT5C3B,NT5E,PNP
Adipogenesis pathway	0.36	0.0923	NaN	AKT1,CCNH,CTBP1,CTBP2,FABP4,HDAC1,HDAC2,HDAC6,KDM1A,LPL,RBBP4,TXNIP
Adrenomedullin signaling pathway	0.638	0.104	-0.447	AKT1,BAX,CFH,CSK,GNAQ,IL1RN,ITPR1,ITPR2,MAPK1,PDIA3,PIK3CG,PLCB1,PLCB3,PLCD1,PLCG2,PRKACB,RAP1A,RELA,RRAS,RRAS2
Agranulocyte Adhesion and Diapedesis	0.559	0.102	NaN	ACTG1,Ccl6,CXCR4,EZR,FN1,GLG1,GNAI2,GNAI3,ICAM1,IL1RN,ITGB2,MMP12,MSN,MYH9,MYL6,PF4,SELPLG
Agrin Interactions at Neuromuscular Junction	0.622	0.12	-0.333	ACTG1,ARHGEF6,CTTN,ITGB2,MAPK1,RAC2,RAP1A,RRAS,RRAS2
Alanine Biosynthesis III	0.79	1	NaN	NFS1
Aldosterone Signaling in Epithelial Cells	2.19	0.157	0.333	DNAJA1,DNAJB14,DNAJB4,DNAJC10,DNAJC5,DNAJC8,HSP90AA1,HSP90AB1,HSP90B1,HSPA2,HSPA5,HSPA8,HSPA9,HSPD1,HSPE1,ITPR1,ITPR2,MAPK1,PDIA3,PIK3CG,PLCB1,PLCB3,PLCD1,PLCG2
Allograft Rejection Signaling	0.4	0.105	NaN	B2M,FCER1G,HLA-A,HLA-DQA1,HLA-DQB1,HLA-E
Altered T Cell and B Cell Signaling in Rheumatoid Arthritis	0.367	0.0976	NaN	FCER1G,HLA-A,HLA-DQA1,HLA-DQB1,IL1RN,RELA,Tlr13,TLR2
AMPK Signaling	1.47	0.129	0	ACACA,AK4,AKT1,AKT1S1,ARID1A,CPT1A,CPT2,EEF2,ELAVL1,FASN,HLTF,ILKAP,MAPK1,MTOR,PCK2,PFKL,PFKP,PIK3CG,PPP2R2A,PPP2R5A,PRKACB,RAB22A,RAB8A,SLC2A1,SMARCD2,TBC1D1,TSC1
Amyloid Processing	1.68	0.204	0	AKT1,CAPN2,CAPNS1,CSNK1A1,CSNK2A1,CSNK2A2,CSNK2B,MAPK1,PRKACB,PSEN2
Amyotrophic Lateral Sclerosis Signaling	0.493	0.105	0	BAX,CAPN2,CAPNS1,CASP1,CASP7,CAT,CYCS,NAIP,PIK3CG,SSR4
Anandamide Degradation	0.59	0.5	NaN	NAAA
Androgen Signaling	0.58	0.106	-1	CALR,CCNH,GNAI2,GNAI3,GNAQ,GNB1,GNB2,GNB3,GNG12,GTF2B,HSP90AA1,MAPK1,PRKACB,RELA
Angiopoietin Signaling	0.638	0.122	-0.707	AKT1,DOK2,ELP1,IKBKG,PIK3CG,RAP1A,RELA,RRAS,RRAS2
Antigen Presentation Pathway	6.45	0.5	NaN	B2M,CALR,CANX,CD74,HLA-A,HLA-DQA1,HLA-DQB1,HLA-E,PDIA3,PSMB6,PSMB8,TAP1,TAP2,TAPBP
Antioxidant Action of Vitamin C	0.688	0.118	-0.632	IKBKG,MAPK1,PDIA3,PLA2G4A,PLCB1,PLCB3,PLCD1,PLCG2,PLD4,RELA,SLC2A1,TXNRD1
Antiproliferative Role of Somatostatin Receptor 2	0.785	0.13	-0.707	GNB1,GNB2,GNB3,GNG12,MAPK1,PIK3CG,PTPN6,RAP1A,RRAS,RRAS2
Antiproliferative Role of TOB in T Cell Signaling	0.36	0.108	NaN	FCER1G,MAPK1,PABPC1,SMAD2
Apelin Adipocyte Signaling Pathway	0.996	0.143	-0.905	CAT,CYBB,GNAI2,GNAI3,GPX7,GSTK1,GSTZ1,MAPK1,MGST1,PRDX6,PRKACB
Apelin Cardiac Fibroblast Signaling Pathway	0	0.0435	NaN	AKT1
Apelin Cardiac Fibroblast Signaling Pathway	0	0.0435	NaN	PRKAG1
Apelin Cardiomyocyte Signaling Pathway	1.19	0.144	0.535	AKT1,CAT,GNAI2,GNAI3,ITPR1,MAPK1,MYL12A,MYL6,PDIA3,PIK3CG,PLCB1,PLCB3,PLCD1,PLCG2
Apelin Endothelial Signaling Pathway	0.678	0.115	0.277	AKT1,GNAI2,GNAI3,ICAM1,MAPK1,MTOR,PIK3CG,PLCB1,PLCB3,RAP1A,RELA,RRAS,RRAS2
Apelin Muscle Signaling Pathway	0	0.0526	NaN	AKT1
Apelin Pancreas Signaling Pathway	0	0.0698	NaN	PIK3CG,PRKACB,RELA
Apoptosis Signaling	3.43	0.214	1.342	ACIN1,AIFM1,BAK1,BAX,CAPN2,CAPNS1,CASP7,CASP8,CYCS,IKBKG,LMNA,MAP4K4,MAPK1,NAIP,PLCG2,RAP1A,RELA,RRAS,RRAS2,SPTAN1,TNFRSF1B
April Mediated Signaling	0	0.0769	NaN	IKBKG,MAPK1,RELA
Arginine Biosynthesis IV	1.68	0.6	NaN	ASS1,GLUD1,OAT
Arginine Degradation I (Arginase Pathway)	1.04	0.5	NaN	ARG1,OAT
Arginine Degradation VI (Arginase 2 Pathway)	0.796	0.333	NaN	ARG1,OAT
Arsenate Detoxification I (Glutaredoxin)	0.419	0.25	NaN	PNP
Aryl Hydrocarbon Receptor Signaling	1.18	0.132	0.707	ALDH1A2,ALDH2,ALDH3A2,ALDH9A1,BAX,CTSD,GSTK1,GSTM3,GSTM5,GSTZ1,HSP90AA1,HSP90AB1,HSP90B1,MAPK1,MGST1,NQO2,RELA,TGM2
Aspartate Biosynthesis	0.493	0.333	NaN	GOT1
Aspartate Degradation II	1.31	0.429	NaN	GOT1,MDH1,MDH2
Assembly of RNA Polymerase II Complex	0	0.0417	NaN	CCNH,GTF2B
Assembly of RNA Polymerase III Complex	0.137	0.0833	NaN	SF3A1
Atherosclerosis Signaling	1.77	0.159	NaN	ALOX15,APOB,APOE,CD36,CMA1,CXCR4,GLG1,ICAM1,IL1RN,ITGB2,LPL,LYZ,MSR1,PCYOX1,PLA2G4A,RELA,SELPLG,TPSAB1/TPSB2
ATM Signaling	0.24	0.0842	-0.816	CBX1,CBX3,PPP2R2A,PPP2R5A,RAD9A,SMC3,TRIM28,USP7
Autoimmune Thyroid Disease Signaling	0.547	0.132	NaN	FCER1G,HLA-A,HLA-DQA1,HLA-DQB1,HLA-E
Autophagy	3.29	0.259	NaN	ATG3,CTSA,CTSC,CTSD,CTSS,CTSV,CTSZ,LAMP2,MTOR,SQSTM1,VPS11,VPS18,VPS33A,VPS33B,VPS39
Axonal Guidance Signaling	0.921	0.101	NaN	ADAM17,ADAM8,AKT1,ARHGEF6,ARPC2,ARPC5,BAIAP2,CFL1,CXCR4,GIT1,GNAI2,GNAI3,GNAQ,GNB1,GNB2,GNB3,GNG12,KLC1,LIMK1,MAPK1,MMP12,MYL12A,MYL6,NRP1,NRP2,PDIA3,PIK3CG,PLCB1,PLCB3,PLCD1,PLCG2,PLXNA1,PPP3R1,PRKACB,RAC2,RAP1A,RHOA,ROCK2,RRAS,RRAS2,RTN4,SDCBP,TUBB,TUBB4A,TUBB4B,Wasl,WIPF1
B Cell Activating Factor Signaling	0.297	0.0976	1	ELP1,IKBKG,MAPK1,RELA
B Cell Development	0.548	0.143	NaN	HLA-A,HLA-DQA1,HLA-DQB1,IGHM
B Cell Receptor Signaling	1.59	0.137	-0.626	AKT1,CAMK2G,CD22,CFL1,CSK,IGHM,IKBKG,INPP5F,INPPL1,LYN,MALT1,MAPK1,MTOR,PIK3CG,PLCG2,PPP3R1,PTEN,PTPN6,RAC2,RAP1A,RELA,RRAS,RRAS2,VAV1
BAG2 Signaling Pathway	2.53	0.262	0.905	ANXA2,ATXN3,HSP90AA1,HSPA2,HSPA5,HSPA8,HSPA9,MAPK1,PSME1,PSME4,RELA
BER pathway	0.452	0.167	NaN	APEX1,LIG3
BEX2 Signaling Pathway	0.836	0.135	0.333	AKT1,BAK1,MTOR,PPP2R2A,PPP2R5A,PTEN,RELA,STAT3,SWAP70,TSC1
Biotin-carboxyl Carrier Protein Assembly	0.493	0.333	NaN	ACACA
Bladder Cancer Signaling	0	0.0526	-1	MAPK1,MMP12,RAP1A,RRAS,RRAS2
BMP signaling pathway	0	0.0741	-0.816	MAPK1,PRKACB,RAP1A,RELA,RRAS,RRAS2
Branched-chain Î±-keto acid Dehydrogenase Complex	0.419	0.25	NaN	DBT
Breast Cancer Regulation by Stathmin1	0	0.0602	NaN	ADGRE1,ADGRE5,ARHGEF1,ARHGEF6,CAMK2G,GNAQ,GNB1,GNB2,GNB3,GNG12,GPR107,GPR84,GRM7,MAPK1,MTOR,PIK3CG,PLCB1,PLCB3,PPP1R12A,PPP1R7,PPP2R2A,PPP2R5A,PRKACB,RAC2,RAP1A,RHOA,RPS6KA3,RRAS,RRAS2,STAT3,TSG101,TUBB,TUBB4A,TUBB4B
Bupropion Degradation	0	0.0455	NaN	POR
Calcium Signaling	0.243	0.0821	0	ASPH,ATP2B1,CALR,CAMK2G,HDAC1,HDAC2,HDAC6,ITPR1,ITPR2,MAPK1,MCU,MYH9,MYL6,PPP3R1,PRKACB,RAP1A
Calcium Transport I	0.538	0.2	NaN	ANXA5,ATP2B1
Calcium-induced T Lymphocyte Apoptosis	1.29	0.172	1.89	CAPN2,FCER1G,HDAC1,HDAC2,HLA-A,HLA-DQA1,HLA-DQB1,ITPR1,ITPR2,PPP3R1
cAMP-mediated signaling	0	0.0688	-0.277	AKAP10,AKAP8,CAMK2D,FPR1,GNAI2,GNAS,GRK2,MAP2K1,PDE12,PDE2A,PPP3R1,PRKAR1A,RGS10,RGS14,SMPDL3B
cAMP-mediated signaling	0	0.0596	-1.155	APEX1,CAMK2G,GNAI2,GNAI3,GRM7,LAMTOR3,MAPK1,PDE2A,PPP3R1,PRKACB,RAP1A,SMPDL3B,STAT3
Cancer Drug Resistance By Drug Efflux	1	0.155	NaN	AKT1,MAPK1,PDK1,PIK3CG,PTEN,RAP1A,RRAS,RRAS2,YBX1
Cardiac Hypertrophy Signaling	2.29	0.143	0.557	ADSS2,AKT1,Cdc42,EIF2B4,EIF2B5,GNAI2,GNAI3,GNAQ,GNB1,GNB2,GNB3,GNG12,MAPK1,MAPKAPK3,MTOR,MYL12A,MYL6,PDIA3,PIK3CG,PLCB1,PLCB3,PLCD1,PLCG2,PPP3R1,PRKACB,RAC2,RAP1A,RHOA,RHOB,RHOC,ROCK2,RRAS,RRAS2
Cardiac Hypertrophy Signaling (Enhanced)	0.629	0.0938	1.206	AKT1,APEX1,CAMK2G,CYBB,DIAPH1,Diaph2,EIF2B4,EIF2B5,GNAI2,GNAI3,GNAQ,GNB1,GNB3,HDAC1,HDAC2,HDAC6,IKBKG,INPP5F,ITPR1,ITPR2,MAPK1,MAPKAPK3,MTOR,PDE2A,PDIA3,PDK1,PIK3CG,PLCB1,PLCB3,PLCD1,PLCG2,PPP3R1,PRKACB,PTEN,RAP1A,RELA,RHOA,ROCK2,RPS6,RRAS,RRAS2,SMPDL3B,STAT3,TNFRSF1B
Cardiac Î²-adrenergic Signaling	0.453	0.0985	-1	APEX1,GNB1,GNB2,GNB3,GNG12,PDE2A,Ppp1cc,PPP1R12A,PPP1R7,PPP2R2A,PPP2R5A,PRKACB,SMPDL3B
Caveolar-mediated Endocytosis Signaling	1.44	0.169	NaN	ACTG1,B2M,COPA,FLNB,FLOT1,FLOT2,HLA-A,HLA-E,ITGAM,ITGAX,ITGB2,PTPN1
CCR3 Signaling in Eosinophils	2.53	0.179	0	CFL1,GNAI2,GNAI3,GNB1,GNB2,GNB3,GNG12,ITPR1,ITPR2,LIMK1,MAPK1,PIK3CG,PLA2G4A,PLCB1,PLCB3,PPP1R12A,RAP1A,RHOA,ROCK2,RRAS,RRAS2
CCR5 Signaling in Macrophages	0.419	0.1	0	FCER1G,GNAI2,GNAI3,GNB1,GNB2,GNB3,GNG12,MAPK1,PLCG2
CD27 Signaling in Lymphocytes	0.31	0.0962	0.447	CASP8,CYCS,ELP1,IKBKG,RELA
CD28 Signaling in T Helper Cells	1.81	0.161	1.604	AKT1,ARPC2,ARPC5,CSK,FCER1G,HLA-A,HLA-DQA1,HLA-DQB1,IKBKG,ITPR1,ITPR2,LCP2,MALT1,PIK3CG,PPP3R1,PTPN6,RELA,VAV1
CD40 Signaling	0.635	0.125	0.378	ELP1,ICAM1,IKBKG,MAPK1,PIK3CG,PTGS1,RELA,STAT3
Cdc42 Signaling	3.79	0.2	1.5	ARHGEF6,ARPC2,ARPC5,B2M,BAIAP2,CFL1,CLIP1,DIAPH1,EXOC3,EXOC4,EXOC5,EXOC7,EXOC8,FCER1G,HLA-A,HLA-DQA1,HLA-DQB1,HLA-E,IQGAP1,IQGAP2,LIMK1,MAPK1,MYL12A,MYL6,PPP1R12A,VAV1,WIPF1
CDK5 Signaling	0.371	0.0952	-0.632	MAPK1,Ppp1cc,PPP1R12A,PPP1R7,PPP2R2A,PPP2R5A,PRKACB,RAP1A,RRAS,RRAS2
CDP-diacylglycerol Biosynthesis I	0.495	0.15	NaN	AGPAT4,CDS2,MBOAT7
Cell Cycle Control of Chromosomal Replication	0	0.0566	NaN	CDK9,MCM6,RPA1
Cell Cycle Regulation by BTG Family Proteins	0	0.0571	NaN	PPP2R2A,PPP2R5A
Cell Cycle: G1/S Checkpoint Regulation	0	0.0781	1	CDK6,CDKN1B,HDAC10,PA2G4,RPL11
Cell Cycle: G1/S Checkpoint Regulation	0	0.0625	2	HDAC1,HDAC2,HDAC6,RPL11
Cell Cycle: G2/M DNA Damage Checkpoint Regulation	0.192	0.0816	1	SFN,TRIP12,YWHAB,YWHAE
Cellular Effects of Sildenafil (Viagra)	0.676	0.113	NaN	ACTG1,ITPR1,ITPR2,MYH9,MYL12A,MYL6,PDE2A,PDIA3,PLCB1,PLCB3,PLCD1,PLCG2,PPP1R12A,PRKACB
Ceramide Biosynthesis	0.312	0.167	NaN	SPTLC2
Ceramide Degradation	0.36	0.2	NaN	ASAH1
Ceramide Signaling	0.796	0.128	0.302	AKT1,CTSD,CYCS,PIK3CG,PPP2R2A,PPP2R5A,RAP1A,RELA,RRAS,RRAS2,TNFRSF1B
Chemokine Signaling	3.51	0.24	0	CAMK2G,CFL1,CXCR4,GNAI2,GNAI3,GNAQ,LIMK1,MAPK1,PIK3CG,PLCB1,PLCB3,PLCG2,PPP1R12A,RAP1A,RHOA,ROCK2,RRAS,RRAS2
Cholecystokinin/Gastrin-mediated Signaling	1.25	0.142	1.069	Cdc42,GNAQ,IL1RN,ITPR1,ITPR2,MAPK1,PLCB1,PLCB3,RAC2,RAP1A,RHOA,RHOB,RHOC,ROCK2,RRAS,RRAS2
Choline Biosynthesis III	0	0.0714	NaN	PLD4
Chondroitin Sulfate Degradation (Metazoa)	0.332	0.125	NaN	CEMIP2,Chil3/Chil4
Chronic Myeloid Leukemia Signaling	0.876	0.127	NaN	AKT1,CTBP1,CTBP2,HDAC1,HDAC2,HDAC6,IKBKG,MAPK1,PIK3CG,RAP1A,RELA,RRAS,RRAS2
Citrulline Biosynthesis	0.587	0.222	NaN	ARG1,OAT
Citrulline-Nitric Oxide Cycle	0.36	0.2	NaN	ASS1
Clathrin-mediated Endocytosis Signaling	4.59	0.193	NaN	ACTG1,AP1M1,AP2A2,AP3B1,AP3M1,AP3S1,APOB,APOE,ARPC2,ARPC5,ARRB2,CD2AP,CLTA,CLTC,CSNK2A1,CSNK2A2,CSNK2B,CTTN,DAB2,EPS15,HGS,HSPA8,ITGB2,LDLRAP1,LYZ,MYO1E,PCYOX1,PIK3CG,PPP3R1,SH3GL1,SH3KBP1,SNX9,TFRC,TSG101,USP9X
Cleavage and Polyadenylation of Pre-mRNA	2.77	0.5	NaN	CPSF1,CPSF2,CPSF3,CPSF6,CSTF2,PABPN1
CNTF Signaling	2.11	0.214	0	AKT1,MAPK1,MTOR,PIK3CG,RAP1A,RPS6KA3,RPS6KA4,RRAS,RRAS2,STAT1,STAT3,TYK2
Coagulation System	0.396	0.114	1	F10,F13A1,F7,FGG
Colanic Acid Building Blocks Biosynthesis	1.19	0.286	-1	GMDS,GMPPB,GPI,UGP2
Colorectal Cancer Metastasis Signaling	0.668	0.102	-0.894	AKT1,BAX,Cdc42,GNB1,GNB2,GNB3,GNG12,MAPK1,MMP12,PIK3CG,PRKACB,RAC2,RAP1A,RELA,RHOA,RHOB,RHOC,RRAS,RRAS2,SMAD2,STAT1,STAT3,Tlr13,TLR2,TYK2
Communication between Innate and Adaptive Immune Cells	0.479	0.108	NaN	B2M,FCER1G,HLA-A,HLA-E,IGHM,IL1RN,Tlr13,TLR2
Complement System	0.971	0.182	NaN	C1QBP,C1QC,CFH,ITGAM,ITGAX,ITGB2
Coronavirus Pathogenesis Pathway	7.58	0.255	-3.55	ADAM17,BAX,CASP1,CASP8,DDX58,MAPK1,NPM1,PYCARD,RELA,RPS10,RPS11,RPS14,RPS15,RPS16,RPS17,RPS18,RPS20,RPS23,RPS24,RPS25,RPS28,RPS29,RPS3,RPS4Y1,RPS5,RPS6,RPS8,RPS9,RPSA,STAT1,STAT3,STING1,TNPO1,TRIM25,TYK2
Corticotropin Releasing Hormone Signaling	0	0.0709	-0.378	ARPC5,GNAI2,GNAI3,GNAQ,ITPR1,ITPR2,MAPK1,PLCG2,PRKACB,RAP1A
Creatine-phosphate Biosynthesis	0.903	0.4	NaN	CKB,MAP4K4
CREB Signaling in Neurons	1.04	0.118	-0.471	AKT1,CAMK2G,GNAI2,GNAI3,GNAQ,GNB1,GNB2,GNB3,GNG12,GRM7,GTF2B,ITPR1,ITPR2,MAPK1,PDIA3,PIK3CG,PLCB1,PLCB3,PLCD1,PLCG2,PRKACB,RAP1A,RRAS,RRAS2
Crosstalk between Dendritic Cells and Natural Killer Cells	0.548	0.116	0	ACTG1,CAMK2G,FSCN1,HLA-A,HLA-E,RELA,TLN1,TNFRSF1B
CTLA4 Signaling in Cytotoxic T Lymphocytes	1.69	0.173	NaN	AKT1,AP1M1,AP2A2,B2M,CLTA,CLTC,FCER1G,HLA-A,HLA-E,LCP2,PIK3CG,PPP2R2A,PPP2R5A,PTPN6
CXCR4 Signaling	3.02	0.173	0	AKT1,Cdc42,CXCR4,ELMO2,GNAI2,GNAI3,GNAQ,GNB1,GNB2,GNB3,GNG12,ITPR1,ITPR2,LYN,MAPK1,MYL12A,MYL6,PIK3CG,PLCB1,PLCB3,RAC2,RAP1A,RHOA,RHOB,RHOC,ROCK2,RRAS,RRAS2
Cyclins and Cell Cycle Regulation	0	0.0769	NaN	CCNH,HDAC1,HDAC2,HDAC6,PPP2R2A,PPP2R5A
Cysteine Biosynthesis III (mammalia)	0.223	0.0952	NaN	AHCYL2,PRMT3
Cytotoxic T Lymphocyte-mediated Apoptosis of Target Cells	1.56	0.241	2	B2M,CASP7,CASP8,CYCS,FCER1G,HLA-A,HLA-E
Death Receptor Signaling	1.42	0.157	0.535	ACIN1,ACTG1,ARHGDIB,CASP7,CASP8,CYCS,IKBKG,LIMK1,LMNA,MAP4K4,NAIP,RELA,SPTAN1,TNFRSF1B
Dendritic Cell Maturation	1.52	0.138	0	AKT1,B2M,FCER1G,FSCN1,HLA-A,HLA-DQA1,HLA-DQB1,HLA-E,ICAM1,IKBKG,IL1RN,MAPK1,PDIA3,PIK3CG,PLCB1,PLCB3,PLCD1,PLCG2,RELA,STAT1,TLR2,TNFRSF1B
Dermatan Sulfate Degradation (Metazoa)	0.31	0.118	NaN	CEMIP2,Chil3/Chil4
D-glucuronate Degradation I	1.23	0.667	NaN	AKR1A1,CRYL1
Diphthamide Biosynthesis	0.493	0.333	NaN	EEF2
D-myo-inositol (1,3,4)-trisphosphate Biosynthesis	0.565	0.167	NaN	INPP5F,INPPL1,PTEN
D-myo-inositol (1,4,5)-Trisphosphate Biosynthesis	1.37	0.24	0	CDIPT,PIP4K2A,PLCB1,PLCB3,PLCD1,PLCG2
D-myo-inositol (1,4,5)-trisphosphate Degradation	0.595	0.176	NaN	INPP1,INPP5F,INPPL1
D-myo-inositol (1,4,5,6)-Tetrakisphosphate Biosynthesis	1.42	0.141	1.147	ACP1,ILKAP,INPP5F,PALD1,PGAM5,Ppp1cc,PPP1R12A,PPP1R12C,PPP1R7,PPP2R5A,PPP4R1,PPP5C,PRUNE1,PTEN,PTPN1,PTPN12,PTPN6,SIRPA,WBP11
D-myo-inositol (3,4,5,6)-tetrakisphosphate Biosynthesis	1.42	0.141	1.147	ACP1,ILKAP,INPP5F,PALD1,PGAM5,Ppp1cc,PPP1R12A,PPP1R12C,PPP1R7,PPP2R5A,PPP4R1,PPP5C,PRUNE1,PTEN,PTPN1,PTPN12,PTPN6,SIRPA,WBP11
D-myo-inositol-5-phosphate Metabolism	2.54	0.167	1	ACP1,ILKAP,INPP5F,PALD1,PGAM5,PIP4K2A,PIP4P1,PLCB1,PLCB3,PLCD1,PLCG2,Ppp1cc,PPP1R12A,PPP1R12C,PPP1R7,PPP2R5A,PPP4R1,PPP5C,PRUNE1,PTEN,PTPN1,PTPN12,PTPN6,SIRPA,WBP11
DNA damage-induced 14-3-3Ïƒ Signaling	0.536	0.158	NaN	AKT1,RAD9A,SFN
DNA Double-Strand Break Repair by Homologous Recombination	0	0.0714	NaN	RPA1
DNA Double-Strand Break Repair by Non-Homologous End Joining	0	0.0714	NaN	LIG3
DNA Methylation and Transcriptional Repression Signaling	0.419	0.118	NaN	HDAC1,HDAC2,MTA2,RBBP4
Docosahexaenoic Acid (DHA) Signaling	0.547	0.132	NaN	AKT1,ALOX15,BAX,CYCS,PIK3CG
Dolichyl-diphosphooligosaccharide Biosynthesis	0.587	0.222	NaN	ALG8,DPM3
Dopamine Degradation	1.5	0.261	0	ALDH1A2,ALDH2,ALDH3A2,ALDH9A1,MAOA,Sult1a1
Dopamine Receptor Signaling	0.33	0.0946	NaN	MAOA,Ppp1cc,PPP1R12A,PPP1R7,PPP2R2A,PPP2R5A,PRKACB
Dopamine-DARPP32 Feedback in cAMP Signaling	0.79	0.113	0.471	CSNK1A1,GNAI2,GNAI3,GNAQ,ITPR1,ITPR2,PDIA3,PLCB1,PLCB3,PLCD1,PLCG2,Ppp1cc,PPP1R12A,PPP1R7,PPP2R2A,PPP2R5A,PPP3R1,PRKACB
EGF Signaling	1.76	0.2	0.905	AKT1,CSNK2A1,CSNK2A2,CSNK2B,ITPR1,ITPR2,MAPK1,MTOR,PIK3CG,STAT1,STAT3
Eicosanoid Signaling	0.493	0.113	NaN	ALOX15,ALOX5AP,LTA4H,PLA2G4A,PTGES2,PTGIS,PTGS1
EIF2 Signaling	21.3	0.327	2.058	AGO2,AKT1,EIF2B4,EIF2B5,EIF2S2,EIF3A,EIF3D,EIF3F,EIF3I,EIF4A1,EIF4A3,EIF4G1,EIF4G2,EIF4G3,EIF5,EIF5B,HSPA5,MAPK1,PABPC1,PIK3CG,Ppp1cc,PTBP1,RAP1A,RPL10,RPL10A,RPL11,RPL13,RPL17,RPL18,RPL18A,RPL24,RPL26,RPL27,RPL27A,RPL31,RPL35,Rpl36a,RPL38,RPL39,RPL4,RPL6,RPL7L1,RPL9,RPLP0,RPLP2,RPS10,RPS11,RPS14,RPS15,RPS16,RPS17,RPS18,RPS20,RPS23,RPS24,RPS25,RPS28,RPS29,RPS3,RPS4Y1,RPS5,RPS6,RPS8,RPS9,RPSA,RRAS…
Endocannabinoid Cancer Inhibition Pathway	0.936	0.122	0.243	AKT1,AKT1S1,CASP1,CASP4,CASP7,CASP8,GNAI2,GNAI3,GNAQ,MAPK1,MTOR,PIK3CG,PRKACB,RHOA,ROCK2,SPTLC2,VIM
Endocannabinoid Developing Neuron Pathway	1.23	0.14	-1.807	AKT1,AKT1S1,GNAI2,GNAI3,GNB1,GNB3,MAPK1,MTOR,PIK3CG,PRKACB,RAC2,RAP1A,RHOA,RRAS,RRAS2,STAT3
Endocannabinoid Neuronal Synapse Pathway	0.638	0.11	0	GNAI2,GNAI3,GNAQ,GNB1,GNB3,ITPR1,MAPK1,PDIA3,PLCB1,PLCB3,PLCD1,PLCG2,PPP3R1,PRKACB
Endometrial Cancer Signaling	0.717	0.133	-1.134	AKT1,CTNNA1,MAPK1,PIK3CG,PTEN,RAP1A,RRAS,RRAS2
Endoplasmic Reticulum Stress Pathway	1.23	0.25	-0.447	CALR,CASP7,HSP90B1,HSPA5,TAOK3
Endothelin-1 Signaling	1.08	0.122	0.853	CASP1,CASP4,CASP7,CASP8,GNAI2,GNAI3,GNAQ,ITPR1,ITPR2,MAPK1,PDIA3,PIK3CG,PLA2G4A,PLCB1,PLCB3,PLCD1,PLCG2,PLD4,PTGS1,RAP1A,RRAS,RRAS2
eNOS Signaling	0.721	0.111	0.302	AKT1,CASP8,GNAQ,HSP90AA1,HSP90AB1,HSP90B1,HSPA2,HSPA5,HSPA8,HSPA9,ITPR1,ITPR2,NOSIP,PIK3CG,PLCG2,PRKACB,SLC7A1
Ephrin A Signaling	0.59	0.13	NaN	CFL1,LIMK1,PIK3CG,RHOA,ROCK2,VAV1
Ephrin B Signaling	3.79	0.254	0.277	ACP1,CAP1,CFL1,CXCR4,GNAI2,GNAI3,GNAQ,GNB1,GNB2,GNB3,GNG12,ITSN2,LIMK1,MAPK1,RAC2,RHOA,ROCK2,VAV1
Ephrin Receptor Signaling	2.53	0.158	-0.577	ACP1,AKT1,ARPC2,ARPC5,CFL1,CXCR4,DOK1,GNAI2,GNAI3,GNAQ,GNB1,GNB2,GNB3,GNG12,LIMK1,MAP4K4,MAPK1,PIK3CG,RAC2,RAP1A,RHOA,ROCK2,RRAS,RRAS2,SDCBP,STAT3,Wasl,WIPF1
Epithelial Adherens Junction Signaling	3.03	0.179	NaN	ACTG1,ACTN1,ACTN4,AFDN,AKT1,ARPC2,ARPC5,BAIAP2,CLIP1,CTNNA1,CTNND1,IQGAP1,JUP,KEAP1,MYH9,MYL6,PTEN,RAP1A,RHOA,RRAS,RRAS2,TUBB,TUBB4A,TUBB4B,VCL,ZYX
ErbB Signaling	0.278	0.0879	0	AKT1,MAPK1,MTOR,PIK3CG,PLCG2,RAP1A,RRAS,RRAS2
ErbB2-ErbB3 Signaling	0.848	0.141	-0.333	AKT1,MAPK1,PIK3CG,PTEN,RAP1A,RRAS,RRAS2,STAT3,TYK2
ErbB4 Signaling	0.796	0.136	-0.707	ADAM17,AKT1,MAPK1,PIK3CG,PLCG2,PSEN2,RAP1A,RRAS,RRAS2
ERK/MAPK Signaling	0.599	0.103	-0.728	LAMTOR3,MAPK1,PIK3CG,PLA2G4A,PLCG2,PPP1R12A,PPP1R7,PPP2R2A,PPP2R5A,PRKACB,RAC2,RAP1A,RPS6KA4,RRAS,RRAS2,STAT1,STAT3,TLN1,YWHAB
ERK5 Signaling	0.907	0.141	0.632	AKT1,GNAQ,RAP1A,RPS6KA3,RPS6KA4,RRAS,RRAS2,SFN,YWHAB,YWHAE
Erythropoietin Signaling	0.599	0.118	NaN	AKT1,MAPK1,PIK3CG,PLCG2,PTPN6,RAP1A,RELA,RRAS,RRAS2
Estrogen Biosynthesis	0.36	0.108	1	Akr1b7,HSD17B11,HSD17B4,POR
Estrogen Receptor Signaling	3.79	0.153	0.885	AKT1,ATP5F1A,ATP5F1C,CFL1,CTBP1,CTBP2,CYC1,DDX5,EIF2B4,EIF2B5,GNAI2,GNAI3,GNAQ,GNB1,GNB3,HNRNPD,HSP90AA1,HSP90AB1,HSP90B1,IGF2R,LIMK1,MAPK1,MCU,MMP12,MT-CYB,MTOR,MYL12A,MYL6,NR3C1,PDIA3,PIK3CG,PLCB1,PLCB3,PLCD1,PLCG2,PPP1R12A,PRKACB,PTEN,RAP1A,RELA,RHOA,ROCK2,RRAS,RRAS2,SDHC,SDHD,SOD2,THRAP3,TYK2
Estrogen-Dependent Breast Cancer Signaling	0.863	0.137	-0.378	Akr1b7,AKT1,HSD17B11,HSD17B4,MAPK1,PIK3CG,RAP1A,RELA,RRAS,RRAS2
Ethanol Degradation II	1.77	0.269	0.378	ACSL1,ACSS1,AKR1A1,ALDH1A2,ALDH2,ALDH3A2,ALDH9A1
Ethanol Degradation IV	2.82	0.381	0.707	ACSL1,ACSS1,ALDH1A2,ALDH2,ALDH3A2,ALDH9A1,CAT,GPX7
Eumelanin Biosynthesis	0.419	0.25	NaN	DDT
Extrinsic Prothrombin Activation Pathway	1.04	0.25	NaN	F10,F13A1,F7,FGG
Factors Promoting Cardiogenesis in Vertebrates	0	0.0625	-1	CAMK2G,PDIA3,PLCB1,PLCB3,PLCD1,PLCG2,RHOA,ROCK2,SMAD2
Factors Promoting Cardiogenesis in Vertebrates	0	0.0625	-0.707	CAMK2D,LRP1,MAPK12,MAPK14,PDIA3,PLCG2,PRKCB,PRKCD,ROCK1
FAK Signaling	2.16	0.181	NaN	ACTG1,AKT1,ARHGEF6,ASAP1,CAPN2,CAPNS1,CSK,GIT2,MAPK1,PIK3CG,PLCG2,PTEN,RAP1A,RRAS,RRAS2,TLN1,VCL
FAT10 Cancer Signaling Pathway	0.821	0.152	-0.378	AKT1,CXCR4,IKBKG,RELA,SMAD2,STAT3,TNFRSF1B
FAT10 Signaling Pathway	1.95	0.333	NaN	NUB1,PSMD4,PSME1,PSME4,SQSTM1,UBA1
Fatty Acid Activation	0.419	0.154	NaN	ACSL1,SLC27A4
Fatty Acid Biosynthesis Initiation II	0.59	0.5	NaN	FASN
Fatty Acid Î±-oxidation	0.924	0.222	0	ALDH1A2,ALDH2,ALDH3A2,ALDH9A1
Fatty Acid Î²-oxidation I	1.81	0.25	1.414	ACAA1,ACAA2,ACSL1,AUH,HADHA,HADHB,HSD17B4,SLC27A4
Fc Epsilon RI Signaling	1.04	0.133	-0.258	AKT1,FCER1G,INPP5F,INPPL1,LCP2,LYN,MAPK1,PIK3CG,PLA2G4A,PLCG2,RAC2,RAP1A,RRAS,RRAS2,VAV1
FcÎ³ Receptor-mediated Phagocytosis in Macrophages and Monocytes	2.22	0.185	0.243	ACTG1,AKT1,ARPC2,ARPC5,EZR,FGR,FYB1,LCP2,LYN,MAPK1,PIK3CG,PLD4,PTEN,RAC2,TLN1,VAMP3,VAV1
FcÎ³RIIB Signaling in B Lymphocytes	0.46	0.107	-0.707	AKT1,DOK1,LYN,PIK3CG,PLCG2,RAP1A,RRAS,RRAS2
FGF Signaling	0	0.0714	-0.816	AKT1,ITPR1,MAPK1,PIK3CG,PTPN6,STAT3
Flavin Biosynthesis IV (Mammalian)	0.59	0.5	NaN	RFK
FLT3 Signaling in Hematopoietic Progenitor Cells	1.18	0.152	0	AKT1,MAPK1,MTOR,PIK3CG,RAP1A,RPS6KA3,RPS6KA4,RRAS,RRAS2,STAT1,STAT3,STAT6
fMLP Signaling in Neutrophils	2.36	0.177	0.471	ARPC2,ARPC5,CYBB,GNAI2,GNAI3,GNB1,GNB2,GNB3,GNG12,ITPR1,ITPR2,MAPK1,PIK3CG,PLCB1,PLCB3,PPP3R1,RAP1A,RELA,RRAS,RRAS2
Folate Polyglutamylation	0.903	0.4	NaN	MTHFD1,MTHFD1L
Folate Transformations I	0.587	0.222	NaN	MTHFD1,MTHFD1L
FXR/RXR Activation	0.282	0.087	NaN	AKT1,APOB,APOE,FASN,IL1RN,LPL,PCK2,PCYOX1,PLTP,PON3
G Beta Gamma Signaling	1.1	0.133	-0.775	AKT1,ARHGEF6,GNAI2,GNAI3,GNAQ,GNB1,GNB2,GNB3,GNG12,MAPK1,PIK3CG,PLCG2,PRKACB,RAP1A,RRAS,RRAS2
G Protein Signaling Mediated by Tubby	1.89	0.258	NaN	GNAQ,GNB1,GNB2,GNB3,GNG12,PLCB1,PLCB3,PLCG2
GABA Receptor Signaling	0	0.0659	NaN	AP1G2,AP2A1,GNAS,GPHN,NSF,RPS27A
GABA Receptor Signaling	0	0.033	NaN	ALDH9A1,AP2A2,GPHN
Gap Junction Signaling	1.05	0.119	NaN	ACTG1,AKT1,CSNK1A1,GNAI2,GNAI3,GNAQ,ITPR1,ITPR2,MAPK1,PDIA3,PIK3CG,PLCB1,PLCB3,PLCD1,PLCG2,PPP3R1,PRKACB,RAP1A,RRAS,RRAS2,TUBB,TUBB4A,TUBB4B
GDNF Family Ligand-Receptor Interactions	0.81	0.133	0.707	DOK1,DOK2,ITPR1,ITPR2,MAPK1,PIK3CG,PLCG2,RAP1A,RRAS,RRAS2
GDP-glucose Biosynthesis	1.08	0.333	NaN	HK3,PGM1,PGM3
GDP-L-fucose Biosynthesis I (from GDP-D-mannose)	0.59	0.5	NaN	GMDS
GDP-mannose Biosynthesis	0.796	0.333	NaN	GMPPB,GPI
Germ Cell-Sertoli Cell Junction Signaling	3.37	0.179	NaN	ACTG1,ACTN1,ACTN4,AFDN,AKT1,Cdc42,CFL1,CTNNA1,CTNND1,GSN,IQGAP1,JUP,KEAP1,LIMK1,MAPK1,PIK3CG,RAB8B,RAC2,RAP1A,RHOA,RHOB,RHOC,RRAS,RRAS2,TUBB,TUBB4A,TUBB4B,VCL,ZYX
GÎ±12/13 Signaling	0.638	0.11	1.069	AKT1,ARHGEF1,IKBKG,MAPK1,MYL12A,MYL6,PIK3CG,RAP1A,RELA,RHOA,ROCK2,RRAS,RRAS2,VAV1
GÎ±i Signaling	0.55	0.106	-0.302	GNAI2,GNAI3,GNB1,GNB2,GNB3,GNG12,GRM7,MAPK1,PRKACB,RAP1A,RRAS,RRAS2,STAT3
GÎ±q Signaling	2.19	0.157	1.342	AKT1,Cdc42,CSK,GNAQ,GNB1,GNB2,GNB3,GNG12,IKBKG,ITPR1,ITPR2,MAPK1,PIK3CG,PLCB1,PLCB3,PLCG2,PLD4,PPP3R1,RAC2,RELA,RHOA,RHOB,RHOC,ROCK2
GÎ±s Signaling	0	0.0673	-2.236	GNB1,GNB2,GNB3,GNG12,MAPK1,PRKACB,RAP1A
Glioblastoma Multiforme Signaling	1.24	0.13	0.471	AKT1,Cdc42,ITPR1,ITPR2,MAPK1,MTOR,PDIA3,PIK3CG,PLCB1,PLCB3,PLCD1,PLCG2,PTEN,RAC2,RAP1A,RHOA,RHOB,RHOC,RRAS,RRAS2,TSC1
Glioma Invasiveness Signaling	0.907	0.141	0	Cdc42,MAPK1,PIK3CG,RAC2,RAP1A,RHOA,RHOB,RHOC,RRAS,RRAS2
Glioma Signaling	0.75	0.119	0.302	AKT1,CAMK2G,IDH1,IDH3G,IGF2R,MAPK1,MTOR,PIK3CG,PLCG2,PTEN,RAP1A,RRAS,RRAS2
Glucocorticoid Receptor Signaling	1.95	0.127	NaN	AKT1,ANXA1,ARID1A,CCNH,CD163,FGG,FKBP4,FKBP5,GTF2B,HLTF,HSP90AA1,HSP90AB1,HSP90B1,HSPA2,HSPA5,HSPA8,HSPA9,ICAM1,IKBKG,IL1RN,KRT12,KRT76,MAPK1,NR3C1,PCK2,PIK3CG,PPP3R1,PRKACB,RAP1A,RELA,RRAS,RRAS2,SLPI,SMAD2,SMARCD2,STAT1,STAT3,SUMO1,TSG101,UBE2I
Gluconeogenesis I	1.43	0.25	0.816	ENO1,ENO3,GPI,MDH1,MDH2,PGAM2
Glucose and Glucose-1-phosphate Degradation	0.996	0.3	NaN	HK3,PGM1,PGM3
Glutamate Biosynthesis II	0.79	1	NaN	GLUD1
Glutamate Degradation II	0.493	0.333	NaN	GOT1
Glutamate Degradation X	0.79	1	NaN	GLUD1
Glutamate Receptor Signaling	0	0.0714	NaN	GLS,GLUL,GNB1,GNG5
Glutamate Receptor Signaling	0	0.0536	NaN	GNB1,GNB3,GRM7
Glutaryl-CoA Degradation	2.18	0.375	1.342	ACAA2,ACAT2,HADHA,HADHB,HSD17B4,PARK7
Glutathione Biosynthesis	0.493	0.333	NaN	GCLM
Glutathione Redox Reactions I	1.75	0.3	-0.816	GPX7,GSR,GSTK1,GSTZ1,MGST1,PRDX6
Glutathione Redox Reactions II	1.04	0.5	NaN	GSR,PDIA3
Glutathione-mediated Detoxification	1.37	0.24	-0.816	ANPEP,GSTK1,GSTM3,GSTM5,GSTZ1,MGST1
Glycerol Degradation I	0.312	0.167	NaN	GPD2
Glycerol-3-phosphate Shuttle	0.493	0.333	NaN	GPD2
Glycine Betaine Degradation	0.184	0.1	NaN	SDSL
Glycine Degradation (Creatine Biosynthesis)	0.59	0.5	NaN	GAMT
Glycogen Biosynthesis II (from UDP-D-Glucose)	1.47	0.5	NaN	GBE1,GYG1,UGP2
Glycogen Degradation II	1.47	0.364	1	MTAP,PGM1,PGM3,PYGL
Glycogen Degradation III	1.89	0.385	0.447	GAA,MTAP,PGM1,PGM3,PYGL
Glycolysis I	2.58	0.348	0	ENO1,ENO3,GPI,PFKL,PFKP,PGAM2,PKM,TPI1
GM-CSF Signaling	1.47	0.171	-1.508	AKT1,CAMK2G,LYN,MAPK1,PIK3CG,PPP3R1,RACK1,RAP1A,RRAS,RRAS2,STAT1,STAT3
GNRH Signaling	0.451	0.0958	-1	CAMK2G,GNAI2,GNAI3,GNAQ,GNB1,GNB3,ITPR1,ITPR2,MAPK1,PLCB1,PLCB3,PRKACB,RAP1A,RELA,RRAS,RRAS2
GP6 Signaling Pathway	0.275	0.0862	1.897	AKT1,FCER1G,FGG,ITPR1,LCP2,LYN,PIK3CG,PLCG2,RASGRP2,TLN1
GPCR-Mediated Integration of Enteroendocrine Signaling Exemplified by an L Cell	1.18	0.157	0.302	GNAI2,GNAI3,GNAQ,ITPR1,ITPR2,PDIA3,PLCB1,PLCB3,PLCD1,PLCG2,PRKACB
GPCR-Mediated Nutrient Sensing in Enteroendocrine Cells	0.58	0.109	0.577	GNAI2,GNAI3,GNAQ,GNG12,ITPR1,ITPR2,PDIA3,PLCB1,PLCB3,PLCD1,PLCG2,PRKACB
G-Protein Coupled Receptor Signaling	0	0.0787	NaN	AKT1,APEX1,CAMK2G,GNAI2,GNAI3,GNAQ,GRM7,IKBKG,LAMTOR3,MAPK1,PDE2A,PIK3CG,PLCB1,PLCB3,PRKACB,RAP1A,RELA,RRAS,RRAS2,SMPDL3B,STAT3
Graft-versus-Host Disease Signaling	0.796	0.158	NaN	FCER1G,HLA-A,HLA-DQA1,HLA-DQB1,HLA-E,IL1RN
Granulocyte Adhesion and Diapedesis	0.556	0.103	NaN	Ccl6,CXCR4,EZR,GLG1,GNAI2,GNAI3,ICAM1,IL1RAP,IL1RN,ITGAM,ITGB2,MMP12,MSN,PF4,SELPLG,TNFRSF1B
Granzyme A Signaling	1.19	0.286	NaN	APEX1,H1-0,H1-2,NME1
Granzyme B Signaling	1.1	0.267	0	CASP8,CYCS,LMNB1,LMNB2
Growth Hormone Signaling	0.759	0.132	0.333	IGFBP3,MAPK1,PIK3CG,PLCG2,PTPN6,RPS6KA3,RPS6KA4,STAT1,STAT3
Guanine and Guanosine Salvage I	0.59	0.5	NaN	PNP
Guanosine Nucleotides Degradation III	2.77	0.5	0.816	GDA,NT5C2,NT5C3A,NT5C3B,NT5E,PNP
Gustation Pathway	0	0.0786	NaN	GNB1,GNG5,ITPR1,ITPR2,ITPR3,P2RX4,PDE12,PDE2A,PRKAG1,PRKAR1A,SMPDL3B
Gustation Pathway	0	0.0714	NaN	APEX1,GNB1,GNB3,ITPR1,ITPR2,P2RX4,P2RX7,PDE2A,PRKACB,SMPDL3B
Hematopoiesis from Pluripotent Stem Cells	0	0.0541	NaN	FCER1G,IGHM
Heme Biosynthesis from Uroporphyrinogen-III I	0.419	0.25	NaN	FECH
Heme Biosynthesis II	0.207	0.111	NaN	FECH
Heparan Sulfate Biosynthesis	0	0.058	-1	AARS1,LIPE,PRDX6,TARS2
Heparan Sulfate Biosynthesis	0	0.0145	NaN	PRDX6
Heparan Sulfate Biosynthesis (Late Stages)	0	0.0645	-1	AARS1,LIPE,PRDX6,TARS2
Heparan Sulfate Biosynthesis (Late Stages)	0	0.0161	NaN	PRDX6
Hepatic Cholestasis	0	0.046	NaN	CD14,IKBKG,IL1RAP,IL1RN,IRAK3,PRKACB,RELA,TNFRSF1B
Hepatic Fibrosis / Hepatic Stellate Cell Activation	0	0.067	NaN	BAX,CD14,FN1,ICAM1,IGFBP3,IL1RAP,MYH9,MYL6,RELA,SMAD2,STAT1,TNFRSF1B
Hepatic Fibrosis Signaling Pathway	0.807	0.102	2.333	AKT1,Cdc42,CYBB,FTH1,FTL,GNAI2,GNAI3,ICAM1,IKBKG,IL1RAP,IL1RN,IRAK3,MAPK1,MTOR,MYL12A,MYL6,PDK1,PIK3CG,PLCG2,PRKACB,PTEN,RAC2,RAP1A,RELA,RHOA,RHOB,RHOC,ROCK2,RRAS,RRAS2,SDHB,SMAD2,SOD2,STAT3,TFRC,TNFRSF1B
HER-2 Signaling in Breast Cancer	0.244	0.0854	NaN	AKT1,ITGB2,PIK3CG,RAP1A,RRAS,RRAS2,TSC1
Hereditary Breast Cancer Signaling	0.646	0.109	NaN	AKT1,ARID1A,HDAC1,HDAC2,HDAC6,HLTF,NPM1,PIK3CG,PTEN,RAP1A,RPA1,RRAS,RRAS2,SFN,SMARCD2
HGF Signaling	0	0.0741	-0.707	AKT1,MAPK1,PIK3CG,PLCG2,RAP1A,RRAS,RRAS2,STAT3
HIF1Î± Signaling	2.19	0.146	-0.557	AKT1,APEX1,CAMK2G,CYBB,ELOC,GPI,HK3,HSP90AA1,HSPA2,HSPA5,HSPA8,HSPA9,KDM1A,LDHA,MAPK1,MMP12,MTOR,PIK3CG,PKM,PLCG2,PPP3R1,RACK1,RAP1A,RPS6,RRAS,RRAS2,SLC2A1,STAT3,VIM
HIPPO signaling	0.662	0.12	-0.816	Ppp1cc,PPP1R12A,PPP1R7,PPP2R2A,PPP2R5A,SFN,SMAD2,STK3,YWHAB,YWHAE
Histamine Degradation	1.1	0.267	0	ALDH1A2,ALDH2,ALDH3A2,ALDH9A1
Histidine Degradation III	1.19	0.375	NaN	HAL,MTHFD1,MTHFD1L
Histidine Degradation VI	0	0.0667	NaN	HAL
HMGB1 Signaling	0.364	0.0915	0.577	AKT1,Cdc42,ICAM1,MAPK1,PIK3CG,RAC2,RAP1A,RELA,RHOA,RHOB,RHOC,RRAS,RRAS2,TNFRSF1B
HOTAIR Regulatory Pathway	0.863	0.117	0.471	AGO2,AKT1,ATG3,ELAVL1,HDAC1,HDAC2,ICAM1,KDM1A,MMP12,PIK3CG,PTEN,RBBP4,RELA,RHOC,ROCK2,STAT3,STK38,VIM
Human Embryonic Stem Cell Pluripotency	0	0.0227	NaN	AKT1,PIK3CG,SMAD2
Huntington's Disease Signaling	5.9	0.194	0.655	AKT1,AP2A2,ATP5F1A,ATP5F1B,ATP5F1C,ATP5PF,BAX,CAPN2,CAPNS1,CASP1,CASP4,CASP7,CASP8,CLTA,CLTC,CTSD,CYCS,DCTN1,DNAJC5,GNAQ,GNB1,GNB2,GNB3,GNG12,HDAC1,HDAC2,HDAC6,HSPA2,HSPA5,HSPA8,HSPA9,ITPR1,MAPK1,MTOR,PIK3CG,PLCB1,PLCB3,PSME1,PSME4,SDHB,TCERG1,TGM2,VAMP3,VTI1A
Hypoxia Signaling in the Cardiovascular System	1.33	0.162	NaN	AKT1,HSP90AA1,HSP90AB1,HSP90B1,LDHA,P4HB,PTEN,SUMO1,UBE2I,UBE2J1,UBE2L3,UBE2N
Î±-Adrenergic Signaling	2.19	0.183	1.155	GNAI2,GNAI3,GNAQ,GNB1,GNB2,GNB3,GNG12,ITPR1,ITPR2,MAPK1,PHKA2,PLCG2,PRKACB,PYGL,RAP1A,RRAS,RRAS2
Î³-glutamyl Cycle	0.996	0.3	NaN	ANPEP,GCLM,GGCT
Î³-linolenate Biosynthesis II (Animals)	0.332	0.125	NaN	ACSL1,SLC27A4
iCOS-iCOSL Signaling in T Helper Cells	1.5	0.154	1.941	AKT1,CAMK2G,CSK,FCER1G,HLA-A,HLA-DQA1,HLA-DQB1,IKBKG,ITPR1,ITPR2,LCP2,PIK3CG,PPP3R1,PTEN,RELA,VAV1
IGF-1 Signaling	1.56	0.157	-0.302	AKT1,CSNK2A1,CSNK2A2,CSNK2B,IGFBP2,IGFBP3,MAPK1,PIK3CG,PRKACB,RAP1A,RRAS,RRAS2,SFN,STAT3,YWHAB,YWHAE
IL-1 Signaling	1.16	0.146	0	GNAI2,GNAI3,GNAQ,GNB1,GNB2,GNB3,GNG12,IKBKG,IL1RAP,IRAK3,MAPK1,PRKACB,RELA
IL-10 Signaling	0.796	0.136	NaN	CD14,IKBKG,IL1RAP,IL1RN,MAP4K4,MAPK1,RELA,STAT3,TYK2
IL-12 Signaling and Production in Macrophages	0.668	0.114	NaN	AKT1,ALOX15,APOB,APOE,IKBKG,LYZ,MAPK1,PCYOX1,PIK3CG,RELA,STAT1,STAT6,TLR2
IL-15 Production	0	0.0696	0	AATK,CSF1R,CSK,FGR,LYN,RELA,STAT1,TYK2
IL-15 Signaling	1.37	0.164	0	AKT1,AKT1S1,MAPK1,MTOR,PIK3CG,RAP1A,RELA,RRAS,RRAS2,STAT3,STAT6,TYK2
IL-17 Signaling	0.33	0.0946	NaN	AKT1,MAPK1,PIK3CG,RAP1A,RELA,RRAS,RRAS2
IL-17A Signaling in Airway Cells	0.717	0.133	0	AKT1,IKBKG,MAPK1,PIK3CG,PTEN,RELA,STAT3,TYK2
IL-17A Signaling in Fibroblasts	0.246	0.0938	NaN	IKBKG,MAPK1,RELA
IL-17A Signaling in Gastric Cells	0.206	0.0909	NaN	MAPK1,RELA
IL-2 Signaling	0.924	0.148	-0.816	AKT1,CSNK2A1,CSNK2A2,CSNK2B,MAPK1,PIK3CG,RAP1A,RRAS,RRAS2
IL-22 Signaling	1.01	0.208	-1.342	AKT1,MAPK1,STAT1,STAT3,TYK2
IL-23 Signaling Pathway	0.425	0.114	0.447	AKT1,PIK3CG,RELA,STAT3,TYK2
IL-3 Signaling	0.971	0.141	-0.905	AKT1,MAPK1,PIK3CG,PPP3R1,PTPN6,RAP1A,RRAS,RRAS2,STAT1,STAT3,STAT6
IL-4 Signaling	2.4	0.2	NaN	AKT1,HLA-A,HLA-DQA1,HLA-DQB1,INPP5F,INPPL1,IRF4,MTOR,NR3C1,PIK3CG,PTPN6,RAP1A,RRAS,RRAS2,STAT6,TYK2
IL-6 Signaling	1.27	0.139	-1	AKT1,CD14,CSNK2A1,CSNK2A2,CSNK2B,IKBKG,IL1RAP,IL1RN,MAP4K4,MAPK1,PIK3CG,RAP1A,RELA,RRAS,RRAS2,STAT3,TNFRSF1B
IL-7 Signaling Pathway	0.59	0.117	-0.707	AKT1,BAK1,BAX,IGHM,LYN,MAPK1,PIK3CG,SLC2A1,STAT1
IL-8 Signaling	3.79	0.178	1.257	AKT1,ARRB2,BAX,Cdc42,CSTB,CYBB,GNAI2,GNAI3,GNB1,GNB2,GNB3,GNG12,ICAM1,IKBKG,IQGAP1,IRAK3,ITGAM,ITGAX,ITGB2,LIMK1,MAP4K4,MAPK1,MTOR,PIK3CG,PLD4,RAC2,RAP1A,RELA,RHOA,RHOB,RHOC,ROCK2,RRAS,RRAS2
IL-9 Signaling	0.431	0.121	0	PIK3CG,RELA,STAT1,STAT3
ILK Signaling	3.63	0.178	1.961	ACTG1,ACTN1,ACTN4,AKT1,ARHGEF6,Cdc42,CFL1,DSP,FLNB,FN1,ILKAP,ITGB2,LIMS1,MAPK1,MTOR,MYH9,MYL6,PIK3CG,PPP1R12A,PPP2R2A,PPP2R5A,PTEN,RAC2,RELA,RHOA,RHOB,RHOC,RICTOR,RPS6KA4,RSU1,VCL,VIM
Induction of Apoptosis by HIV1	1.53	0.183	0.905	BAK1,BAX,CASP8,CXCR4,CYCS,ELP1,IKBKG,NAIP,RELA,SLC25A13,TNFRSF1B
Inflammasome pathway	1.3	0.263	-0.447	CASP1,CASP8,NAIP,P2RX7,PYCARD
Inhibition of Angiogenesis by TSP1	0.233	0.0909	NaN	AKT1,CD36,MAPK1
Inhibition of ARE-Mediated mRNA Degradation Pathway	2.25	0.172	-1.342	AGO2,AKT1,CNOT3,EXOSC1,EXOSC2,EXOSC3,EXOSC5,EXOSC8,EXOSC9,MAPK1,PABPN1,PPP2R2A,PPP2R5A,PRKACB,PSME1,PSME4,SFN,TNFRSF1B,YWHAB,YWHAE
Inhibition of Matrix Metalloproteases	0	0.0541	NaN	ADAM17,MMP12
iNOS Signaling	0.889	0.159	0.378	CD14,IKBKG,IRAK3,MAPK1,RELA,STAT1,TYK2
Inosine-5'-phosphate Biosynthesis II	0.493	0.333	NaN	ATIC
Insulin Receptor Signaling	1.57	0.145	0	ACLY,AKT1,EIF2B4,EIF2B5,INPP5F,INPPL1,MAPK1,MTOR,PIK3CG,Ppp1cc,PPP1R12A,PPP1R7,PRKACB,PTEN,PTPN1,RAP1A,RRAS,RRAS2,STX4,TSC1
Insulin Secretion Signaling Pathway	3.79	0.167	0.48	AGO2,CAMK2G,EIF2B4,EIF2B5,EIF2S2,EIF4A1,EIF4A3,EIF4G1,EIF4G2,EIF4G3,FGR,GNAQ,ITPR1,ITPR2,LYN,MAPK1,MTOR,PABPC1,PDIA3,PIK3CG,PLCB1,PLCB3,PLCD1,PLCG2,PRKACB,RAP1A,SEC11A,SEC11C,SEC61A1,SLC2A1,SRP14,SRP68,SSR4,STAT1,STAT3,STAT6,TYK2,VAMP3,VTI1A
Integrin Signaling	4.26	0.181	2.121	ACTG1,ACTN1,ACTN4,AKT1,ARF1,ARPC2,ARPC5,ASAP1,CAPN2,CAPNS1,Cdc42,CTTN,GIT1,GSN,ILKAP,ITGAM,ITGAX,ITGB2,LIMS1,MAPK1,MYL12A,PIK3CG,PLCG2,PPP1R12A,PTEN,RAC2,RAP1A,RHOA,RHOB,RHOC,RRAS,RRAS2,TLN1,VCL,Wasl,WIPF1,ZYX
Interferon Signaling	2.95	0.323	-0.632	BAK1,BAX,IFI35,IFITM2,IFITM3,PSMB8,RELA,STAT1,TAP1,TYK2
Intrinsic Prothrombin Activation Pathway	0	0.0769	NaN	F10,F13A1,FGG
Iron homeostasis signaling pathway	1.09	0.131	NaN	ATP6V0A1,ATP6V0D2,ATP6V1A,ATP6V1D,CD163,FECH,FTH1,FTL,HBA1/HBA2,HSPA9,MAPK1,NFS1,SMAD2,STAT3,STEAP3,TFRC,TYK2
Isoleucine Degradation I	3.63	0.5	0	ACAA2,ACADSB,ACAT2,AUH,BCAT2,HADHA,HADHB,HSD17B4
JAK/Stat Signaling	2.06	0.188	-0.258	AKT1,GNAQ,MAPK1,MTOR,PIK3CG,PTPN1,PTPN6,RAP1A,RELA,RRAS,RRAS2,STAT1,STAT3,STAT6,TYK2
Ketogenesis	2.98	0.545	1.342	ACAA2,ACAT2,HADHA,HADHB,HMGCL,HMGCS1
Ketolysis	1.75	0.444	NaN	ACAA2,ACAT2,HADHA,HADHB
Kinetochore Metaphase Signaling Pathway	0.724	0.12	1.155	BUB3,CDC26,CENPE,ENSA,MACROH2A1,Ppp1cc,PPP1R12A,PPP1R7,PPP2R5A,Ppp2r5c,SMC3,STAG2
Lactose Degradation III	0.419	0.25	NaN	GLB1
L-carnitine Biosynthesis	0.493	0.333	NaN	ALDH9A1
L-cysteine Degradation I	0.419	0.25	NaN	GOT1
L-cysteine Degradation III	1.56	1	NaN	GOT1,MPST
Leptin Signaling in Obesity	0.863	0.137	-1	AKT1,MAPK1,PDIA3,PIK3CG,PLCB1,PLCB3,PLCD1,PLCG2,PRKACB,STAT3
Leucine Degradation I	1.08	0.333	NaN	AUH,BCAT2,HMGCL
Leukocyte Extravasation Signaling	2.62	0.157	1.569	ACTG1,ACTN1,ACTN4,AFDN,CTNNA1,CTNND1,CTTN,CXCR4,CYBB,EZR,GNAI2,GNAI3,ICAM1,ITGAM,ITGB2,MAPK1,MMP12,MSN,MYL6,PIK3CG,PLCG2,RAC2,RAP1A,RHOA,ROCK2,SELPLG,VAV1,VCL,Wasl,WIPF1
Leukotriene Biosynthesis	0	0.0769	NaN	LTA4H
Lipid Antigen Presentation by CD1	1.75	0.3	NaN	AP2A2,B2M,CALR,CANX,FCER1G,PDIA3
LPS/IL-1 Mediated Inhibition of RXR Function	1.81	0.137	-2.111	ABCG1,ACOX1,ACOX3,ACSL1,ALDH1A2,ALDH2,ALDH3A2,ALDH9A1,APOE,CAT,CD14,CPT1A,CPT2,FABP4,FABP5,FMO5,GSTK1,GSTM3,GSTM5,GSTZ1,HMGCS1,IL1RAP,IL1RN,MAOA,MGST1,PLTP,SLC27A4,TNFRSF1B
LPS-stimulated MAPK Signaling	0.397	0.1	0	CD14,IKBKG,MAPK1,PIK3CG,RAP1A,RELA,RRAS,RRAS2
L-serine Degradation	0.493	0.333	NaN	SDSL
LXR/RXR Activation	1.59	0.155	0.277	ABCG1,ACACA,APOB,APOE,CD14,CD36,FASN,IL1RAP,IL1RN,LPL,LYZ,MSR1,PCYOX1,PLTP,PON3,RELA,TNFRSF1B
Lymphotoxin Î² Receptor Signaling	0.67	0.135	0.816	AKT1,CYCS,ELP1,IKBKG,MAPK1,PIK3CG,RELA
Macropinocytosis Signaling	1.04	0.147	0.816	ACTN4,CD14,CSF1R,ITGB2,MRC1,PIK3CG,PLCG2,RAP1A,RHOA,RRAS,RRAS2
Maturity Onset Diabetes of Young (MODY) Signaling	0	0.0566	NaN	APOB,APOE,OGDH
Mechanisms of Viral Exit from Host Cells	1.42	0.205	NaN	ACTG1,CHMP3,LMNB1,LMNB2,SH3GL1,SNF8,TSG101,VPS4A
Melanocyte Development and Pigmentation Signaling	0.668	0.118	0	MAPK1,PIK3CG,PLCG2,PRKACB,PTPN6,RAP1A,RPS6KA3,RPS6KA4,RRAS,RRAS2,SH2B2
Melanoma Signaling	0.721	0.14	-0.816	AKT1,MAPK1,PIK3CG,PTEN,RAP1A,RRAS,RRAS2
Melatonin Degradation I	0	0.0444	NaN	POR,Sult1a1
Melatonin Degradation II	0.419	0.25	NaN	MAOA
Melatonin Signaling	1.2	0.159	-0.302	CAMK2G,GNAI2,GNAI3,GNAQ,MAPK1,PDIA3,PLCB1,PLCB3,PLCD1,PLCG2,PRKACB
Methionine Degradation I (to Homocysteine)	0.264	0.105	NaN	AHCYL2,PRMT3
Methylglyoxal Degradation I	1.23	0.667	NaN	GLO1,HAGH
Methylglyoxal Degradation III	0.876	0.211	NaN	AKR1A1,AKR1B1,Akr1b7,PTGR2
Methylmalonyl Pathway	1.96	0.75	NaN	MCEE,MMUT,PCCB
Methylthiopropionate Biosynthesis	0.79	1	NaN	ADI1
Mevalonate Pathway I	2.58	0.462	1.342	ACAA2,ACAT2,HADHA,HADHB,HMGCS1,PMVK
MIF Regulation of Innate Immunity	0.495	0.125	0.447	CD14,CD74,MAPK1,PLA2G4A,RELA
MIF-mediated Glucocorticoid Regulation	1.01	0.188	0	CD14,CD74,MAPK1,NR3C1,PLA2G4A,RELA
Mismatch Repair in Eukaryotes	0	0.0625	NaN	RPA1
Mitochondrial Dysfunction	7.85	0.244	NaN	AIFM1,ATP5F1A,ATP5F1B,ATP5F1C,ATP5MF,ATP5PD,ATP5PF,CASP8,CAT,COX15,COX4I1,COX5A,CPT1A,CYC1,CYCS,FIS1,GPD2,GPX7,GSR,MAOA,MT-CO3,MT-CYB,MT-ND4,NDUFAF2,NDUFB2,NDUFB7,NDUFS4,NDUFS6,NDUFS8,NDUFV2,OGDH,PARK7,PSEN2,SDHB,SDHC,SDHD,SOD2,UQCR10,UQCRC1
Mitochondrial L-carnitine Shuttle Pathway	0.987	0.235	1	ACSL1,CPT1A,CPT2,SLC27A4
Mitotic Roles of Polo-Like Kinase	0.848	0.141	NaN	CDC26,HSP90AA1,HSP90AB1,HSP90B1,PPP2R2A,PPP2R5A,SLK,SMC3,STAG2
Molecular Mechanisms of Cancer	0.45	0.0895	NaN	AKT1,ARHGEF1,ARHGEF6,BAK1,BAX,CAMK2G,CASP7,CASP8,Cdc42,CDK9,CTNNA1,CTNND1,CYCS,GNAI2,GNAI3,GNAQ,LAMTOR3,MAPK1,NAIP,PIK3CG,PLCB1,PLCB3,PRKACB,PSEN2,RAC2,RAP1A,RELA,RHOA,RHOB,RHOC,RRAS,RRAS2,SMAD2,TYK2
Molybdenum Cofactor Biosynthesis	1.04	0.5	NaN	GPHN,NFS1
Mouse Embryonic Stem Cell Pluripotency	0.191	0.0792	-0.707	AKT1,MAPK1,PIK3CG,RAP1A,RRAS,RRAS2,STAT3,TYK2
MSP-RON Signaling Pathway	0.272	0.0909	NaN	ACTG1,ITGAM,ITGB2,PIK3CG,TLR2
mTOR Signaling	10.8	0.253	0.894	AKT1,AKT1S1,Cdc42,EIF3A,EIF3D,EIF3F,EIF3I,EIF4A1,EIF4A3,EIF4G1,EIF4G2,EIF4G3,MAPK1,MTOR,PIK3CG,PLD4,PPP2R2A,PPP2R5A,RAC2,RAP1A,RHEB,RHOA,RHOB,RHOC,RICTOR,RPS10,RPS11,RPS14,RPS15,RPS16,RPS17,RPS18,RPS20,RPS23,RPS24,RPS25,RPS28,RPS29,RPS3,RPS4Y1,RPS5,RPS6,RPS6KA3,RPS6KA4,RPS8,RPS9,RPSA,RRAS,RRAS2,TSC1
Myc Mediated Apoptosis Signaling	0.548	0.125	0	BAX,CASP8,CYCS,IKBKG,PRKACB,TNFRSF1B
Myo-inositol Biosynthesis	0.903	0.4	NaN	INPP5F,ISYNA1
N-acetylglucosamine Degradation I	0.493	0.333	NaN	GNPDA2
N-acetylglucosamine Degradation II	0.419	0.25	NaN	GNPDA2
NAD Biosynthesis III	0.419	0.25	NaN	NAMPT
NAD Phosphorylation and Dephosphorylation	0.538	0.2	NaN	ACP1,ACP2
NAD Salvage Pathway II	1.57	0.273	0	ACP1,ACP2,NT5C2,NT5C3A,NT5C3B,NT5E
Natural Killer Cell Signaling	2.53	0.161	1.732	AKT1,B2M,CFL1,FCER1G,HLA-A,HLA-E,HSPA2,HSPA5,HSPA8,HSPA9,LAIR1,LCP2,LIMK1,MAPK1,MTOR,PIK3CG,PLCG2,PTPN6,RAC2,RAP1A,RELA,RRAS,RRAS2,TYK2,VAV1,Wasl,WIPF1
Necroptosis Signaling Pathway	1.98	0.155	0.426	CAMK2G,CAPN2,CAPNS1,CASP1,CASP8,CYBB,GLUD1,IKBKG,PGAM5,PLA2G4A,PPP3R1,PYCARD,PYGL,RIPK3,SLC25A13,STAT1,TIMM10,TIMM8A,TIMM9,TNFRSF1B,TOMM34,TSPO
NER Pathway	0.724	0.12	0.905	CCNH,Cops2,COPS3,COPS4,COPS8,DDB1,HMGN1,LIG3,RPA1,UBE2I,UBE2N,USP7
Netrin Signaling	0	0.0469	NaN	PPP3R1,PRKACB,RAC2
Neuregulin Signaling	1.01	0.137	0	ADAM17,AKT1,HSP90AA1,HSP90AB1,HSP90B1,MAPK1,MTOR,PLCG2,PTEN,RAP1A,RPS6,RRAS,RRAS2
Neuroinflammation Signaling Pathway	0.821	0.105	0.392	AKT1,B2M,CASP1,CASP8,CSF1R,CYBB,HLA-A,HLA-DQA1,HLA-DQB1,HLA-E,ICAM1,IDE,IKBKG,IRAK3,MAPK1,NAIP,P2RX7,PIK3CG,PLA2G4A,PLCG2,PPP3R1,PSEN2,PYCARD,RELA,SOD2,STAT1,Tlr13,TLR2,TYK2
Neuropathic Pain Signaling In Dorsal Horn Neurons	0.745	0.121	0	CAMK2G,GRM7,ITPR1,ITPR2,MAPK1,PDIA3,PIK3CG,PLCB1,PLCB3,PLCD1,PLCG2,PRKACB
Neuroprotective Role of THOP1 in Alzheimer's Disease	0.642	0.114	0.707	CMA1,DPP4,F7,HLA-A,HLA-E,IDE,PREP,PRKACB,THOP1,TPP1,TPSAB1/TPSB2,YWHAE
Neurotrophin/TRK Signaling	0.192	0.08	-0.816	AKT1,MAPK1,PIK3CG,RAP1A,RRAS,RRAS2
NF-ÎºB Activation by Viruses	0.676	0.122	0.632	AKT1,ELP1,IKBKG,ITGB2,MAPK1,PIK3CG,RAP1A,RELA,RRAS,RRAS2
NF-ÎºB Signaling	1.69	0.14	1.633	AKT1,CASP8,CSNK2A1,CSNK2A2,CSNK2B,FCER1G,HDAC1,HDAC2,IGF2R,IKBKG,IL1RN,IRAK3,MALT1,MAP4K4,PIK3CG,PLCG2,PRKACB,RAP1A,RELA,RRAS,RRAS2,TLR2,TNFRSF1B,UBE2N
NGF Signaling	0.876	0.125	0.277	AKT1,BAX,IKBKG,MAPK1,PIK3CG,PLCG2,RAP1A,RELA,RHOA,ROCK2,RPS6KA3,RPS6KA4,RRAS,RRAS2
Nicotine Degradation II	0	0.0364	NaN	FMO5,POR
Nicotine Degradation III	0	0.0426	NaN	FMO5,POR
Nitric Oxide Signaling in the Cardiovascular System	0.638	0.116	-0.632	AKT1,HSP90AA1,HSP90AB1,HSP90B1,ITPR1,ITPR2,MAPK1,PDE2A,PIK3CG,PRKACB,SLC7A1
nNOS Signaling in Neurons	0	0.0667	NaN	CAPN2,CAPNS1,PPP3R1
Non-Small Cell Lung Cancer Signaling	0.493	0.11	0	AKT1,ITPR1,ITPR2,MAPK1,PIK3CG,RAP1A,RRAS,RRAS2
Noradrenaline and Adrenaline Degradation	1.14	0.207	0	AKR1A1,ALDH1A2,ALDH2,ALDH3A2,ALDH9A1,MAOA
Notch Signaling	0	0.0556	NaN	ADAM17,PSEN2
Notch Signaling	0	0.0556	NaN	ADAM17,NCSTN
NRF2-mediated Oxidative Stress Response	5.58	0.207	-0.229	ACTG1,AKR1A1,AKT1,BACH1,CAT,CCT7,CUL3,DNAJA1,DNAJB14,DNAJB4,DNAJC10,DNAJC5,DNAJC8,ERP29,FKBP5,FTH1,FTL,GCLM,GSR,GSTK1,GSTM3,GSTM5,GSTZ1,HACD3,KEAP1,MAPK1,MGST1,NQO2,PIK3CG,PPIB,RAP1A,RRAS,RRAS2,SOD2,SQSTM1,TXNRD1,USP14
Nucleotide Excision Repair Pathway	0	0.0606	NaN	CCNH,RPA1
Nur77 Signaling in T Lymphocytes	0.67	0.129	2.121	CYCS,FCER1G,HDAC1,HDAC2,MAPK1,PDK1,PPP3R1,RPS6KA3
Oleate Biosynthesis II (Animals)	0.159	0.0909	NaN	UFSP2
Oncostatin M Signaling	0.955	0.167	-1.134	MAPK1,RAP1A,RRAS,RRAS2,STAT1,STAT3,TYK2
Opioid Signaling Pathway	1.32	0.122	-0.192	AKT1,AP2A2,ARRB2,CAMK2G,CLTA,CLTC,FGR,GNAI2,GNAI3,GNB1,GNB3,ITPR1,ITPR2,LYN,MAPK1,OGFR,PDK1,PIK3CG,PLCB1,PPP3R1,PRKACB,RAC2,RAP1A,RGS19,RPS6KA3,RPS6KA4,RRAS,RRAS2,SIGMAR1
Osteoarthritis Pathway	0.36	0.0891	1.604	ANXA2,ANXA5,CASP1,CASP4,CASP7,CASP8,CTNNA1,FN1,IL1RAP,MMP12,MTOR,NAMPT,P2RX7,RELA,SIK3,SMAD2,TLR2,TNFRSF1B
Osteoarthritis Pathway	0	0.0743	0	ANXA5,CASP1,CASP6,FADD,FN1,ITGA4,ITGB1,LRP1,MTOR,MYBBP1A,NFKB2,PRKAG1,RAC1,RELA,TLR2
Ovarian Cancer Signaling	0	0.073	-0.707	AKT1,MAPK1,MTOR,PIK3CG,PRKACB,PTEN,PTGS1,RAP1A,RRAS,RRAS2
OX40 Signaling Pathway	0.446	0.108	NaN	B2M,FCER1G,HLA-A,HLA-DQA1,HLA-DQB1,HLA-E,RELA
Oxidative Ethanol Degradation III	2.06	0.353	0.816	ACSL1,ACSS1,ALDH1A2,ALDH2,ALDH3A2,ALDH9A1
Oxidative Phosphorylation	5.09	0.25	2.6	ATP5F1A,ATP5F1B,ATP5F1C,ATP5MF,ATP5PD,ATP5PF,COX15,COX4I1,COX5A,CYC1,CYCS,MT-CO3,MT-CYB,MT-ND4,NDUFB2,NDUFB7,NDUFS4,NDUFS6,NDUFS8,NDUFV2,SDHB,SDHC,SDHD,UQCR10,UQCRC1
Oxidized GTP and dGTP Detoxification	0.493	0.333	NaN	RUVBL2
P2Y Purigenic Receptor Signaling Pathway	1.96	0.16	-0.943	AKT1,GNAI2,GNAI3,GNAQ,GNB1,GNB2,GNB3,GNG12,MAPK1,PDIA3,PIK3CG,PLCB1,PLCB3,PLCD1,PLCG2,PRKACB,RAP1A,RELA,RRAS,RRAS2
p38 MAPK Signaling	0.419	0.0982	1.265	HMGN1,IL1RAP,IL1RN,IRAK3,MAPKAPK3,PLA2G4A,RPS6KA3,RPS6KA4,STAT1,TIFA,TNFRSF1B
p53 Signaling	0	0.0745	-1.342	AKT1,BAX,HDAC1,PIK3CG,PML,PTEN,SFN
p70S6K Signaling	2.77	0.181	0	AKT1,EEF2,GNAI2,GNAI3,GNAQ,LYN,MAPK1,MTOR,PDIA3,PIK3CG,PLCB1,PLCB3,PLCD1,PLCG2,PPP2R2A,PPP2R5A,RAP1A,RPS6,RRAS,RRAS2,SFN,YWHAB,YWHAE
PAK Signaling	0.668	0.118	0	ARHGEF6,CFL1,GIT1,LIMK1,MAPK1,MYL12A,MYL6,PIK3CG,RAP1A,RRAS,RRAS2
Palmitate Biosynthesis I (Animals)	0.59	0.5	NaN	FASN
Pancreatic Adenocarcinoma Signaling	0.244	0.0841	0	AKT1,MAPK1,PIK3CG,PLD4,RELA,SMAD2,STAT1,STAT3,TYK2
Parkinson's Signaling	0.638	0.188	NaN	CYCS,MAPK1,PARK7
Paxillin Signaling	2.06	0.171	1.291	ACTG1,ACTN1,ACTN4,ARF1,ARHGEF6,CSK,GIT2,ITGAM,ITGAX,ITGB2,MAPK1,PIK3CG,PTPN12,RAP1A,RRAS,RRAS2,TLN1,VCL
PCP pathway	0	0.0667	-1	MAPK12,PFN3,RAC1,ROCK1
PCP pathway	0	0.0333	NaN	RHOA,ROCK2
PD-1, PD-L1 cancer immunotherapy pathway	1.87	0.172	-1.5	AKT1,B2M,CD274,CSK,CSNK2A1,CSNK2A2,CSNK2B,HLA-A,HLA-DQA1,HLA-DQB1,HLA-E,LCP2,PIK3CG,PTEN,TNFRSF1B,TYK2
PDGF Signaling	1.81	0.174	1.291	ACP1,CSNK2A1,CSNK2A2,CSNK2B,INPP5F,INPPL1,MAPK1,PIK3CG,PLCG2,RAP1A,RRAS,RRAS2,STAT1,STAT3,TYK2
PEDF Signaling	1.39	0.16	0.277	AKT1,CASP7,CASP8,IKBKG,MAPK1,PIK3CG,RAP1A,RELA,RHOA,ROCK2,RRAS,RRAS2,SOD2
Pentose Phosphate Pathway	0.538	0.2	NaN	RPIA,TALDO1
Pentose Phosphate Pathway (Non-oxidative Branch)	0.796	0.333	NaN	RPIA,TALDO1
PFKFB4 Signaling Pathway	0.24	0.0889	-2	GPI,HK3,MAPK1,PRKACB
Phagosome Formation	3.03	0.195	NaN	Cdc42,CLEC7A,FCER1G,FN1,ITGAM,ITGAX,ITGB2,MARCO,MRC1,MSR1,PDIA3,PIK3CG,PLCB1,PLCB3,PLCD1,PLCG2,RAC2,RHOA,RHOB,RHOC,Tlr13,TLR2
Phagosome Maturation	8.3	0.264	NaN	ATP6V0A1,ATP6V0D2,ATP6V1A,ATP6V1D,B2M,CALR,CANX,CTSA,CTSC,CTSD,CTSS,CTSV,CTSZ,CYBB,DYNC1H1,Dync1i2,DYNC1LI1,DYNLL1,DYNLT1,HLA-A,HLA-E,LAMP2,PRDX2,PRDX6,RAB7B,TAP1,TSG101,TUBB,TUBB4A,TUBB4B,VAMP3,VPS11,VPS18,VPS33A,VPS33B,VPS39,VTI1A
Phenylalanine Degradation I (Aerobic)	0.419	0.25	NaN	PCBD2
Phenylalanine Degradation IV (Mammalian, via Side Chain)	1.19	0.286	0	ALDH2,ALDH3A2,GOT1,MAOA
Phenylethylamine Degradation I	1.04	0.5	NaN	ALDH2,ALDH3A2
Phosphatidylglycerol Biosynthesis II (Non-plastidic)	0.449	0.136	NaN	AGPAT4,CDS2,MBOAT7
Phospholipase C Signaling	3.38	0.16	0.557	ARHGEF1,ARHGEF6,Cdc42,FCER1G,GNAQ,GNB1,GNB2,GNB3,GNG12,HDAC1,HDAC2,HDAC6,ITPR1,ITPR2,LCP2,LYN,MAPK1,MYL12A,MYL6,PEBP1,PLA2G4A,PLCB1,PLCB3,PLCD1,PLCG2,PLD4,PPP1R12A,PPP3R1,RAC2,RAP1A,RELA,RHOA,RHOB,RHOC,RPS6KA3,RRAS,RRAS2,TGM2
Phospholipases	0.539	0.119	0.378	PDIA3,PLA2G4A,PLCB1,PLCB3,PLCD1,PLCG2,PLD4
Phototransduction Pathway	0.192	0.0816	NaN	GNB1,GNB3,GNGT2,PRKACB
Phototransduction Pathway	0	0.0612	NaN	GNB1,PRKAG1,PRKAR1A
PI3K Signaling in B Lymphocytes	2.44	0.169	0.426	AKT1,CAMK2G,CD180,CD81,IKBKG,ITPR1,ITPR2,LYN,MALT1,MAPK1,PDIA3,PIK3CG,PLCB1,PLCB3,PLCD1,PLCG2,PPP3R1,PTEN,RAP1A,RELA,RRAS,RRAS2,VAV1
PI3K/AKT Signaling	1.64	0.139	-0.209	AKT1,HSP90AA1,HSP90AB1,HSP90B1,IKBKG,INPP5F,INPPL1,LIMS1,MAPK1,MTOR,PIK3CG,PPP2R2A,PPP2R5A,PTEN,RAP1A,RELA,RHEB,RRAS,RRAS2,SFN,TSC1,TYK2,YWHAB,YWHAE
PKCÎ¸ Signaling in T Lymphocytes	0.959	0.122	0.943	CAMK2G,FCER1G,HLA-A,HLA-DQA1,HLA-DQB1,IKBKG,LCP2,MALT1,MAPK1,PIK3CG,PLCG2,PPP3R1,RAC2,RAP1A,RELA,RRAS,RRAS2,VAV1
Polyamine Regulation in Colon Cancer	0.206	0.0909	NaN	PSME1,PSME4
PPAR Signaling	0.876	0.127	0.277	HSP90AA1,HSP90AB1,HSP90B1,IKBKG,IL1RAP,IL1RN,MAP4K4,MAPK1,RAP1A,RELA,RRAS,RRAS2,TNFRSF1B
PPARÎ±/RXRÎ± Activation	2.4	0.155	1.342	ACAA1,ACOX1,AP2A2,CD36,CKAP5,FASN,GNAQ,GPD2,HELZ2,HSP90AA1,HSP90AB1,HSP90B1,IKBKG,IL1RAP,LPL,MAP4K4,MAPK1,PDIA3,PLCB1,PLCB3,PLCD1,PLCG2,PRKACB,RAP1A,RELA,RRAS,RRAS2,SMAD2
Primary Immunodeficiency Signaling	0.297	0.0976	NaN	IGHM,IKBKG,TAP1,TAP2
Production of Nitric Oxide and Reactive Oxygen Species in Macrophages	2.57	0.16	0.816	AKT1,APOB,APOE,CAT,Cdc42,CYBB,IKBKG,LYZ,MAPK1,PCYOX1,PIK3CG,PLCG2,PPP1R12A,PPP1R7,PPP2R2A,PPP2R5A,PTPN6,RAC2,RAP1A,RELA,RHOA,RHOB,RHOC,SIRPA,STAT1,TLR2,TNFRSF1B,TYK2
Prolactin Signaling	0.545	0.113	-0.707	MAPK1,NR3C1,PIK3CG,PLCG2,RAP1A,RRAS,RRAS2,STAT1,STAT3
Proline Biosynthesis II (from Arginine)	0.36	0.2	NaN	OAT
Prostanoid Biosynthesis	0.996	0.3	NaN	PTGES2,PTGIS,PTGS1
Prostate Cancer Signaling	0.9	0.132	NaN	AKT1,HSP90AA1,HSP90AB1,HSP90B1,MAPK1,MTOR,PIK3CG,PTEN,RAP1A,RELA,RRAS,RRAS2
Protein Citrullination	0.36	0.2	NaN	PADI4
Protein Kinase A Signaling	2.31	0.128	-1.372	ACP1,APEX1,CAMK2G,CDC26,DUSP3,FLNB,GNAI2,GNAI3,GNAQ,GNB1,GNB2,GNB3,GNG12,H1-0,H1-2,ITPR1,ITPR2,MAPK1,MYL12A,MYL6,PDE2A,PDIA3,PHKA2,PLCB1,PLCB3,PLCD1,PLCG2,Ppp1cc,PPP1R12A,PPP1R7,PPP3R1,PRKACB,PTEN,PTPN1,PTPN12,PTPN6,PTPRA,PTPRE,PYGL,RAP1A,RELA,RHOA,ROCK2,SFN,SIRPA,SMPDL3B,YWHAB,YWHAE
Protein Ubiquitination Pathway	8.23	0.206	NaN	B2M,DNAJA1,DNAJB14,DNAJB4,DNAJC10,DNAJC5,DNAJC8,ELOC,HLA-A,HLA-E,HSP90AA1,HSP90AB1,HSP90B1,HSPA2,HSPA5,HSPA8,HSPA9,HSPD1,HSPE1,PSMA1,PSMA2,PSMA3,PSMA4,PSMA5,PSMA7,PSMB10,PSMB2,PSMB6,PSMB7,PSMB8,PSMC1,PSMD10,PSMD4,PSMD6,PSMD9,PSME1,SUGT1,TAP1,TAP2,THOP1,UBA1,UBE2I,UBE2J1,UBE2L3,UBE2N,UBE3A,UBE4B,UBR2,USO1,USP14,USP19,USP7,USP8,USP9X
PRPP Biosynthesis I	1.04	0.5	NaN	PRPS1,PRPS2
PTEN Signaling	1	0.128	-0.5	AKT1,CSNK2A1,CSNK2A2,CSNK2B,IGF2R,IKBKG,INPP5F,INPPL1,MAPK1,PIK3CG,PTEN,RAC2,RAP1A,RELA,RRAS,RRAS2
Purine Nucleotides De Novo Biosynthesis II	2.98	0.545	1.633	ADSS1,ADSS2,ATIC,IMPDH1,IMPDH2,PFAS
Purine Nucleotides Degradation II (Aerobic)	3.45	0.471	1.414	GDA,IMPDH1,IMPDH2,NT5C2,NT5C3A,NT5C3B,NT5E,PNP
Purine Ribonucleosides Degradation to Ribose-1-phosphate	0.36	0.2	NaN	PNP
Putrescine Degradation III	1.3	0.263	0.447	ALDH1A2,ALDH2,ALDH3A2,ALDH9A1,MAOA
PXR/RXR Activation	0.52	0.117	NaN	AKT1,ALDH3A2,CPT1A,NR3C1,PCK2,PRKACB,RELA
Pyridoxal 5'-phosphate Salvage Pathway	0	0.0769	-0.447	CSNK1A1,HIPK1,LIMK1,MAPK1,PNPO
Pyrimidine Deoxyribonucleotides De Novo Biosynthesis I	0.449	0.136	NaN	AK4,DTYMK,NME1
Pyrimidine Ribonucleotides De Novo Biosynthesis	0.281	0.0952	-1	AK4,DDX3X,DHX9,NME1
Pyrimidine Ribonucleotides Interconversion	0.312	0.1	-1	AK4,DDX3X,DHX9,NME1
Pyruvate Fermentation to Lactate	0.419	0.25	NaN	LDHA
Rac Signaling	1.33	0.145	1	ARPC2,ARPC5,BAIAP2,CFL1,CYBB,CYFIP1,IQGAP1,IQGAP2,LIMK1,MAPK1,PIK3CG,RAP1A,RELA,RHOA,RRAS,RRAS2
RAN Signaling	1.1	0.267	2	KPNA2,KPNA4,KPNA6,TNPO1
RANK Signaling in Osteoclasts	0.207	0.0814	1.134	AKT1,GSN,IKBKG,MAPK1,PIK3CG,PPP3R1,RELA
Rapoport-Luebering Glycolytic Shunt	0.36	0.2	NaN	PGAM2
RAR Activation	0.951	0.116	NaN	AKR1B1,AKT1,ALDH1A2,ARID1A,CCNH,CSK,CSNK2A1,CSNK2A2,CSNK2B,DHRS3,HLTF,IGFBP3,MAPK1,PIK3CG,PML,PRKACB,PTEN,RDH11,RDH14,RELA,SMAD2,SMARCD2
Reelin Signaling in Neurons	2.2	0.167	-0.229	AFDN,AKT1,APOE,ARHGEF1,ARHGEF6,ARPC2,ARPC5,CAMK2G,CFL1,FGR,ITGB2,LIMK1,LYN,MAPK1,MTOR,PAFAH1B1,PAFAH1B3,PDK1,PIK3CG,RAP1A,RHOA
Regulation of Actin-based Motility by Rho	2.16	0.186	0.832	ARPC2,ARPC5,BAIAP2,Cdc42,CFL1,GSN,LIMK1,MYL12A,MYL6,PPP1R12A,RAC2,RHOA,RHOB,RHOC,Wasl,WIPF1
Regulation of Cellular Mechanics by Calpain Protease	1.42	0.175	0	ACTN1,ACTN4,CAPN2,CAPNS1,EZR,MAPK1,RAP1A,RRAS,RRAS2,TLN1,VCL
Regulation of eIF4 and p70S6K Signaling	11.2	0.291	0	AGO2,AKT1,EIF2B4,EIF2B5,EIF2S2,EIF3A,EIF3D,EIF3F,EIF3I,EIF4A1,EIF4A3,EIF4G1,EIF4G2,EIF4G3,MAPK1,MTOR,PABPC1,PIK3CG,PPP2R2A,PPP2R5A,RAP1A,RPS10,RPS11,RPS14,RPS15,RPS16,RPS17,RPS18,RPS20,RPS23,RPS24,RPS25,RPS28,RPS29,RPS3,RPS4Y1,RPS5,RPS6,RPS8,RPS9,RPSA,RRAS,RRAS2
Regulation of IL-2 Expression in Activated and Anergic T Lymphocytes	0.759	0.125	NaN	IKBKG,MALT1,MAPK1,PLCG2,PPP3R1,RAP1A,RELA,RRAS,RRAS2,SMAD2,VAV1
Regulation Of The Epithelial Mesenchymal Transition By Growth Factors Pathway	0.315	0.087	0.5	AKT1,IKBKG,MAPK1,MTOR,PIK3CG,RAP1A,RELA,RHOA,RRAS,RRAS2,SMAD2,STAT3,TNFRSF1B,TYK2,VIM,ZEB2
Regulation Of The Epithelial Mesenchymal Transition In Development Pathway	0	0.061	-0.447	ADAM17,NCSTN,NFKB2,RELA,S100A4
Regulation Of The Epithelial Mesenchymal Transition In Development Pathway	0	0.0366	NaN	ADAM17,PSEN2,RELA
Regulation of the Epithelial-Mesenchymal Transition Pathway	0	0.0737	NaN	ADAM17,AKT1,MAPK1,PIK3CG,PSEN2,RAP1A,RELA,RHOA,RRAS,RRAS2,SMAD2,STAT3,TYK2,ZEB2
Relaxin Signaling	0.67	0.11	-1.414	AKT1,APEX1,GNAI2,GNAI3,GNAQ,GNB1,GNB2,GNB3,GNG12,MAPK1,PDE2A,PIK3CG,PRKACB,RAP1A,RELA,SMPDL3B
Remodeling of Epithelial Adherens Junctions	3.79	0.266	0.447	ACTG1,ACTN1,ACTN4,ARPC2,ARPC5,CLIP1,CTNNA1,CTNND1,HGS,IQGAP1,Mapre2,NME1,TUBB,TUBB4A,TUBB4B,VCL,ZYX
Renal Cell Carcinoma Signaling	0.447	0.105	-0.816	AKT1,ELOC,MAPK1,PIK3CG,RAP1A,RRAS,RRAS2,SLC2A1
Renin-Angiotensin Signaling	0.796	0.121	1.155	GNAQ,ITPR1,ITPR2,MAPK1,PIK3CG,PLCG2,PRKACB,PTPN6,RAP1A,RELA,RRAS,RRAS2,STAT1,STAT3
Retinoate Biosynthesis I	0.697	0.156	0	AKR1B1,ALDH1A2,DHRS3,RDH11,RDH14
Retinoic acid Mediated Apoptosis Signaling	0	0.0455	NaN	CASP8,CYCS
Retinol Biosynthesis	0.341	0.105	1	DHRS3,LPL,RDH11,RDH14
RhoA Signaling	2.49	0.178	1.147	ACTG1,ARHGEF1,ARPC2,ARPC5,BAIAP2,CFL1,EZR,LIMK1,MSN,MYL12A,MYL6,NRP2,PLXNA1,PPP1R12A,RHOA,ROCK2,SEPTIN11,SEPTIN2,SEPTIN6,SEPTIN7,SEPTIN8
RhoGDI Signaling	2.37	0.156	-1.886	ACTG1,ARHGDIB,ARHGEF1,ARHGEF6,ARPC2,ARPC5,Cdc42,CFL1,EZR,GNAI2,GNAI3,GNAQ,GNB1,GNB2,GNB3,GNG12,LIMK1,MSN,MYL12A,MYL6,PPP1R12A,PPP1R12C,RAC2,RHOA,RHOB,RHOC,ROCK2
Role of BRCA1 in DNA Damage Response	0	0.075	NaN	ARID1A,BABAM1,HLTF,RPA1,SMARCD2,STAT1
Role of CHK Proteins in Cell Cycle Checkpoint Control	0	0.0727	NaN	PPP2R2A,PPP2R5A,RAD9A,RPA1
Role of Cytokines in Mediating Communication between Immune Cells	0	0.027	NaN	IL1RN
Role of Hypercytokinemia/hyperchemokinemia in the Pathogenesis of Influenza	0	0.0357	NaN	IL1RN
Role of IL-17A in Arthritis	0	0.06	NaN	MAPK1,PIK3CG,RELA
Role of IL-17F in Allergic Inflammatory Airway Diseases	0.36	0.108	1	MAPK1,RELA,RPS6KA3,RPS6KA4
Role of JAK family kinases in IL-6-type Cytokine Signaling	0.635	0.16	NaN	MAPK1,STAT1,STAT3,TYK2
Role of JAK1 and JAK3 in Î³c Cytokine Signaling	0.564	0.118	NaN	MAPK1,PIK3CG,RAP1A,RRAS,RRAS2,STAT1,STAT3,STAT6
Role of JAK1, JAK2 and TYK2 in Interferon Signaling	1.18	0.238	NaN	PTPN6,RELA,STAT1,STAT3,TYK2
Role of JAK2 in Hormone-like Cytokine Signaling	1.81	0.25	NaN	HLTF,PTPN1,PTPN6,SH2B2,SIRPA,STAT1,STAT3,TYK2
Role of Macrophages, Fibroblasts and Endothelial Cells in Rheumatoid Arthritis	0.493	0.093	NaN	AKT1,CAMK2G,CSNK1A1,FN1,GNAQ,ICAM1,IKBKG,IL1RAP,IL1RN,IRAK3,MAPK1,PDIA3,PIK3CG,PLCB1,PLCB3,PLCD1,PLCG2,PPP3R1,RAP1A,RELA,RHOA,ROCK2,RRAS,RRAS2,STAT3,Tlr13,TLR2,TNFRSF1B
Role of MAPK Signaling in the Pathogenesis of Influenza	0.31	0.0921	NaN	AKT1,BAX,MAPK1,PLA2G4A,RAP1A,RRAS,RRAS2
Role of NANOG in Mammalian Embryonic Stem Cell Pluripotency	0	0.0684	-0.707	AKT1,MAPK1,PIK3CG,RAP1A,RRAS,RRAS2,STAT3,TYK2
Role of NFAT in Cardiac Hypertrophy	1.49	0.129	-0.655	AKT1,CAMK2G,CSNK1A1,GNAI2,GNAI3,GNAQ,GNB1,GNB2,GNB3,GNG12,HDAC1,HDAC2,HDAC6,ITPR1,ITPR2,MAPK1,PDIA3,PIK3CG,PLCB1,PLCB3,PLCD1,PLCG2,PPP3R1,PRKACB,RAP1A,RRAS,RRAS2
Role of NFAT in Regulation of the Immune Response	3	0.17	1.46	AKT1,CSNK1A1,ELP1,FCER1G,GNAI2,GNAI3,GNAQ,GNB1,GNB2,GNB3,GNG12,HLA-A,HLA-DQA1,HLA-DQB1,IKBKG,ITPR1,ITPR2,LCP2,LYN,MAPK1,PIK3CG,PLCB1,PLCB3,PLCG2,PPP3R1,RAP1A,RELA,RRAS,RRAS2
Role of Oct4 in Mammalian Embryonic Stem Cell Pluripotency	0	0.0222	NaN	AQR
Role of Osteoblasts, Osteoclasts and Chondrocytes in Rheumatoid Arthritis	0	0.0657	NaN	ADAM17,AKT1,CSF1R,CSNK1A1,GSN,IKBKG,IL1RAP,IL1RN,MAPK1,NAIP,PIK3CG,PPP3R1,RELA,TNFRSF1B
Role of p14/p19ARF in Tumor Suppression	0.333	0.111	NaN	NPM1,PIK3CG,SF3A1
Role of Pattern Recognition Receptors in Recognition of Bacteria and Viruses	0	0.0709	-0.333	C1QC,CASP1,CLEC7A,DDX58,IFIH1,MAPK1,PIK3CG,PLCG2,RELA,TLR2
Role of PI3K/AKT Signaling in the Pathogenesis of Influenza	0.481	0.115	0	AKT1,GNAI2,GNAI3,MAPK1,PIK3CG,RELA
Role of PKR in Interferon Induction and Antiviral Response	3.66	0.213	0.688	BAX,CASP1,CASP8,CYCS,DDX58,HSP90AA1,HSP90AB1,HSP90B1,HSPA2,HSPA5,HSPA8,HSPA9,IFIH1,IKBKG,MAPK1,MARCO,MSR1,NPM1,PYCARD,RELA,STAT1,STAT3,TYK2
Role of RIG1-like Receptors in Antiviral Innate Immunity	0.971	0.182	1.633	CASP8,DDX58,IFIH1,IKBKG,RELA,TRIM25
Role of Tissue Factor in Cancer	3.03	0.195	NaN	AKT1,ARRB2,CFL1,F10,F7,FGG,FGR,GNAQ,LIMK1,LYN,MAPK1,MTOR,P4HB,PDIA6,PIK3CG,PLCB1,PTEN,RAP1A,RPS6KA3,RPS6KA4,RRAS,RRAS2
Role of Wnt/GSK-3Î² Signaling in the Pathogenesis of Influenza	0	0.0154	NaN	CSNK1A1
Salvage Pathways of Pyrimidine Ribonucleotides	0	0.0652	0	AK4,CSNK1A1,HIPK1,LIMK1,MAPK1,NME1
SAPK/JNK Signaling	0.452	0.102	-0.632	FCER1G,GNB1,GNB3,MAP4K4,MINK1,PIK3CG,RAC2,RAP1A,RRAS,RRAS2
Selenocysteine Biosynthesis II (Archaea and Eukaryotes)	0.312	0.167	NaN	SEPHS1
Semaphorin Neuronal Repulsive Signaling Pathway	1.24	0.138	1.698	AKT1,CFL1,DPYSL3,LIMK1,MYL12A,MYL6,NRP1,NRP2,PIK3CG,PLCG2,PLXNA1,PPP1R12A,PRKACB,RHOA,ROCK2,RRAS,SMC3
Semaphorin Signaling in Neurons	2.11	0.214	NaN	Cdc42,CFL1,DPYSL3,LIMK1,MAPK1,NRP1,PLXNA1,RAC2,RHOA,RHOB,RHOC,ROCK2
Senescence Pathway	1	0.112	0.378	AKT1,CAPN2,CAPNS1,CAT,CDC26,IKBKG,ITPR2,ITSN2,MAPK1,MAPKAPK3,MCU,MTOR,PDK1,PIK3CG,PML,PPP2R2A,PPP2R5A,PPP3R1,PTEN,RAP1A,RPS6KA4,RRAS,RRAS2,Saa3,SMAD2,SOD2,SQSTM1,STING1,TLR2
Serine Biosynthesis	0.36	0.2	NaN	PSAT1
Serotonin Degradation	0.75	0.143	-0.378	AKR1A1,ALDH1A2,ALDH2,ALDH3A2,ALDH9A1,MAOA,Sult1a1
Serotonin Receptor Signaling	0	0.0513	NaN	MAOA,SPR
Serotonin Receptor Signaling	0	0.0256	NaN	MAOA
Sertoli Cell-Sertoli Cell Junction Signaling	1.11	0.123	NaN	ACTG1,ACTN1,ACTN4,AFDN,AKT1,CTNNA1,JUP,KEAP1,MAPK1,PRKACB,PTEN,RAB8B,RAP1A,RRAS,RRAS2,SPTAN1,SYMPK,TUBB,TUBB4A,TUBB4B,VCL,YBX3
Signaling by Rho Family GTPases	4.28	0.174	1.826	ACTG1,ARHGEF1,ARHGEF6,ARPC2,ARPC5,BAIAP2,Cdc42,CFL1,CLIP1,CYBB,CYFIP1,EZR,GNAI2,GNAI3,GNAQ,GNB1,GNB2,GNB3,GNG12,IQGAP1,LIMK1,MAPK1,MSN,MYL12A,MYL6,PIK3CG,PPP1R12A,PPP1R12C,RAC2,RELA,RHOA,RHOB,RHOC,ROCK2,SEPTIN11,SEPTIN2,SEPTIN6,SEPTIN7,SEPTIN8,VIM,WIPF1
Sirtuin Signaling Pathway	4.7	0.172	-0.365	ACLY,AKT1,APEX1,ATG101,ATG3,ATP5F1A,ATP5F1B,ATP5F1C,ATP5PF,BAX,CPT1A,CYC1,GLUD1,H1-0,H1-2,LDHA,MAPK1,MT-CYB,MT-ND4,MTOR,NAMPT,NDUFAF2,NDUFB2,NDUFB7,NDUFS4,NDUFS6,NDUFS8,NDUFV2,PCK2,PDK1,PGAM2,RELA,SDHB,SDHC,SDHD,SF3A1,SLC2A1,SMARCA5,SOD2,STAT3,TIMM10,TIMM8A,TIMM9,TOMM34,TRIM28,TSPO
Small Cell Lung Cancer Signaling	0.23	0.0845	0.447	AKT1,CYCS,IKBKG,PIK3CG,PTEN,RELA
S-methyl-5'-thioadenosine Degradation II	0.79	1	NaN	MTAP
Sonic Hedgehog Signaling	0	0.0741	NaN	ARRB2,PRKACB
Sperm Motility	0	0.0758	0.632	AATK,CSF1R,CSK,FGR,ITPR1,ITPR2,LYN,PDE2A,PDIA3,PLA2G4A,PLCB1,PLCB3,PLCD1,PLCG2,PRKACB,TYK2
Spermidine Biosynthesis I	0.59	0.5	NaN	SRM
Sphingosine and Sphingosine-1-phosphate Metabolism	0.71	0.286	NaN	ASAH1,SGPP1
Sphingosine-1-phosphate Signaling	2.77	0.189	-0.471	AKT1,ASAH1,CASP1,CASP4,CASP7,CASP8,Cdc42,GNAI2,GNAI3,GNAQ,MAPK1,PDIA3,PIK3CG,PLCB1,PLCB3,PLCD1,PLCG2,RAC2,RHOA,RHOB,RHOC
SPINK1 General Cancer Pathway	1.06	0.161	-1	AKT1,MAPK1,Mt3,PIK3CG,RAP1A,RRAS,RRAS2,STAT3,TYK2
SPINK1 Pancreatic Cancer Pathway	0.281	0.0926	-0.447	CPA3,CPQ,CTSA,MMP12,SMAD2
SPINK1 Pancreatic Cancer Pathway	0	0.0556	NaN	CPA3,CPD,KLKB1
Spliceosomal Cycle	6.03	0.386	-3.153	AQR,CASC3,DDX39B,DHX15,EFTUD2,EIF4A3,HSPA8,MAGOH,PLRG1,PRPF19,RBM8A,SF3A1,SF3A3,SF3B3,SF3B4,SNRNP200,U2AF2
STAT3 Pathway	0	0.0593	-0.707	IGF2R,MAPK1,PTPN6,RAP1A,RRAS,RRAS2,STAT3,TYK2
Stearate Biosynthesis I (Animals)	1.04	0.167	1.89	ACOT7,ACOT9,ACSL1,DBT,FASN,MBOAT7,PTGR2,SLC27A4
Sucrose Degradation V (Mammalian)	0.638	0.25	NaN	TKFC,TPI1
Sumoylation Pathway	2.36	0.186	0.632	ARHGDIB,Cdc42,CTBP1,CTBP2,HDAC1,HDAC2,KDM1A,NR3C1,PML,RAC2,RHOA,RHOB,RHOC,RPA1,SAE1,SUMO1,UBA2,UBE2I
Superoxide Radicals Degradation	1.19	0.375	NaN	CAT,GPX7,SOD2
Superpathway of Cholesterol Biosynthesis	1.19	0.214	1.342	ACAA2,ACAT2,HADHA,HADHB,HMGCS1,PMVK
Superpathway of Citrulline Metabolism	0.678	0.2	NaN	ARG1,ASS1,OAT
Superpathway of D-myo-inositol (1,4,5)-trisphosphate Metabolism	0.699	0.174	0	INPP1,INPP5F,INPPL1,PTEN
Superpathway of Geranylgeranyldiphosphate Biosynthesis I (via Mevalonate)	2.06	0.353	1.342	ACAA2,ACAT2,HADHA,HADHB,HMGCS1,PMVK
Superpathway of Inositol Phosphate Compounds	2.14	0.147	1.512	ACP1,CDIPT,ILKAP,INPP5F,INPPL1,PALD1,PGAM5,PIK3CG,PIP4K2A,PIP4P1,PLCB1,PLCB3,PLCD1,PLCG2,Ppp1cc,PPP1R12A,PPP1R12C,PPP1R7,PPP2R5A,PPP4R1,PPP5C,PRUNE1,PTEN,PTPN1,PTPN12,PTPN6,SIRPA,WBP11
Superpathway of Melatonin Degradation	0	0.06	NaN	MAOA,POR,Sult1a1
Superpathway of Methionine Degradation	0.928	0.176	0.816	AHCYL2,GOT1,MCEE,MMUT,PCCB,PRMT3
Superpathway of Serine and Glycine Biosynthesis I	0.273	0.143	NaN	PSAT1
Synaptic Long Term Depression	0.627	0.104	0.229	GNAI2,GNAI3,GNAQ,GRM7,ITPR1,ITPR2,LYN,MAPK1,PDIA3,PLA2G4A,PLCB1,PLCB3,PLCD1,PLCG2,PPP2R2A,PPP2R5A,RAP1A,RRAS,RRAS2
Synaptic Long Term Potentiation	1.62	0.15	-0.229	CAMK2G,GNAQ,GRM7,ITPR1,ITPR2,MAPK1,PDIA3,PLCB1,PLCB3,PLCD1,PLCG2,Ppp1cc,PPP1R12A,PPP1R7,PPP3R1,PRKACB,RAP1A,RRAS,RRAS2
Synaptogenesis Signaling Pathway	1.18	0.113	1.219	AFDN,AKT1,AP2A2,APOE,ARPC2,ARPC5,CAMK2G,CFL1,CLASP2,CTNND1,DNAJC5,FGR,GRM7,HSPA8,ITPR1,ITSN2,LIMK1,LYN,MAPK1,MTOR,PAFAH1B1,PIK3CG,PLCG2,PRKACB,RAP1A,RASGRP2,RHOA,RRAS,RRAS2,STXBP2,STXBP3,TLN1,VAMP3,VTI1A
Systemic Lupus Erythematosus In B Cell Signaling Pathway	1.19	0.118	-0.186	AKT1,CD22,CSK,FGR,IFIH1,IGHM,INPP5F,INPPL1,IRF5,LYN,MALT1,MAP4K4,MAPK1,MTOR,PIK3CG,PLCG2,PPP3R1,PTPN6,RAC2,RAP1A,RASGRP2,RELA,RRAS,RRAS2,STAT1,STAT3,STING1,TYK2,VAV1
Systemic Lupus Erythematosus In T Cell Signaling Pathway	1.62	0.123	1.48	AKT1,AKT1S1,B2M,CASP1,CASP4,CASP7,CASP8,Cdc42,EZR,FCER1G,GNAI2,GNAI3,HLA-A,HLA-DQA1,HLA-DQB1,HLA-E,IRF4,ITPR1,MAPK1,MSN,MTOR,PDK1,PIK3CG,PPP2R2A,PPP2R5A,PPP3R1,RAC2,RAP1A,RHOA,RHOB,RHOC,ROCK2,RRAS,RRAS2,SELPLG,STAT3,VAV1
Systemic Lupus Erythematosus Signaling	3.63	0.178	NaN	AKT1,CD22,EFTUD2,FCER1G,HLA-A,HLA-E,HNRNPA2B1,HNRNPC,IGHM,IL1RN,LSM2,LSM3,LSM4,LSM7,LYN,MAPK1,MTOR,PIK3CG,PLCG2,PRPF19,PRPF31,PRPF38A,PRPF4,PRPF8,PTPN6,RAP1A,RRAS,RRAS2,SF3B4,SNRNP200,SNRPD1,SNU13
T Cell Exhaustion Signaling Pathway	2.21	0.161	-1.069	AKT1,CD274,FCER1G,HLA-A,HLA-DQA1,HLA-DQB1,HLA-E,IRF4,MAPK1,MTOR,PDK1,PIK3CG,PLCG2,PPP2R2A,PPP2R5A,PTPN6,RAP1A,RRAS,RRAS2,SMAD2,STAT1,STAT3,TYK2
T Cell Receptor Signaling	0.662	0.115	NaN	CSK,IKBKG,LCP2,MALT1,MAPK1,PIK3CG,PPP3R1,RAP1A,RELA,RRAS,RRAS2,VAV1
T Helper Cell Differentiation	0.583	0.119	NaN	FCER1G,HLA-A,HLA-DQA1,HLA-DQB1,STAT1,STAT3,STAT6,TNFRSF1B
TCA Cycle II (Eukaryotic)	3.88	0.435	1.265	DLST,IDH3G,MDH1,MDH2,OGDH,SDHB,SDHC,SDHD,SUCLA2,SUCLG1
Tec Kinase Signaling	2.36	0.16	1	ACTG1,Cdc42,FCER1G,FGR,GNAI2,GNAI3,GNAQ,GNB1,GNB2,GNB3,GNG12,GTF2I,LYN,PIK3CG,PLCG2,RAC2,RELA,RHOA,RHOB,RHOC,STAT1,STAT3,STAT6,TYK2,VAV1
Telomerase Signaling	1.27	0.146	-0.905	AKT1,HDAC1,HDAC2,HDAC6,HSP90AA1,HSP90AB1,HSP90B1,MAPK1,PIK3CG,PPP2R2A,PPP2R5A,RAP1A,RRAS,RRAS2,TPP1
Telomere Extension by Telomerase	0	0.0714	NaN	HNRNPA2B1
Tetrahydrofolate Salvage from 5,10-methenyltetrahydrofolate	0.903	0.4	NaN	MTHFD1,MTHFD1L
TGF-Î² Signaling	0	0.0638	-1.633	HDAC1,MAPK1,RAP1A,RRAS,RRAS2,SMAD2
Th1 and Th2 Activation Pathway	0.36	0.0909	NaN	CD274,CXCR4,HLA-A,HLA-DQA1,HLA-DQB1,ICAM1,ITGB2,PIK3CG,PSEN2,STAT1,STAT3,STAT6,TYK2,VAV1
Th1 Pathway	0.599	0.111	0.632	CD274,HLA-A,HLA-DQA1,HLA-DQB1,ICAM1,ITGB2,PIK3CG,PSEN2,STAT1,STAT3,TYK2,VAV1
Th17 Activation Pathway	0.987	0.147	1.897	FCER1G,HSP90AA1,HSP90AB1,HSP90B1,IRAK3,IRF4,MTOR,RELA,STAT3,TYK2
Th2 Pathway	0.334	0.0909	1.633	CXCR4,HLA-A,HLA-DQA1,HLA-DQB1,ICAM1,ITGB2,PIK3CG,PSEN2,STAT6,TYK2,VAV1
The Visual Cycle	0.536	0.158	NaN	DHRS3,RDH11,RDH14
Thio-molybdenum Cofactor Biosynthesis	0.79	1	NaN	MOCOS
Thioredoxin Pathway	0.273	0.143	NaN	TXNRD1
Thiosulfate Disproportionation III (Rhodanese)	0.493	0.333	NaN	MPST
Thrombin Signaling	3.1	0.163	0.408	AKT1,ARHGEF1,ARHGEF6,CAMK2G,Cdc42,GNAI2,GNAI3,GNAQ,GNB1,GNB2,GNB3,GNG12,ITPR1,ITPR2,MAPK1,MYL12A,MYL6,PDIA3,PIK3CG,PLCB1,PLCB3,PLCD1,PLCG2,PPP1R12A,RAC2,RAP1A,RELA,RHOA,RHOB,RHOC,ROCK2,RRAS,RRAS2
Thrombopoietin Signaling	0.65	0.127	-0.707	MAPK1,PIK3CG,PLCG2,RAP1A,RRAS,RRAS2,STAT1,STAT3
Thyroid Cancer Signaling	0.785	0.13	0	AKT1,CXCR4,MAPK1,MTOR,PDK1,PIK3CG,PTEN,RAP1A,RRAS,RRAS2
Thyroid Hormone Biosynthesis	0.493	0.333	NaN	CTSD
Thyroid Hormone Metabolism II (via Conjugation and/or Degradation)	0	0.0385	NaN	Sult1a1
Tight Junction Signaling	2.44	0.16	NaN	ACTG1,AFDN,AKT1,CPSF1,CPSF2,CPSF3,CPSF6,CSTF2,CTNNA1,MYH9,MYL6,PPP2R2A,PPP2R5A,PRKACB,PTEN,RELA,RHOA,SAFB,SPTAN1,STX4,SYMPK,TNFRSF1B,VAMP3,VCL,VTI1A,YBX3
TNFR1 Signaling	0.548	0.125	1.633	CASP7,CASP8,CYCS,IKBKG,NAIP,RELA
TNFR2 Signaling	0.493	0.133	1	IKBKG,NAIP,RELA,TNFRSF1B
Toll-like Receptor Signaling	0.495	0.111	-0.378	CD14,IKBKG,IL1RN,IRAK3,MAP4K4,MAPK1,RELA,TLR2
TR/RXR Activation	0.545	0.113	NaN	ACACA,AKT1,ENO1,F10,FASN,MTOR,PFKP,PIK3CG,SLC2A1
Transcriptional Regulatory Network in Embryonic Stem Cells	0	0.0192	NaN	STAT3
Trehalose Degradation II (Trehalase)	0.312	0.167	NaN	HK3
TREM1 Signaling	0.959	0.145	-0.632	AKT1,CASP1,ICAM1,ITGAX,MAPK1,PLCG2,RELA,STAT3,Tlr13,TLR2
Triacylglycerol Biosynthesis	0	0.0789	NaN	AGPAT4,DBT,MBOAT7
Triacylglycerol Degradation	0	0.0698	NaN	ABHD12,LPL,PRDX6
tRNA Charging	2.34	0.263	1.897	DARS1,EPRS1,FARSB,GARS1,IARS1,IARS2,MARS1,RARS1,VARS1,YARS1
tRNA Splicing	0	0.0732	NaN	APEX1,PDE2A,SMPDL3B
Tryptophan Degradation III (Eukaryotic)	1.5	0.261	1.342	ACAA2,ACAT2,HADHA,HADHB,HSD17B4,PARK7
Tryptophan Degradation X (Mammalian, via Tryptamine)	2.04	0.304	0.378	AKR1A1,ALDH1A2,ALDH2,ALDH3A2,ALDH9A1,MAOA,RDH14
Tumoricidal Function of Hepatic Natural Killer Cells	1.57	0.273	1	AIFM1,BAX,CASP7,CASP8,CYCS,ICAM1
TWEAK Signaling	0.9	0.171	0.816	CASP7,CASP8,CYCS,IKBKG,NAIP,RELA
Type I Diabetes Mellitus Signaling	1.07	0.137	1	CASP8,CYCS,FCER1G,HLA-A,HLA-DQA1,HLA-DQB1,HLA-E,HSPD1,IKBKG,IL1RAP,MAPK1,RELA,STAT1,TNFRSF1B
Type II Diabetes Mellitus Signaling	0	0.0786	1.667	ACSL1,AKT1,CD36,IKBKG,MAPK1,MTOR,PIK3CG,PKM,RELA,SLC27A4,TNFRSF1B
Tyrosine Biosynthesis IV	0.493	0.333	NaN	PCBD2
Tyrosine Degradation I	0.36	0.2	NaN	GSTZ1
UDP-N-acetyl-D-galactosamine Biosynthesis II	2.04	0.417	0.447	GNPDA2,GPI,HK3,PGM3,UAP1
UDP-N-acetyl-D-glucosamine Biosynthesis II	1.47	0.5	NaN	GFPT1,PGM3,UAP1
Unfolded protein response	1.09	0.164	0.333	CALR,CANX,HSP90B1,HSPA2,HSPA5,HSPA8,HSPA9,P4HB,PDIA6
Urate Biosynthesis/Inosine 5'-phosphate Degradation	3.43	0.538	1.134	IMPDH1,IMPDH2,NT5C2,NT5C3A,NT5C3B,NT5E,PNP
Urea Cycle	0.796	0.333	NaN	ARG1,ASS1
UVA-Induced MAPK Signaling	1.45	0.155	-0.277	CYCS,MAPK1,MTOR,PDIA3,PIK3CG,PLCB1,PLCB3,PLCD1,PLCG2,RAP1A,RPS6KA3,RPS6KA4,RRAS,RRAS2,STAT1
UVB-Induced MAPK Signaling	0.321	0.098	0.447	AKT1,MAPK1,MTOR,PIK3CG,RPS6KA3
UVC-Induced MAPK Signaling	0	0.0784	-1	MAPK1,RAP1A,RRAS,RRAS2
Valine Degradation I	3.8	0.474	0	ACADSB,AUH,BCAT2,DBT,HADHA,HADHB,HIBADH,HIBCH,HSD17B4
VDR/RXR Activation	0	0.0641	NaN	CD14,CSNK2A1,GTF2B,IGFBP3,SERPINB1
VEGF Family Ligand-Receptor Interactions	0.676	0.122	0	AKT1,MAPK1,NRP1,NRP2,PIK3CG,PLA2G4A,PLCG2,RAP1A,RRAS,RRAS2
VEGF Signaling	2.75	0.198	0.535	ACTG1,ACTN1,ACTN4,AKT1,EIF2B4,EIF2B5,EIF2S2,ELAVL1,MAPK1,PIK3CG,PLCG2,PTPN6,RAP1A,ROCK2,RRAS,RRAS2,SFN,VCL,YWHAE
Virus Entry via Endocytic Pathways	2.82	0.196	NaN	ACTG1,AP1M1,AP2A2,AP3B1,AP3M1,AP3S1,B2M,CLTA,CLTC,FLNB,HLA-A,HLA-E,ITGB2,PIK3CG,PLCG2,RAC2,RAP1A,RRAS,RRAS2,TFRC
Vitamin-C Transport	0.419	0.13	NaN	SLC2A1,STOM,TXNRD1
White Adipose Tissue Browning Pathway	0	0.063	-1.89	GNAS,LDHB,LIPE,MAPK12,MAPK14,PRKAG1,PRKAR1A,SLC16A1
White Adipose Tissue Browning Pathway	0	0.0551	-1.134	CTBP1,CTBP2,FCER1G,LDHA,MAPK1,PRDM16,PRKACB
Wnt/Ca+ pathway	0.331	0.0968	0	PDIA3,PLCB1,PLCB3,PLCD1,PLCG2,RELA
Wnt/Ca+ pathway	0	0.0806	0.447	NFATC2,NFKB2,PDIA3,PLCG2,RELA
Wnt/Î²-catenin Signaling	0	0.0655	1.508	AKT1,CSNK1A1,CSNK2A1,CSNK2A2,CSNK2B,GNAQ,HDAC1,PIN1,PPP2R2A,PPP2R5A,RUVBL2
Xanthine and Xanthosine Salvage	0.79	1	NaN	PNP
Xenobiotic Metabolism AHR Signaling Pathway	2.19	0.195	0.258	ALDH1A2,ALDH2,ALDH3A2,ALDH9A1,GSTK1,GSTM3,GSTM5,GSTZ1,HSP90AA1,HSP90AB1,HSP90B1,MGST1,NQO2,RELA,SUMO1
Xenobiotic Metabolism CAR Signaling Pathway	0.57	0.102	-0.243	ALDH1A2,ALDH2,ALDH3A2,ALDH9A1,FMO5,GSTK1,GSTM3,GSTM5,GSTZ1,HSP90AA1,HSP90AB1,HSP90B1,MAPK1,MGST1,PPP2R2A,PPP2R5A,RACK1
Xenobiotic Metabolism General Signaling Pathway	0.717	0.114	-1.291	AKT1,CUL3,FTL,GSTK1,GSTM3,GSTM5,GSTZ1,KEAP1,MAPK1,MGST1,NQO2,PIK3CG,RAP1A,RRAS,RRAS2
Xenobiotic Metabolism PXR Signaling Pathway	0.796	0.112	0.229	ALDH1A2,ALDH2,ALDH3A2,ALDH9A1,CAMK2G,CAT,GSTK1,GSTM3,GSTM5,GSTZ1,HSP90AA1,HSP90AB1,HSP90B1,MAOA,MGST1,Ppp1cc,PPP1R12A,PPP1R7,PRKACB
Xenobiotic Metabolism Signaling	0.971	0.11	NaN	ALDH1A2,ALDH2,ALDH3A2,ALDH9A1,CAMK2G,CAT,CUL3,FMO5,FTL,GSTK1,GSTM3,GSTM5,GSTZ1,HSP90AA1,HSP90AB1,HSP90B1,KEAP1,MAOA,MAPK1,MGST1,NQO2,PIK3CG,PPP2R2A,PPP2R5A,RAP1A,RELA,RRAS,RRAS2,SUMO1
