# Supplementary material for: Metabololipidomic and proteomic profiling reveals aberrant macrophage activation and interrelated immunomodulatory mediator release during aging
Source: Aging Cell. 2023 Apr 26;22(7):e13856. doi: 10.1111/acel.13856 (PMC10352559; doi:10.1111/acel.13856)
Supplement: Supplementary file 5 — Table S4. [file ACEL-22-e13856-s005.xlsx]

## Sheet: legend
experimental groups
adult	peritoneal macrophages from C57BL/6JRj at an age between 4-6 months
old	peritoneal macrophages from C57BL/6JRj at an age over 24 months
naïve	baseline control
M1	ex vivo polarization with LPS (100 ng/mL) and IFN-γ (20 ng/mL)
additional information
	chemokine/cytokine array was conducted with pooled supernatant from 6 replicates of the above mentioned experimental groups

## Sheet: cytokine array data
analyte	group	timepoint	adult	old	ratio
IL-1ra	naïve	0 h	7.795	8.23	1.05581
KC	naïve	0 h	4.845	4.94	1.01961
MIP-2	naïve	0 h	4.22	3.535	0.837678
BCA-1	naïve	0 h	0.885	2.64	2.98305
serpin E1	naïve	0 h	3.86	2.17	0.562176
RANTES	naïve	0 h	4.71	2.045	0.434183
IL-10	naïve	0 h	1.05	1.96	1.86667
MDC	naïve	0 h	1.31	1.86	1.41985
cystatin C	naïve	0 h	1.145	1.765	1.54148
IP-10	naïve	0 h	1.2	1.655	1.37917
IL-12	naïve	0 h	1.14	1.605	1.40789
MCP-1	naïve	0 h	0.91	1.525	1.67582
IL-6	naïve	0 h	0.745	1.455	1.95302
MCP-5	naïve	0 h	0.9	1.395	1.55
MRP-1	naïve	0 h	1.07	1.385	1.29439
TNF-α	naïve	0 h	0.96	1.365	1.42188
G-CSF	naïve	0 h	0.88	1.365	1.55114
CXCL16	naïve	0 h	0.945	1.305	1.38095
IL-1α	naïve	0 h	0.875	1.29	1.47429
LIX	naïve	0 h	0.975	1.285	1.31795
IL-27	naïve	0 h	1.985	1.28	0.644836
LIF	naïve	0 h	0.94	1.265	1.34574
IFN-γ	naïve	0 h	0.82	1.255	1.53049
MMP-2	naïve	0 h	1.015	1.25	1.23153
pentraxin 3	naïve	0 h	0.93	1.235	1.32796
lipocalin-2	naïve	0 h	0.905	1.23	1.35912
CD14	naïve	0 h	1.035	1.205	1.16425
Pref-1	naïve	0 h	1.175	1.2	1.02128
GDF-15	naïve	0 h	0.885	1.19	1.34463
HGF	naïve	0 h	1.53	1.18	0.771242
MIP-1α/β	naïve	0 h	0.89	1.175	1.32022
MIG	naïve	0 h	0.94	1.16	1.23404
IL-28A/B	naïve	0 h	0.83	1.115	1.34337
IL-15	naïve	0 h	2.525	1.11	0.439604
angiopoietin-like 3	naïve	0 h	1.12	1.105	0.986607
PDGF-BB	naïve	0 h	0.7	1.1	1.57143
endostatin	naïve	0 h	0.705	1.09	1.5461
IL-11	naïve	0 h	0.895	1.075	1.20112
CD142	naïve	0 h	0.895	1.07	1.19553
CD26	naïve	0 h	0.76	1.07	1.40789
proliferin	naïve	0 h	1.87	1.07	0.572193
LDL R	naïve	0 h	0.565	1.07	1.89381
IL-7	naïve	0 h	0.905	1.065	1.1768
GM-CSF	naïve	0 h	0.765	1.06	1.38562
MIP-3β	naïve	0 h	0.76	1.06	1.39474
FGF-21	naïve	0 h	0.63	1.06	1.68254
IL-1β	naïve	0 h	0.77	1.045	1.35714
PCSK9	naïve	0 h	0.975	1.03	1.05641
angiopoietin-2	naïve	0 h	0.875	1.02	1.16571
TARC	naïve	0 h	0.855	1.005	1.17544
VEGF	naïve	0 h	0.655	1.005	1.53435
M-CSF	naïve	0 h	1.02	0.995	0.97549
fetuin A	naïve	0 h	0.79	0.995	1.25949
amphiregulin	naïve	0 h	1.375	0.99	0.72
Gas 6	naïve	0 h	0.72	0.97	1.34722
I-TAC	naïve	0 h	0.735	0.965	1.31293
VCAM-1	naïve	0 h	0.715	0.965	1.34965
angiopoietin-1	naïve	0 h	0.62	0.955	1.54032
IGFBP-2	naïve	0 h	0.975	0.955	0.979487
serpin F1	naïve	0 h	0.61	0.955	1.56557
myeloperoxidase	naïve	0 h	0.69	0.95	1.37681
CD257	naïve	0 h	0.67	0.94	1.40299
TIM-1	naïve	0 h	0.715	0.935	1.30769
IGFBP-3	naïve	0 h	0.52	0.935	1.79808
DKK-1	naïve	0 h	0.71	0.93	1.30986
chemerin	naïve	0 h	0.775	0.925	1.19355
IL-4	naïve	0 h	0.67	0.925	1.3806
thrombopoietin	naïve	0 h	0.675	0.92	1.36296
IL-33	naïve	0 h	0.535	0.92	1.71963
complement factor D	naïve	0 h	0.725	0.915	1.26207
CD40	naïve	0 h	0.66	0.91	1.37879
EGF	naïve	0 h	1.62	0.885	0.546296
pentraxin 2	naïve	0 h	0.815	0.88	1.07975
CD93	naïve	0 h	0.705	0.875	1.24113
fractalkine	naïve	0 h	0.635	0.86	1.35433
leptin	naïve	0 h	0.69	0.855	1.23913
IGFBP-6	naïve	0 h	0.745	0.85	1.14094
IL-23	naïve	0 h	0.805	0.85	1.0559
IL-13	naïve	0 h	0.9	0.84	0.933333
RAGE	naïve	0 h	0.445	0.83	1.86517
IGFBP-5	naïve	0 h	0.675	0.83	1.22963
IL-5	naïve	0 h	0.475	0.815	1.71579
chitinase 3-like 1	naïve	0 h	0.54	0.79	1.46296
osteopontin	naïve	0 h	0.47	0.79	1.68085
eotaxin	naïve	0 h	0.71	0.785	1.10563
Flt-3 ligand	naïve	0 h	0.575	0.785	1.36522
CD160	naïve	0 h	0.565	0.77	1.36283
FGF acidic	naïve	0 h	0.625	0.76	1.216
WISP-1	naïve	0 h	0.68	0.755	1.11029
SCYA21	naïve	0 h	0.44	0.715	1.625
ICAM-1	naïve	0 h	0.685	0.7	1.0219
adiponectin	naïve	0 h	0.475	0.69	1.45263
periostin	naïve	0 h	0.545	0.675	1.23853
endoglin	naïve	0 h	0.675	0.665	0.985185
gliostatin	naïve	0 h	0.505	0.65	1.28713
P-selectin	naïve	0 h	0.44	0.625	1.42045
MIP-3α	naïve	0 h	1.515	0.605	0.39934
IL-22	naïve	0 h	0.58	0.6	1.03448
Reg3G	naïve	0 h	0.94	0.565	0.601064
E-selectin	naïve	0 h	0.585	0.545	0.931624
IL-17A	naïve	0 h	0.495	0.525	1.06061
RBP4	naïve	0 h	0.345	0.52	1.50725
C5a	naïve	0 h	0.405	0.51	1.25926
IGFBP-1	naïve	0 h	0.35	0.51	1.45714
MMP-3	naïve	0 h	0.295	0.45	1.52542
IL-2	naïve	0 h	0.305	0.42	1.37705
resistin	naïve	0 h	0.415	0.38	0.915663
IL-3	naïve	0 h	0.27	0.335	1.24074
osteoprotegerin	naïve	0 h	0.155	0.29	1.87097
MMP-9	naïve	0 h	0.27	0.25	0.925926
CRP	naïve	0 h	0.605	0.23	0.380165
KC	M1	24 h	9.835	26.305	2.67463
BCA-1	M1	24 h	39.85	24.905	0.624969
MDC	M1	24 h	31.02	17.415	0.561412
MCP-5	M1	24 h	3.005	15.015	4.99667
MIP-2	M1	24 h	9.065	11.425	1.26034
IL-1ra	M1	24 h	13.685	10.515	0.76836
IL-6	M1	24 h	0.845	9.905	11.7219
RANTES	M1	24 h	13.065	9.235	0.70685
IL-12	M1	24 h	4.84	7.11	1.46901
MRP-1	M1	24 h	2.945	6.755	2.29372
MCP-1	M1	24 h	9.6	6.665	0.694271
IP-10	M1	24 h	2.775	6.54	2.35676
CXCL16	M1	24 h	17.645	5.45	0.308869
serpin E1	M1	24 h	0.95	4.57	4.81053
IL-10	M1	24 h	3.045	4.505	1.47947
cystatin C	M1	24 h	2.87	3.81	1.32753
IL-27	M1	24 h	5.965	3.555	0.595977
IL-1α	M1	24 h	5.41	3.315	0.612754
IFN-γ	M1	24 h	4.72	3.02	0.639831
G-CSF	M1	24 h	6.705	2.615	0.390007
TNF-α	M1	24 h	1.435	2.03	1.41463
MIG	M1	24 h	2.225	1.995	0.896629
osteopontin	M1	24 h	1.91	1.805	0.945026
LIX	M1	24 h	0.68	1.78	2.61765
LIF	M1	24 h	0.985	1.65	1.67513
pentraxin 3	M1	24 h	0.82	1.43	1.7439
CD40	M1	24 h	1.35	1.395	1.03333
FGF acidic	M1	24 h	0.54	1.31	2.42593
CD14	M1	24 h	0.915	1.27	1.38798
IGFBP-3	M1	24 h	0.565	1.215	2.15044
lipocalin-2	M1	24 h	0.815	1.195	1.46626
chitinase 3-like 1	M1	24 h	0.67	1.175	1.75373
VEGF	M1	24 h	0.66	1.17	1.77273
MIP-1α/β	M1	24 h	0.69	1.165	1.68841
GDF-15	M1	24 h	0.59	1.12	1.89831
MMP-2	M1	24 h	0.765	1.11	1.45098
VCAM-1	M1	24 h	0.96	1.09	1.13542
MIP-3β	M1	24 h	0.59	1.09	1.84746
fetuin A	M1	24 h	0.865	1.085	1.25434
CD142	M1	24 h	0.88	1.08	1.22727
endostatin	M1	24 h	0.475	1.07	2.25263
angiopoietin-like 3	M1	24 h	1.015	1.065	1.04926
LDL R	M1	24 h	0.77	1.05	1.36364
IL-7	M1	24 h	2.16	1.045	0.483796
amphiregulin	M1	24 h	0.725	1.045	1.44138
IL-15	M1	24 h	0.535	1.035	1.93458
CD160	M1	24 h	0.56	1.03	1.83929
TARC	M1	24 h	0.48	1.015	2.11458
I-TAC	M1	24 h	0.58	1.005	1.73276
angiopoietin-2	M1	24 h	1.02	0.99	0.970588
IL-11	M1	24 h	1.295	0.985	0.760618
fractalkine	M1	24 h	0.77	0.985	1.27922
CD26	M1	24 h	0.785	0.97	1.23567
chemerin	M1	24 h	0.92	0.965	1.04891
IL-28A/B	M1	24 h	0.62	0.955	1.54032
leptin	M1	24 h	0.53	0.92	1.73585
angiopoietin-1	M1	24 h	0.755	0.915	1.21192
myeloperoxidase	M1	24 h	0.615	0.91	1.47967
RBP4	M1	24 h	0.72	0.9	1.25
IGFBP-6	M1	24 h	0.425	0.88	2.07059
Gas 6	M1	24 h	0.625	0.875	1.4
IL-1β	M1	24 h	0.39	0.875	2.24359
M-CSF	M1	24 h	0.45	0.865	1.92222
DKK-1	M1	24 h	0.33	0.865	2.62121
FGF-21	M1	24 h	0.57	0.86	1.50877
IGFBP-2	M1	24 h	0.63	0.855	1.35714
Flt-3 ligand	M1	24 h	0.49	0.855	1.7449
eotaxin	M1	24 h	0.4	0.855	2.1375
IL-13	M1	24 h	0.715	0.845	1.18182
IL-33	M1	24 h	0.48	0.845	1.76042
HGF	M1	24 h	1.57	0.84	0.535032
IL-23	M1	24 h	0.515	0.84	1.63107
GM-CSF	M1	24 h	0.64	0.83	1.29688
Reg3G	M1	24 h	0.355	0.83	2.33803
EGF	M1	24 h	0.525	0.82	1.5619
adiponectin	M1	24 h	0.555	0.815	1.46847
Pref-1	M1	24 h	0.51	0.805	1.57843
IL-4	M1	24 h	0.75	0.795	1.06
WISP-1	M1	24 h	0.57	0.775	1.35965
ICAM-1	M1	24 h	0.44	0.775	1.76136
proliferin	M1	24 h	0.425	0.77	1.81176
IGFBP-5	M1	24 h	0.46	0.74	1.6087
complement factor D	M1	24 h	0.51	0.73	1.43137
TIM-1	M1	24 h	1.05	0.725	0.690476
thrombopoietin	M1	24 h	0.51	0.705	1.38235
IL-5	M1	24 h	0.5	0.705	1.41
C5a	M1	24 h	0.735	0.695	0.945578
pentraxin 2	M1	24 h	0.35	0.675	1.92857
gliostatin	M1	24 h	0.45	0.67	1.48889
IL-22	M1	24 h	0.37	0.67	1.81081
serpin F1	M1	24 h	0.335	0.67	2
CD257	M1	24 h	0.355	0.635	1.78873
P-selectin	M1	24 h	0.36	0.625	1.73611
endoglin	M1	24 h	0.405	0.615	1.51852
E-selectin	M1	24 h	0.44	0.605	1.375
CD93	M1	24 h	0.385	0.6	1.55844
MMP-3	M1	24 h	0.295	0.6	2.0339
PCSK9	M1	24 h	0.38	0.595	1.56579
IL-17A	M1	24 h	0.505	0.585	1.15842
RAGE	M1	24 h	0.51	0.58	1.13725
IGFBP-1	M1	24 h	1.9	0.575	0.302632
MIP-3α	M1	24 h	0.465	0.56	1.2043
PDGF-BB	M1	24 h	0.435	0.56	1.28736
SCYA21	M1	24 h	0.395	0.505	1.27848
resistin	M1	24 h	0.745	0.47	0.630872
IL-3	M1	24 h	0.195	0.435	2.23077
periostin	M1	24 h	0.31	0.39	1.25806
MMP-9	M1	24 h	0.25	0.375	1.5
osteoprotegerin	M1	24 h	0.215	0.35	1.62791
IL-2	M1	24 h	0.255	0.25	0.980392
CRP	M1	24 h	0.145	0.19	1.31034
BCA-1	M1	4 h	20.595	51.72	2.51129
MRP-1	M1	4 h	4.18	50.715	12.1328
MIP-2	M1	4 h	39.905	34.315	0.859917
KC	M1	4 h	12.175	23.035	1.89199
cystatin C	M1	4 h	5.48	10.595	1.93339
serpin E1	M1	4 h	3.28	8.655	2.63872
IL-10	M1	4 h	0.94	8.31	8.84043
IL-4	M1	4 h	0.665	8.03	12.0752
IP-10	M1	4 h	5.1	7.69	1.50784
IL-1ra	M1	4 h	4.495	6.41	1.42603
IFN-γ	M1	4 h	4.545	5.885	1.29483
MCP-5	M1	4 h	2.795	5.105	1.82648
RANTES	M1	4 h	8.305	4.605	0.554485
MDC	M1	4 h	2.57	4.04	1.57198
IL-6	M1	4 h	12.17	3.99	0.327855
osteopontin	M1	4 h	0.475	3.595	7.56842
CXCL16	M1	4 h	1.415	3.17	2.24028
MCP-1	M1	4 h	2.135	3.12	1.46136
G-CSF	M1	4 h	1.05	3.035	2.89048
fetuin A	M1	4 h	0.895	2.905	3.24581
IL-1α	M1	4 h	9.185	2.36	0.256941
LIF	M1	4 h	1.4	2.265	1.61786
RBP4	M1	4 h	0.485	2.245	4.62887
MIG	M1	4 h	0.955	2.19	2.29319
pentraxin 2	M1	4 h	1.055	2.125	2.01422
MMP-2	M1	4 h	1.05	2.06	1.9619
TNF-α	M1	4 h	4.385	2.045	0.466363
lipocalin-2	M1	4 h	0.3	1.97	6.56667
pentraxin 3	M1	4 h	1.105	1.9	1.71946
CD40	M1	4 h	1.24	1.875	1.5121
IL-12	M1	4 h	3.285	1.79	0.544901
CD14	M1	4 h	0.775	1.725	2.22581
LIX	M1	4 h	0.945	1.515	1.60317
TARC	M1	4 h	0.725	1.45	2
M-CSF	M1	4 h	0.625	1.41	2.256
IGFBP-6	M1	4 h	0.52	1.4	2.69231
adiponectin	M1	4 h	0.505	1.345	2.66337
MIP-1α/β	M1	4 h	2.53	1.345	0.531621
myeloperoxidase	M1	4 h	0.68	1.33	1.95588
IL-28A/B	M1	4 h	1.385	1.325	0.956679
Pref-1	M1	4 h	0.875	1.325	1.51429
endostatin	M1	4 h	0.86	1.305	1.51744
Flt-3 ligand	M1	4 h	0.48	1.295	2.69792
VCAM-1	M1	4 h	0.715	1.285	1.7972
PDGF-BB	M1	4 h	0.885	1.235	1.39548
VEGF	M1	4 h	0.65	1.23	1.89231
CD26	M1	4 h	0.72	1.225	1.70139
IL-27	M1	4 h	1.675	1.195	0.713433
GDF-15	M1	4 h	0.73	1.195	1.63699
Reg3G	M1	4 h	0.54	1.18	2.18519
chemerin	M1	4 h	0.71	1.175	1.65493
fractalkine	M1	4 h	0.56	1.16	2.07143
IL-7	M1	4 h	0.815	1.15	1.41104
CD142	M1	4 h	0.76	1.145	1.50658
LDL R	M1	4 h	0.865	1.12	1.2948
resistin	M1	4 h	0.285	1.11	3.89474
FGF-21	M1	4 h	0.765	1.105	1.44444
PCSK9	M1	4 h	0.675	1.095	1.62222
IL-11	M1	4 h	0.755	1.095	1.45033
proliferin	M1	4 h	0.705	1.08	1.53191
E-selectin	M1	4 h	0.48	1.08	2.25
IGFBP-3	M1	4 h	0.485	1.07	2.20619
Gas 6	M1	4 h	0.69	1.065	1.54348
IL-15	M1	4 h	0.89	1.06	1.19101
MIP-3β	M1	4 h	0.69	1.06	1.53623
IGFBP-2	M1	4 h	0.715	1.055	1.47552
angiopoietin-like 3	M1	4 h	0.625	1.04	1.664
leptin	M1	4 h	0.65	1.035	1.59231
ICAM-1	M1	4 h	0.47	1.01	2.14894
serpin F1	M1	4 h	0.53	1.005	1.89623
chitinase 3-like 1	M1	4 h	0.56	0.995	1.77679
EGF	M1	4 h	0.82	0.99	1.20732
complement factor D	M1	4 h	0.645	0.98	1.51938
I-TAC	M1	4 h	0.625	0.975	1.56
thrombopoietin	M1	4 h	0.555	0.97	1.74775
gliostatin	M1	4 h	0.495	0.97	1.9596
IGFBP-5	M1	4 h	0.525	0.96	1.82857
IL-1β	M1	4 h	0.49	0.96	1.95918
CD160	M1	4 h	0.815	0.955	1.17178
DKK-1	M1	4 h	0.605	0.955	1.57851
eotaxin	M1	4 h	0.62	0.95	1.53226
HGF	M1	4 h	0.62	0.95	1.53226
angiopoietin-2	M1	4 h	0.585	0.95	1.62393
P-selectin	M1	4 h	0.39	0.95	2.4359
WISP-1	M1	4 h	0.505	0.945	1.87129
angiopoietin-1	M1	4 h	0.655	0.94	1.43511
amphiregulin	M1	4 h	0.65	0.93	1.43077
IL-5	M1	4 h	0.6	0.925	1.54167
FGF acidic	M1	4 h	0.575	0.865	1.50435
RAGE	M1	4 h	0.615	0.86	1.39837
IL-33	M1	4 h	0.61	0.845	1.38525
IL-13	M1	4 h	0.59	0.805	1.36441
IL-23	M1	4 h	0.52	0.8	1.53846
TIM-1	M1	4 h	0.525	0.755	1.4381
C5a	M1	4 h	0.38	0.725	1.90789
GM-CSF	M1	4 h	0.57	0.72	1.26316
CD257	M1	4 h	0.52	0.7	1.34615
IL-22	M1	4 h	0.435	0.665	1.52874
endoglin	M1	4 h	0.51	0.65	1.27451
periostin	M1	4 h	0.34	0.625	1.83824
CD93	M1	4 h	0.435	0.62	1.42529
SCYA21	M1	4 h	0.43	0.595	1.38372
MIP-3α	M1	4 h	0.37	0.585	1.58108
IGFBP-1	M1	4 h	0.295	0.57	1.9322
osteoprotegerin	M1	4 h	0.24	0.495	2.0625
MMP-3	M1	4 h	0.32	0.47	1.46875
MMP-9	M1	4 h	0.27	0.435	1.61111
IL-3	M1	4 h	0.305	0.405	1.32787
IL-17A	M1	4 h	0.2	0.38	1.9
CRP	M1	4 h	0.175	0.33	1.88571
IL-2	M1	4 h	0.15	0.24	1.6
cystatin C	M1	48 h	29.73	54.265	1.82526
MRP-1	M1	48 h	7.445	42.295	5.68099
fetuin A	M1	48 h	7.735	33.21	4.29347
PCSK9	M1	48 h	1.96	26.095	13.3138
BCA-1	M1	48 h	27.905	25.815	0.925103
RBP4	M1	48 h	12.555	21.915	1.74552
pentraxin 3	M1	48 h	9.975	15.46	1.54987
MDC	M1	48 h	13.205	14.02	1.06172
MMP-2	M1	48 h	4.235	13.495	3.18654
LIF	M1	48 h	1.715	9.825	5.72886
endostatin	M1	48 h	3.245	9.32	2.87211
IL-28A/B	M1	48 h	3.625	7.975	2.2
RAGE	M1	48 h	6.08	7.48	1.23026
IL-7	M1	48 h	7.78	6.915	0.888817
IL-1ra	M1	48 h	3.225	5.995	1.85891
G-CSF	M1	48 h	4.755	5.895	1.23975
CD14	M1	48 h	1.31	5.41	4.12977
pentraxin 2	M1	48 h	7.45	5.385	0.722819
LDL R	M1	48 h	1.575	3.98	2.52698
MIP-3β	M1	48 h	3.78	3.19	0.843915
IGFBP-6	M1	48 h	2.535	2.93	1.15582
TARC	M1	48 h	0.785	2.48	3.15924
CD40	M1	48 h	0.885	1.99	2.24859
myeloperoxidase	M1	48 h	8.525	1.695	0.198827
IL-15	M1	48 h	1.405	1.685	1.19929
IL-1α	M1	48 h	0.73	1.585	2.17123
PDGF-BB	M1	48 h	1.13	1.33	1.17699
VCAM-1	M1	48 h	0.395	1.33	3.36709
CD142	M1	48 h	1.78	1.245	0.699438
IGFBP-2	M1	48 h	0.39	1.2	3.07692
GDF-15	M1	48 h	0.71	1.14	1.60563
Pref-1	M1	48 h	0.94	1.055	1.12234
IL-11	M1	48 h	1.125	1.025	0.911111
MIP-2	M1	48 h	0.515	1	1.94175
CD26	M1	48 h	0.76	0.995	1.30921
DKK-1	M1	48 h	0.65	0.96	1.47692
IL-33	M1	48 h	0.655	0.89	1.35878
angiopoietin-like 3	M1	48 h	0.61	0.835	1.36885
proliferin	M1	48 h	0.61	0.82	1.34426
MIG	M1	48 h	1.5	0.805	0.536667
adiponectin	M1	48 h	0.66	0.795	1.20455
IL-27	M1	48 h	0.515	0.785	1.52427
CXCL16	M1	48 h	0.64	0.77	1.20312
leptin	M1	48 h	0.63	0.75	1.19048
IL-4	M1	48 h	0.73	0.735	1.00685
IGFBP-3	M1	48 h	0.615	0.735	1.19512
fractalkine	M1	48 h	0.565	0.72	1.27434
EGF	M1	48 h	1.35	0.715	0.52963
IL-10	M1	48 h	0.445	0.71	1.59551
FGF-21	M1	48 h	0.48	0.7	1.45833
IL-13	M1	48 h	0.54	0.695	1.28704
chemerin	M1	48 h	0.485	0.69	1.42268
Gas 6	M1	48 h	0.71	0.66	0.929577
Reg3G	M1	48 h	0.605	0.645	1.06612
HGF	M1	48 h	0.575	0.645	1.12174
VEGF	M1	48 h	0.44	0.635	1.44318
angiopoietin-2	M1	48 h	0.585	0.63	1.07692
I-TAC	M1	48 h	0.605	0.625	1.03306
KC	M1	48 h	0.45	0.62	1.37778
IL-1β	M1	48 h	0.425	0.62	1.45882
MIP-1α/β	M1	48 h	0.545	0.61	1.11927
IL-5	M1	48 h	0.49	0.61	1.2449
serpin E1	M1	48 h	0.455	0.61	1.34066
MCP-1	M1	48 h	0.465	0.605	1.30108
IFN-γ	M1	48 h	0.56	0.575	1.02679
MCP-5	M1	48 h	0.515	0.56	1.08738
osteopontin	M1	48 h	0.505	0.56	1.10891
IL-12	M1	48 h	0.525	0.555	1.05714
IL-23	M1	48 h	0.47	0.55	1.17021
WISP-1	M1	48 h	0.635	0.545	0.858268
gliostatin	M1	48 h	0.42	0.53	1.2619
complement factor D	M1	48 h	0.405	0.52	1.28395
angiopoietin-1	M1	48 h	1.09	0.515	0.472477
thrombopoietin	M1	48 h	0.445	0.505	1.13483
IGFBP-5	M1	48 h	0.49	0.5	1.02041
serpin F1	M1	48 h	0.325	0.49	1.50769
eotaxin	M1	48 h	0.505	0.485	0.960396
amphiregulin	M1	48 h	0.43	0.485	1.12791
CD160	M1	48 h	0.425	0.48	1.12941
RANTES	M1	48 h	0.345	0.475	1.37681
M-CSF	M1	48 h	0.47	0.47	1
IL-22	M1	48 h	0.415	0.465	1.12048
IP-10	M1	48 h	0.5	0.455	0.91
GM-CSF	M1	48 h	0.44	0.455	1.03409
chitinase 3-like 1	M1	48 h	0.36	0.455	1.26389
Flt-3 ligand	M1	48 h	0.44	0.45	1.02273
LIX	M1	48 h	0.435	0.445	1.02299
TIM-1	M1	48 h	0.535	0.44	0.82243
FGF acidic	M1	48 h	0.435	0.43	0.988506
IGFBP-1	M1	48 h	0.29	0.415	1.43103
CD257	M1	48 h	0.35	0.41	1.17143
ICAM-1	M1	48 h	0.405	0.39	0.962963
TNF-α	M1	48 h	0.42	0.38	0.904762
C5a	M1	48 h	0.35	0.375	1.07143
endoglin	M1	48 h	0.35	0.375	1.07143
MIP-3α	M1	48 h	0.335	0.365	1.08955
resistin	M1	48 h	0.52	0.35	0.673077
SCYA21	M1	48 h	0.465	0.34	0.731183
P-selectin	M1	48 h	1.24	0.335	0.270161
E-selectin	M1	48 h	0.44	0.335	0.761364
CD93	M1	48 h	0.27	0.335	1.24074
IL-6	M1	48 h	0.28	0.31	1.10714
osteoprotegerin	M1	48 h	0.635	0.295	0.464567
periostin	M1	48 h	0.355	0.27	0.760563
IL-3	M1	48 h	0.3	0.26	0.866667
lipocalin-2	M1	48 h	0.18	0.24	1.33333
MMP-3	M1	48 h	0.345	0.23	0.666667
IL-17A	M1	48 h	0.195	0.2	1.02564
IL-2	M1	48 h	0.2	0.195	0.975
MMP-9	M1	48 h	0.07	0.155	2.21429
CRP	M1	48 h	0.105	0.085	0.809524
