# Supplementary material for: Metabololipidomic and proteomic profiling reveals aberrant macrophage activation and interrelated immunomodulatory mediator release during aging
Source: Aging Cell. 2023 Apr 26;22(7):e13856. doi: 10.1111/acel.13856 (PMC10352559; doi:10.1111/acel.13856)
Supplement: Supplementary file 6 — Table S5. [file ACEL-22-e13856-s002.xlsx]

## Sheet: list of analytes and standards
analyte	formal name	used standard	Q1 mass	Q3 mass	LOD
11-HEPE	(±)-11-hydroxy-5Z,8Z,12E,14Z,17Z-eicosapentaenoic acid	Cayman Chemical (32500)	317.2	167.1	1.95
11-HETE	(±)11-hydroxy-5Z,8Z,12E,14Z-eicosatetraenoic acid	Cayman Chemical (34002)	319.2	167.1	1.95
12-HEPE	(±)-12-hydroxy-5Z,8Z,10E,14Z,17Z-eicosapentaenoic acid	Cayman Chemical (32540)	317.2	179.1	1.95
12-HETE	(±)12-hydroxy-5Z,8Z,10E,14Z-eicosatetraenoic acid	Cayman Chemical (33500)	319.2	179.1	1.95
13-HDHA	(±)13-hydroxy-4Z,7Z,10Z,14E,16Z,19Z-docosahexaenoic acid	Cayman Chemical (34002)	343.2	193.1	1.95
14-HDHA	14S-hydroxy-4Z,7Z,10Z,12E,16Z,19Z-docosahexaenoic acid	Cayman Chemical (15253)	343.2	205.1	7.81
15-HEPE	(±)-15-hydroxy-5Z,8Z,11Z,13E,17Z-eicosapentaenoic acid	Cayman Chemical (32700)	317.2	219.1	3.91
15-HETE	(±)15-hydroxy-5Z,8Z,11Z,13E-eicosatetraenoic acid	Cayman Chemical (34002)	319.2	219.1	3.91
17-HDHA	(±)17-hydroxy-4Z,7Z,10Z,13Z,15E,19Z-docosahexaenoic acid	Cayman Chemical (33650)	343.2	245.1	15.63
18-HEPE	(±)-18-hydroxy-5Z,8Z,11Z,14Z,16E-eicosapentaenoic acid	Cayman Chemical (32840)	317.2	259.1	1.95
4-HDHA	(±)4-hydroxy-5E,7Z,10Z,13Z,16Z,19Z-docosahexaenoic acid	Cayman Chemical (33200)	343.2	101.1	1.95
5,15-diHETE	5S,12S-dihydroxy-6E,8Z,10E,14Z-eicosatetraenoic acid	Cayman Chemical (35260)	335.2	201	3.91
5-HEPE	(±)-5-hydroxy-6E,8Z,11Z,14Z,17Z-eicosapentaenoic acid	Cayman Chemical (32200)	317.2	115.1	1.95
5-HETE	(±)5-hydroxy-6E,8Z,11Z,14Z-eicosatetraenoic acid	Cayman Chemical (34002)	319.2	115.1	1.95
5S,6R-diHETE	5S,6R-dihydroxy-7E,9E,11Z,14Z-eicosatetraenoic acid	Cayman Chemical (10007252)	335.2	115.1	1.95
7-HDHA	(±)7-hydroxy-4Z,8E,10Z,13Z,16Z,19Z-docosahexaenoic acid	Cayman Chemical (33300)	343.2	141.1	15.63
8-HETE	(±)8-hydroxy-5Z,9E,11Z,14Z-eicosatetraenoic acid	Cayman Chemical (34002)	319.2	155	31.25
AT-LXA4	5(S),6(R),15(R)-trihydroxy-7E,9E,11Z,13E-eicosatetraenoic acid	Cayman Chemical (90415)	351.2	235.1	3.91
AT-RvD1	7S,8R,17R-trihydroxy-4Z,9E,11E,13Z,15E19Z-docosahexaenoic acid	Cayman Chemical (13060)	375.2	215.1	7.81
epi t-LTB4	5S,12S-dihydroxy-6E,8E,10E,14Z-eicosatetraenoic acid	Cayman Chemical (35265)	335.2	195.101	3.91
LTB4	5S,12R-dihydroxy-6Z,8E,10E,14Z-eicosatetraenoic acid	Cayman Chemical (20110)	335.2	195.1	3.91
LXA4	5S,6R,15S-trihydroxy-7E,9E,11Z,13E-eicosatetraenoic acid	Cayman Chemical (90410)	351.2	235.1	3.91
LXA5	5S,6R,15S-trihydroxy-7E,9E,11Z,13E,17Z-eicosapentaenoic acid	Cayman Chemical (10011453)	349.2	115.1	1.95
LXB4	5S,14R,15S-trihydroxy-6E,8Z,10E,12E-eicosatetraenoic acid	Cayman Chemical (90420)	351.2	221.1	3.91
MaR1	7R,14S-dihydroxy-4Z,8E,10E,12Z,16Z,19Z-docosahexaenoic acid	Cayman Chemical (10878)	359.2	250.1	1.95
MaR2	13R,14S-dihydroxy-4Z,7Z,9E,11E,16Z,19Z-docosahexaenoic acid	Cayman Chemical (16369)	359.2	221	3.91
PD1	10R,17S-dihydroxy-4Z,7Z,11E,13E,15Z,19Z-docosahexaenoic acid	Cayman Chemical (10010390)	359.2	153.1	1.95
PDX	10(S),17(S)-dihydroxy-4Z,7Z,11E,13Z,15E,19Z-docosahexaenoic acid	Cayman Chemical (10008128)	359.2	153.1	1.95
PGD2	15S-dihydroxy-11-oxo-prosta-5Z,13E-dien-1-oic acid	Cayman Chemical (12010)	351.3	233.1	1.95
PGE1	9-oxo-11alpha,15S-dihydroxy-prost-13E-en-1-oic acid	Cayman Chemical (13010)	353.2	317.4	3.91
PGE2	9-oxo-11alpha,15S-dihydroxy-prosta-5Z,13E-dien-1-oic acid	Cayman Chemical (14010)	351.2	271	1.95
PGF2a	9alpha,11alpha,15S-trihydroxy-prosta-5Z,13E-dien-1-oic acid	Cayman Chemical (16010)	353.3	193.1	3.91
RvD1	7S,8R,17S-trihydroxy-4Z,9E,11E,13Z,15E,19Z-docosahexaenoic acid	Cayman Chemical (10012554)	375.2	215.1	7.81
RvD2	7S,16R,17S-trihydroxy-4Z,8E,10Z,12E,14E,19Z-docosahexaenoic acid	Cayman Chemical (10007279)	375.2	175.1	1.95
RvD3	4S,11R,17S-trihydroxy-5Z,7E,9E,13Z,15E,19Z-docosahexaenoic acid	Cayman Chemical (13834)	375.2	147.1	1.95
RvD4	(4S,5R,6E,8E,10Z,13Z,15E,17S,19Z)-4,5,17-trihydroxy-6,8,10,13,15,19-docosahexaenoic acid	Cayman Chemical (13835)	375.2	101.1	1.95
RvD5	7S,17S-dihydroxy-4Z,8E,10Z,13Z,15E,19Z-docosahexaenoic acid	Cayman Chemical (10007280)	359.2	199.1	1.95
RvE1	5S,12R,18R-trihydroxy-6Z,8E,10E,14Z,16E-eicosapentaenoic acid	Cayman Chemical (552830)	349.2	195.1	1.95
t-LTB4	5S,12R-dihydroxy-6E,8E,10E,14Z-eicosatetraenoic acid	Cayman Chemical (35250)	335.2	195.101	3.91
TXB2	9alpha,11,15S-trihydroxythromba-5Z,13E-dien-1-oic acid	Cayman Chemical (19030)	369.3	169.1	1.95
AA	5Z,8Z,11Z,14Z-eicosatetraenoic acid	Cayman Chemical (10007268)	303.3	259.1	625
DHA	4Z,7Z,10Z,13Z,16Z,19Z-docosahexaenoic acid	Cayman Chemical (90310)	327.3	283.1	156.3
EPA	5Z,8Z,11Z,14Z,17Z-eicosapentaenoic acid	Cayman Chemical (90110)	301.3	257.1	156.3
d8-5-HETE	5S-hydroxy-6E,8Z,11Z,14Z-eicosatetraenoic-5,6,8,9,11,12,14,15-d8 acid	Cayman Chemical (334230)	327.3	116.1	3.91
d4-LTB4	5S,12R-dihydroxy-6Z,8E,10E,14Z-eicosatetraenoic-6,7,14,15-d4 acid	Cayman Chemical (320110)	339.3	197.2	3.91
d5-lipoxin A4	5S,6R,15S-trihydroxyicosa-7E,9E,11Z,13E-tetraenoic-19,19,20,20,20-d5 acid	Cayman Chemical (24936)	356.3	115.2	3.91
d5-resolvin D2	7S,16R,17S-trihydroxy-4Z,8E,10Z,12E,14E,19Z-21,21’,22,22,22-d5 docosahexaenoic acid	Cayman Chemical (11184)	380.3	141.2	3.91
d4-PGE2	9-oxo-11α,15S-dihydroxy-prosta-5Z,13E-dien-1-oic-3,3,4,4-d4 acid	Cayman Chemical (10007273)	355.3	193.2	3.91
d8-AA	5Z,8Z,11Z,14Z-eicosatetraenoic-5,6,8,9,11,12,14,15-d8 acid	Cayman Chemical (390010)	311.3	267.1	312.5
