# Supplementary material for: Metabololipidomic and proteomic profiling reveals aberrant macrophage activation and interrelated immunomodulatory mediator release during aging
Source: Aging Cell. 2023 Apr 26;22(7):e13856. doi: 10.1111/acel.13856 (PMC10352559; doi:10.1111/acel.13856)
Supplement: Supplementary file 7 — Table S6. [file ACEL-22-e13856-s004.xlsx]

## Sheet: legend
abbreviations
AA	arachidonic acid
DHA	docohexaenoic acid
DPA	docosapentaenoic acid
EPA	eicosapentaenoic acid
HDHA	hydroxy-docosahexaenoic acid
HEPE	hydroxy-eicosapentaenoic acid
HETE	hydroxy-eicosatetraenoic acid
HODE	hydroxy-octadecadienoic acid
LT	leukotriene
LX	lipoxin
MaR	maresin
PD	protectin
PG	prostaglandin
RvD	D-series resolvin
RvE	E-series resolvin
TX	thromboxane
nd	not detectable (amount was under the lower limit of quantification or the limit of detection)
ctrl	macrophages were incubated in PBS + 1 mM calcium for 90 min at 37°C and 5% CO2
E. coli	macrophages were incubated with E. coli (MOI 50) in PBS + 1 mM calcium for 90 min at 37°C and 5% CO2
additional information
	all values are given as pg of the respective mediator per mL of cell culture supernatant (1 Mio cells)
	statistical outliers are marked in dark red and were excluded from data analysis
	in case of not detectable (nd) values, fold change was calculated against the limit of detection (LOD)

## Sheet: LM data (PM)
group	age	timepoint	stimulus	LM	donor 1	donor 2	donor 3	donor 4	donor 5	donor 6	donor 7	donor 8	donor 9	donor 10	donor 11	donor 12	donor 13
naïve	adult	0 h	ctrl	11-HEPE	69.6789	nd	nd	nd	nd	nd	nd	nd
naïve	old	0 h	ctrl	11-HEPE	nd	nd	nd	nd	nd	nd	nd	nd
naïve	adult	0 h	E. coli	11-HEPE	39.857	nd	nd	nd	nd	11.1047	nd	11.8026
naïve	old	0 h	E. coli	11-HEPE	nd	nd	nd	nd	nd	nd	nd	nd
M1	adult	4 h	ctrl	11-HEPE	nd	45.3178	27.6995	21.865	71.2267	17.7948	54.6708
M1	old	4 h	ctrl	11-HEPE	nd	nd	nd	nd	nd	nd	18.9107	62.4203	nd	nd
M2	adult	4 h	ctrl	11-HEPE	nd	nd	nd	nd	nd	nd	42.6633
M2	old	4 h	ctrl	11-HEPE	nd	nd	nd	nd	nd	nd	nd	nd	nd	9.06434
M1	adult	4 h	E. coli	11-HEPE	17.1033	33.3277	29.1011	18.7981	27.7536	26.8937	35.7921	31.548	59.0504	24.5519	94.4694	34.9222	37.5358
M1	old	4 h	E. coli	11-HEPE	nd	nd	nd	nd	nd	nd	18.0845	63.198	nd	nd	12.3337	19.2152
M2	adult	4 h	E. coli	11-HEPE	nd	nd	nd	nd	14.1399	7.57135	16.8933	nd	nd	nd	6.59334	5.29758	8.40715
M2	old	4 h	E. coli	11-HEPE	nd	nd	nd	nd	nd	nd	nd	22.2458	11.8463	14.5643	7.03114	5.73248
M1	adult	24 h	ctrl	11-HEPE	100.351	53.4268	111.285	118.588	70.6304	17.8616	17.3816	17.3865	18.4112
M1	old	24 h	ctrl	11-HEPE	nd	10.8175	9.38863	13.3873	11.2731	14.0452
M2	adult	24 h	ctrl	11-HEPE	nd	nd	nd	nd	nd	nd	nd	nd	nd
M2	old	24 h	ctrl	11-HEPE	nd	nd	nd	nd	nd	nd
M1	adult	24 h	E. coli	11-HEPE	89.4406	150.675	63.733	131.715	99.0555	68.3085	60.9004	71.4191	69.4436
M1	old	24 h	E. coli	11-HEPE	10.5582	20.0589	13.2752	29.0666	23.4789	26.0287
M2	adult	24 h	E. coli	11-HEPE	11.4367	11.4382	7.75646	13.3731	12.7647	10.1442	13.1641	13.9551	13.0465
M2	old	24 h	E. coli	11-HEPE	nd	nd	6.21076	12.7572	6.44112	9.29708
M1	adult	48 h	ctrl	11-HEPE	nd	nd	nd	nd	nd	nd	nd	nd
M1	old	48 h	ctrl	11-HEPE	13.4304	10.3105	19.9595	4.34039	12.3511	4.60684	5.95051
M2	adult	48 h	ctrl	11-HEPE	nd	nd	nd	nd	nd	nd	nd	nd
M2	old	48 h	ctrl	11-HEPE	nd	5.38007	nd	nd	4.86874	nd	nd
M1	adult	48 h	E. coli	11-HEPE	69.0727	27.1938	29.4687	32.2655	53.1602	49.9374	37.9801	43.3992
M1	old	48 h	E. coli	11-HEPE	59.6835	15.9106	23.9846	8.01666	26.3144	5.07367	16.7918
M2	adult	48 h	E. coli	11-HEPE	85.7224	64.7804	69.5865	53.4396	63.0034	62.5917	66.6661	53.8007
M2	old	48 h	E. coli	11-HEPE	62.8428	17.6289	5.08737	9.03538	27.2441	15.2556	10.542
naïve	adult	0 h	ctrl	11-HETE	618.372	20.3908	33.1094	30.7916	16.5047	64.9658	21.7186	111.097
naïve	old	0 h	ctrl	11-HETE	77.7357	60.5802	11.1774	nd	71.5852	nd	nd	40.2547
naïve	adult	0 h	E. coli	11-HETE	1380.82	266.14	381.091	205.972	208.334	1138.39	431.511	992.155
naïve	old	0 h	E. coli	11-HETE	152.001	414.02	49.6967	nd	766.436	nd	682.975	51.0193
M1	adult	4 h	ctrl	11-HETE	19.1716	336.846	187.977	189.161	274.705	97.2467	330.349
M1	old	4 h	ctrl	11-HETE	nd	nd	34.8047	nd	134.455	268.913	490.436	1231.9	nd	nd
M2	adult	4 h	ctrl	11-HETE	58.0573	63.5323	51.4059	25.8899	14.9372	10.1691	405.45
M2	old	4 h	ctrl	11-HETE	48.7347	21.2146	46.7049	nd	nd	107.473	49.414	196.006	68.7942	81.876
M1	adult	4 h	E. coli	11-HETE	433.42	1000.06	775.898	579.114	858.893	1039.6	975.301	1203.09	2106.27	1166.83	2495.55	1205.37	1305.7
M1	old	4 h	E. coli	11-HETE	314.102	166.547	466.825	nd	nd	806.294	790.043	2068.94	138.12	132.992	702.775	875.17
M2	adult	4 h	E. coli	11-HETE	109.547	156.969	208.123	316.183	371.075	237.825	609.935	370.975	335.798	403.301	639.503	369.75	520.302
M2	old	4 h	E. coli	11-HETE	231.422	101.122	634.413	76.8888	61.1408	688.343	225.966	1396.96	411.464	418.773	519.645	376.054
M1	adult	24 h	ctrl	11-HETE	168.058	129.743	165.72	166.132	131.856	360.468	359.024	352.78	367.845
M1	old	24 h	ctrl	11-HETE	107.613	327.498	245.952	314.828	262.07	289.902
M2	adult	24 h	ctrl	11-HETE	nd	nd	nd	nd	nd	70.1078	58.5154	52.9594	42.8363
M2	old	24 h	ctrl	11-HETE	18.7591	17.8276	48.6762	33.3542	19.948	19.7729
M1	adult	24 h	E. coli	11-HETE	415.888	576.881	418.746	622.246	496.338	2759.64	2328.35	2653.07	2652.49
M1	old	24 h	E. coli	11-HETE	495.643	988.494	568.352	1922.82	1334.34	1528.4
M2	adult	24 h	E. coli	11-HETE	117.135	162.717	97.0287	127.88	108.98	374.938	546.091	512.108	456.158
M2	old	24 h	E. coli	11-HETE	183.195	243.439	266.979	1131.99	480.362	776.812
M1	adult	48 h	ctrl	11-HETE	439.91	201.91	326.331	257.329	288.385	239.025	286.009	262.637
M1	old	48 h	ctrl	11-HETE	752.724	321.005	380.09	82.3765	197.353	132.522	69.6981
M2	adult	48 h	ctrl	11-HETE	28.5835	20.4838	21.8349	30.5716	21.0882	32.0368	27.1619	20.5074
M2	old	48 h	ctrl	11-HETE	20.3514	117.121	nd	14.1347	14.3448	12.7839	12.9692
M1	adult	48 h	E. coli	11-HETE	2674.95	1177.14	1535.22	1069.46	2224.69	1829.25	1625.38	1928.58
M1	old	48 h	E. coli	11-HETE	2635.89	807.787	586.098	262.125	1143.55	323.528	416.862
M2	adult	48 h	E. coli	11-HETE	1586.12	935.781	1081.45	910.156	1062.95	1031.97	1070.87	1001.14
M2	old	48 h	E. coli	11-HETE	1169.29	329.158	79.0072	191.075	518.265	388.304	180.631
naïve	adult	0 h	ctrl	12-HEPE	160.352	nd	48.7431	nd	15.4957	20.3979	20.6241	27.7369
naïve	old	0 h	ctrl	12-HEPE	270.614	302.308	nd	nd	nd	nd	nd	236.964
naïve	adult	0 h	E. coli	12-HEPE	176.048	481.241	603.616	220.252	265.173	90.1187	62.0864	65.5577
naïve	old	0 h	E. coli	12-HEPE	962.576	1765.69	nd	nd	1054.86	614.378	144.222	128.735
M1	adult	4 h	ctrl	12-HEPE	27.0443	226.924	115.081	121.368	325.859	71.0546	102.632
M1	old	4 h	ctrl	12-HEPE	nd	nd	23.9428	nd	nd	93.2016	91.9168	234.777	nd	nd
M2	adult	4 h	ctrl	12-HEPE	171.124	219.573	262.89	77.1363	28.4797	nd	526.905
M2	old	4 h	ctrl	12-HEPE	nd	nd	29.1585	nd	nd	17.0197	14.8209	168.007	60.5236	68.0097
M1	adult	4 h	E. coli	12-HEPE	188.532	295.81	224.671	209.329	405.578	450.965	683.758	233.236	281.32	201.927	496.346	216.567	260.018
M1	old	4 h	E. coli	12-HEPE	276.188	79.678	304.427	nd	nd	328.506	208.22	184.301	82.3807	104.112	355.906	588.918
M2	adult	4 h	E. coli	12-HEPE	77.2762	153.731	205.413	221.492	392.648	344.909	627.903	196.306	226.646	190.696	180.106	127.108	194.845
M2	old	4 h	E. coli	12-HEPE	48.8004	50.4449	100.726	nd	nd	203.132	65.4569	272.942	185.99	154.608	483.476	440.585
M1	adult	24 h	ctrl	12-HEPE	93.0335	49.7327	74.676	90.7201	71.4317	28.6964	27.3558	31.8996	28.3277
M1	old	24 h	ctrl	12-HEPE	19.6133	33.1673	27.3591	40.4178	30.0125	44.94
M2	adult	24 h	ctrl	12-HEPE	58.1955	49.8441	52.8173	85.5967	50.2167	215.291	51.2168	28.5084	27.2967
M2	old	24 h	ctrl	12-HEPE	12.0181	13.5503	10.2264	11.8844	8.55228	16.4229
M1	adult	24 h	E. coli	12-HEPE	64.9064	101.59	95.5639	81.1973	90.2179	71.3138	39.4767	78.1069	62.1476
M1	old	24 h	E. coli	12-HEPE	37.0454	73.0962	43.5157	58.2093	54.4487	54.8463
M2	adult	24 h	E. coli	12-HEPE	457.531	487.261	339.026	454.198	497.319	379.205	405.921	433.915	475.426
M2	old	24 h	E. coli	12-HEPE	226.542	319.951	231.464	215.019	132.28	196.719
M1	adult	48 h	ctrl	12-HEPE	41.8439	nd	nd	nd	nd	34.6361	nd	56.916
M1	old	48 h	ctrl	12-HEPE	50.9449	32.9825	8.35857	18.5974	66.3551	18.6465	15.4559
M2	adult	48 h	ctrl	12-HEPE	31.4191	31.9033	35.5878	33.1083	39.3997	33.8324	28.158	29.9981
M2	old	48 h	ctrl	12-HEPE	21.6492	55.2895	nd	nd	80.3039	22.71	17.4065
M1	adult	48 h	E. coli	12-HEPE	109.841	66.399	69.2276	65.0326	95.4908	81.3431	97.497	102.711
M1	old	48 h	E. coli	12-HEPE	178.915	44.2377	8.57349	41.4601	113.768	20.7546	44.4533
M2	adult	48 h	E. coli	12-HEPE	1447.73	1157.87	1413.6	884.099	1171.26	1257.38	1396.41	1084.74
M2	old	48 h	E. coli	12-HEPE	1178.22	379.883	27.0314	206.687	780.267	259.321	164.619
naïve	adult	0 h	ctrl	12-HETE	223.419	89.6977	414.211	138.953	99.4521	129.721	147.523	145.045
naïve	old	0 h	ctrl	12-HETE	3831.51	2588.14	16.2587	14.8411	156.72	1106.01	360.707	3271.21
naïve	adult	0 h	E. coli	12-HETE	1648.16	6695.95	11997.2	8221.08	7959.38	2568.93	1875.45	2398.93
naïve	old	0 h	E. coli	12-HETE	5572.95	25776.2	155.603	538.577	6909.47	8643.79	4672.73	4538.51
M1	adult	4 h	ctrl	12-HETE	117.529	1058.97	262.322	365.104	420.594	85.4984	173.148
M1	old	4 h	ctrl	12-HETE	nd	nd	249.078	nd	47.7043	290.853	358.698	681.643	47.1181	44.4464
M2	adult	4 h	ctrl	12-HETE	2204.19	2207.04	2492.66	402.263	135.379	75.1694	3932.03
M2	old	4 h	ctrl	12-HETE	126.104	92.3997	356.76	nd	nd	118.153	72.8323	407.115	122.644	134.369
M1	adult	4 h	E. coli	12-HETE	3389.77	6194.89	3490.41	5048.36	9301	11083.3	13097.9	7086.64	8297.5	7122.81	11697.4	7410.02	7393
M1	old	4 h	E. coli	12-HETE	1605.55	638.935	8839.9	218.999	325.724	2217.74	5248.94	2495.78	3292.47	3747.46	10009.1	9527.16
M2	adult	4 h	E. coli	12-HETE	2731.34	4230.9	5998.85	6809.74	8526.34	10018.8	10983	9674.19	9896.77	11102.8	11798.5	9111.58	10776.3
M2	old	4 h	E. coli	12-HETE	1608.27	526.08	5170.13	51.4571	112.823	2807.36	1724.98	6439.34	3458.44	3675.58	10945.5	11514
M1	adult	24 h	ctrl	12-HETE	46.4478	30.45	38.5909	43.5967	36.7076	109.002	119.375	133.093	103.414
M1	old	24 h	ctrl	12-HETE	61.9833	175.057	336.755	199.934	136.77	188.661
M2	adult	24 h	ctrl	12-HETE	40.413	55.673	50.6339	59.2642	37.5644	2153.65	323.516	220.402	160.748
M2	old	24 h	ctrl	12-HETE	62.8296	83.9203	83.1938	133.79	76.4066	133.926
M1	adult	24 h	E. coli	12-HETE	125.615	173.502	241.19	144.481	170.082	842.228	410.736	846.198	621.044
M1	old	24 h	E. coli	12-HETE	457.913	909.422	612.715	1196.65	1075.98	945.025
M2	adult	24 h	E. coli	12-HETE	2516.4	2641.53	1920.18	2369.64	2080.07	14127.2	13710.7	13991.9	14566.8
M2	old	24 h	E. coli	12-HETE	7184.37	9180.36	5399.97	5974.59	4944.38	7210.65
M1	adult	48 h	ctrl	12-HETE	157.144	nd	nd	nd	nd	nd	nd	232.061
M1	old	48 h	ctrl	12-HETE	735.312	422.818	27.112	100.066	335.111	124.709	41.3097
M2	adult	48 h	ctrl	12-HETE	184.359	151.983	179.278	158.524	139.951	125.346	89.6525	100.705
M2	old	48 h	ctrl	12-HETE	53.3731	171.42	nd	94.9734	104.096	45.5972	57.3541
M1	adult	48 h	E. coli	12-HETE	963.692	954.443	911.933	731.045	1076.54	957.111	1540.97	1368.75
M1	old	48 h	E. coli	12-HETE	2225.86	994.022	38.6094	576.466	2168.32	303.978	542.796
M2	adult	48 h	E. coli	12-HETE	26165.2	15651.2	22212.4	15771.4	17645.6	18414.8	21464	17328.3
M2	old	48 h	E. coli	12-HETE	15181	8152.48	460.58	4045.1	11694.1	4407.33	3291.98
naïve	adult	0 h	ctrl	13-HDHA	nd	nd	nd	nd	nd	nd	nd	9.69972
naïve	old	0 h	ctrl	13-HDHA	9.50983	nd	nd	nd	nd	nd	nd	nd
naïve	adult	0 h	E. coli	13-HDHA	106.058	nd	20.1217	12.6565	17.8859	27.9729	11.2747	23.0411
naïve	old	0 h	E. coli	13-HDHA	nd	nd	nd	nd	nd	nd	13.7045	nd
M1	adult	4 h	ctrl	13-HDHA	nd	53.3126	29.0725	19.7907	58.8324	20.0989	46.7999
M1	old	4 h	ctrl	13-HDHA	nd	nd	nd	nd	3.79088	nd	35.2627	176.721	nd	nd
M2	adult	4 h	ctrl	13-HDHA	nd	9.73435	nd	nd	nd	nd	nd
M2	old	4 h	ctrl	13-HDHA	nd	nd	nd	nd	nd	nd	nd	nd	nd	9.9299
M1	adult	4 h	E. coli	13-HDHA	48.5025	81.1527	61.4356	57.6447	78.938	62.6868	93.3797	84.8297	131.412	71.4811	130.692	89.1511	89.0836
M1	old	4 h	E. coli	13-HDHA	nd	nd	nd	nd	nd	11.3367	27.7546	175.432	nd	10.9679	43.2185	46.2812
M2	adult	4 h	E. coli	13-HDHA	9.58023	17.3149	23.2356	27.3087	46.4928	36.3867	71.097	19.5601	17.5349	19.8825	28.113	28.1963	23.4405
M2	old	4 h	E. coli	13-HDHA	nd	nd	21.7535	nd	nd	20.1411	16.6524	45.0691	11.8649	12.9562	23.3356	21.2361
M1	adult	24 h	ctrl	13-HDHA	121.576	113.224	164.093	155.563	121.017	66.3924	63.1918	61.8266	65.0716
M1	old	24 h	ctrl	13-HDHA	nd	nd	32.0634	45.3944	45.0342	44.9755
M2	adult	24 h	ctrl	13-HDHA	nd	nd	nd	nd	nd	9.46445	nd	nd	nd
M2	old	24 h	ctrl	13-HDHA	nd	nd	nd	nd	nd	nd
M1	adult	24 h	E. coli	13-HDHA	326.396	449.6	228.026	472.513	348.723	244.244	267.218	229.004	256.438
M1	old	24 h	E. coli	13-HDHA	44.5368	90.3131	57.4827	138.979	107.4	104.432
M2	adult	24 h	E. coli	13-HDHA	29.2617	30.0086	20.4093	27.0456	26.608	30.4516	35.1115	40.5306	39.5333
M2	old	24 h	E. coli	13-HDHA	12.3176	16.2186	13.1282	22.0896	14.6278	18.0039
M1	adult	48 h	ctrl	13-HDHA	nd	nd	nd	nd	nd	nd	nd	nd
M1	old	48 h	ctrl	13-HDHA	55.0647	46.2023	91.7986	14.9546	42.5279	18.9103	17.9523
M2	adult	48 h	ctrl	13-HDHA	nd	nd	nd	nd	nd	nd	nd	nd
M2	old	48 h	ctrl	13-HDHA	nd	nd	nd	nd	9.80632	nd	nd
M1	adult	48 h	E. coli	13-HDHA	286.633	127.357	171.445	123.781	191.938	174.249	135.717	162.033
M1	old	48 h	E. coli	13-HDHA	140.458	63.9749	106.624	29.3927	94.9419	31.6591	46.5946
M2	adult	48 h	E. coli	13-HDHA	115.134	84.6211	80.9954	71.7325	80.6457	82.8813	87.2956	71.7445
M2	old	48 h	E. coli	13-HDHA	62.9221	33.5635	7.75931	19.7983	70.0311	33.3333	24.97
naïve	adult	0 h	ctrl	14-HDHA	nd	22.9612	63.4385	30.4023	20.4182	24.389	26.7553	42.5263
naïve	old	0 h	ctrl	14-HDHA	721.451	318.822	nd	nd	nd	nd	nd	649.48
naïve	adult	0 h	E. coli	14-HDHA	873.398	659.331	1502.22	1029.76	1428.99	595.596	327.581	461.963
naïve	old	0 h	E. coli	14-HDHA	710.75	1923.9	nd	nd	756.768	714.317	659.168	989.386
M1	adult	4 h	ctrl	14-HDHA	55.5807	376.088	118.978	89.0968	196.394	86.1867	75.1122
M1	old	4 h	ctrl	14-HDHA	nd	nd	19.9167	nd	13.8324	43.1179	93.5389	268.674	20.6452	21.0014
M2	adult	4 h	ctrl	14-HDHA	712.401	792.273	696.426	129.554	63.9997	40.9242	1354.91
M2	old	4 h	ctrl	14-HDHA	18.8394	nd	23.7963	nd	nd	nd	15.6038	68.3132	44.4185	69.7188
M1	adult	4 h	E. coli	14-HDHA	1004.8	1427.65	1320.17	1237.65	2194.12	2552.95	3825.41	1718.34	2061.98	1872.14	2728.15	1795.36	1785.8
M1	old	4 h	E. coli	14-HDHA	305.157	145.035	1082.72	nd	nd	408.641	1239.19	1157.04	497.664	783.67	2508.08	2148.41
M2	adult	4 h	E. coli	14-HDHA	601.56	1116.23	1588.05	1677.46	2867.67	2951.58	4376.53	1635.24	1683.13	1672.19	1967.6	1588.78	1628.04
M2	old	4 h	E. coli	14-HDHA	510.344	169.267	961.03	18.3977	28.4653	515.887	617.494	1334.52	920.098	876.792	2130.39	1883.72
M1	adult	24 h	ctrl	14-HDHA	143.669	122.487	152.54	158.472	139.052	91.7681	108.83	109.526	95.4281
M1	old	24 h	ctrl	14-HDHA	46.1046	121.866	214.019	171.145	108.025	144.398
M2	adult	24 h	ctrl	14-HDHA	90.3102	102.799	101.329	110.136	nd	556.295	119.018	73.5412	84.3501
M2	old	24 h	ctrl	14-HDHA	nd	27.0218	36.7528	55.9829	37.9709	58.2515
M1	adult	24 h	E. coli	14-HDHA	699.093	934.503	924.309	878.119	938.176	653.561	486.034	696.565	597.548
M1	old	24 h	E. coli	14-HDHA	377.381	757.45	435.778	964.311	646.653	641.82
M2	adult	24 h	E. coli	14-HDHA	2947.53	2840.16	1856.13	2610.38	2391.38	3199.31	3308.68	3749.2	3421.84
M2	old	24 h	E. coli	14-HDHA	1374.94	2063.11	1207.75	1393.5	1081.65	1418.68
M1	adult	48 h	ctrl	14-HDHA	132.605	nd	nd	nd	nd	nd	nd	187.03
M1	old	48 h	ctrl	14-HDHA	313.774	223.043	27.9247	85.5465	257.288	71.5261	37.0784
M2	adult	48 h	ctrl	14-HDHA	85.7892	nd	78.5176	75.0662	66.8801	62.3671	nd	nd
M2	old	48 h	ctrl	14-HDHA	24.0213	73.818	nd	36.5284	60.8349	nd	25.4908
M1	adult	48 h	E. coli	14-HDHA	1202.93	783.136	881.42	624.536	879.316	832.31	1312.7	1076.81
M1	old	48 h	E. coli	14-HDHA	953.316	571.954	39.4157	344.861	1402.65	276.756	283.525
M2	adult	48 h	E. coli	14-HDHA	6988.06	5116.23	6397.6	3534.42	4981.14	5267.49	6794.08	4922.62
M2	old	48 h	E. coli	14-HDHA	4001.28	1935.71	224.917	1357.66	4864.79	1422.8	1032.25
naïve	adult	0 h	ctrl	15-HEPE	nd	nd	nd	nd	nd	nd	nd	nd
naïve	old	0 h	ctrl	15-HEPE	65.1201	65.9444	nd	nd	nd	nd	nd	121.228
naïve	adult	0 h	E. coli	15-HEPE	89.9227	nd	176.551	65.1198	81.9247	41.9321	nd	nd
naïve	old	0 h	E. coli	15-HEPE	287.045	430.665	nd	nd	nd	nd	72.758	98.9109
M1	adult	4 h	ctrl	15-HEPE	nd	138.769	75.0303	nd	nd	39.6157	70.072
M1	old	4 h	ctrl	15-HEPE	nd	nd	nd	nd	nd	74.7521	81.3236	116.186	nd	nd
M2	adult	4 h	ctrl	15-HEPE	131.863	152.205	124.028	nd	nd	nd	222.181
M2	old	4 h	ctrl	15-HEPE	nd	nd	15.8213	nd	nd	26.0141	16.7111	142.244	47.595	43.9381
M1	adult	4 h	E. coli	15-HEPE	140.958	257.757	128.12	157.895	275.686	300.567	365.075	116.528	145.185	99.7231	259.095	116.747	140.094
M1	old	4 h	E. coli	15-HEPE	270.272	95.5382	205.517	nd	nd	313.809	250.763	193.496	49.2975	60.0242	183.533	163.442
M2	adult	4 h	E. coli	15-HEPE	57.7621	120.288	121.267	146.241	347.516	196.553	315.814	109.354	130.983	82.1442	77.2334	60.3276	88.9568
M2	old	4 h	E. coli	15-HEPE	40.1488	39.5888	84.1999	nd	nd	134.36	53.7076	220.375	114.861	104.545	142.195	98.2284
M1	adult	24 h	ctrl	15-HEPE	53.3125	28.6492	51.4039	54.5104	40.3948	16.1861	15.4784	17.5083	15.2401
M1	old	24 h	ctrl	15-HEPE	nd	19.6101	35.5473	18.6963	17.9203	21.387
M2	adult	24 h	ctrl	15-HEPE	48.5682	43.7047	65.0292	83.2171	54.9349	91.639	40.6334	21.8326	21.3549
M2	old	24 h	ctrl	15-HEPE	nd	13.292	8.36254	14.5435	6.79913	10.8709
M1	adult	24 h	E. coli	15-HEPE	77.2848	96.8449	96.7103	103.94	96.3147	80.2401	45.434	90.7065	68.8258
M1	old	24 h	E. coli	15-HEPE	24.9265	57.5514	55.656	50.5804	56.4119	49.6301
M2	adult	24 h	E. coli	15-HEPE	340.119	249.563	205.057	279.803	317.22	259.593	288.267	284.81	322.843
M2	old	24 h	E. coli	15-HEPE	132.314	195.088	160.444	126.302	98.1076	118.007
M1	adult	48 h	ctrl	15-HEPE	nd	nd	nd	nd	nd	nd	nd	nd
M1	old	48 h	ctrl	15-HEPE	35.7981	34.544	7.94103	14.0862	46.326	12.498	nd
M2	adult	48 h	ctrl	15-HEPE	nd	38.8284	45.2782	nd	43.803	48.2297	36.6032	37.1362
M2	old	48 h	ctrl	15-HEPE	11.1178	37.4547	nd	26.2513	35.141	18.4496	9.21053
M1	adult	48 h	E. coli	15-HEPE	112.568	73.3343	73.9711	71.1202	116.667	115.241	129.106	120.813
M1	old	48 h	E. coli	15-HEPE	186.78	59.8796	nd	nd	158.134	16.0084	49.3237
M2	adult	48 h	E. coli	15-HEPE	1204.08	1057.85	1246.4	864.274	996.412	1106.36	1135.65	914.164
M2	old	48 h	E. coli	15-HEPE	1009.56	318.463	36.2994	168.18	513.638	221.504	175.555
naïve	adult	0 h	ctrl	15-HETE	574.638	68.5127	171.599	91.4551	73.3261	92.1158	80.4365	107.603
naïve	old	0 h	ctrl	15-HETE	1288.89	804.82	nd	nd	nd	nd	nd	648.84
naïve	adult	0 h	E. coli	15-HETE	1124.58	2365.67	3626.48	1732.11	1815.14	1497.47	912.852	1148.04
naïve	old	0 h	E. coli	15-HETE	3317.5	9028.8	184.229	nd	3119.9	2508.81	1378.27	703.066
M1	adult	4 h	ctrl	15-HETE	69.2057	554.549	170.73	211.813	268.444	85.4441	242.827
M1	old	4 h	ctrl	15-HETE	nd	nd	147.262	22.1916	149.606	283.508	499.739	909.122	nd	34.1144
M2	adult	4 h	ctrl	15-HETE	746.79	832.966	772.139	215.81	67.9719	62.7059	1264.15
M2	old	4 h	ctrl	15-HETE	146.498	100.08	221.858	27.3189	nd	157.257	120.89	402.968	91.0089	96.3723
M1	adult	4 h	E. coli	15-HETE	1105.97	2134.29	1137.25	1407.44	2435.18	2947.35	3143.9	1180.38	1339.39	1155.55	2026.56	1238.29	1289.13
M1	old	4 h	E. coli	15-HETE	1393.86	706.818	3304.89	294.655	448.282	2236.89	3175.94	2444.45	754.061	818.728	1863.68	1593.51
M2	adult	4 h	E. coli	15-HETE	634.275	1074.01	1307.35	1533.14	2585.63	2300.86	2975.79	1144.65	1207.49	1291.14	1390.85	1089.85	1461.32
M2	old	4 h	E. coli	15-HETE	918.734	548.626	2248.46	141.638	139.091	1852.93	925.497	3957.27	1013.17	1054.28	1739.8	1578.52
M1	adult	24 h	ctrl	15-HETE	68.0671	54.1974	71.5979	75.9329	60.021	144.325	142.431	149.969	138.383
M1	old	24 h	ctrl	15-HETE	45.3962	149.028	199.858	159.942	118.744	145.66
M2	adult	24 h	ctrl	15-HETE	nd	nd	nd	nd	nd	380.965	117.677	91.5549	80.2086
M2	old	24 h	ctrl	15-HETE	39.1847	38.9205	45.9594	49.5632	35.0564	48.6108
M1	adult	24 h	E. coli	15-HETE	187.939	246.956	186.751	273.591	204.448	1327.17	1000.49	1334.94	1149.19
M1	old	24 h	E. coli	15-HETE	269.995	514.897	395.46	1036.79	641.694	784.595
M2	adult	24 h	E. coli	15-HETE	362.298	317.766	267.422	325.02	323.415	1739.63	1817.34	1901.85	1821.13
M2	old	24 h	E. coli	15-HETE	839.621	1158.73	1013.49	1458.17	1012.32	1304.19
M1	adult	48 h	ctrl	15-HETE	185.106	nd	nd	154.436	161.588	132.027	nd	194.215
M1	old	48 h	ctrl	15-HETE	684.723	226.4	127.241	71.6364	180.781	105.177	39.3392
M2	adult	48 h	ctrl	15-HETE	77.8813	63.107	72.8889	73.7523	49.2765	70.5008	57.0363	nd
M2	old	48 h	ctrl	15-HETE	37.6778	196.995	nd	43.3485	35.7793	26.6106	25.2469
M1	adult	48 h	E. coli	15-HETE	1631.77	804.806	950.862	774.539	1387.79	1157.02	1196.02	1281.19
M1	old	48 h	E. coli	15-HETE	3022.92	638.705	214.138	302.092	1119.07	260.355	388.756
M2	adult	48 h	E. coli	15-HETE	3362.06	2200.92	2827.6	2415.16	2389.72	2655.68	2749.99	2404.58
M2	old	48 h	E. coli	15-HETE	2839.46	1357.32	175.732	830.891	1997.15	1097.03	650.678
naïve	adult	0 h	ctrl	17-HDHA	nd	nd	73.5856	nd	nd	nd	nd	nd
naïve	old	0 h	ctrl	17-HDHA	355.908	236.518	nd	nd	nd	nd	nd	394.449
naïve	adult	0 h	E. coli	17-HDHA	593.096	nd	666.014	464.458	633.563	399.122	210.403	298.137
naïve	old	0 h	E. coli	17-HDHA	738.381	nd	nd	nd	nd	nd	409.899	457.157
M1	adult	4 h	ctrl	17-HDHA	nd	222.217	nd	nd	nd	nd	92.6851
M1	old	4 h	ctrl	17-HDHA	nd	nd	nd	nd	33.2937	142.296	268.756	293.773	nd	nd
M2	adult	4 h	ctrl	17-HDHA	316.496	428.741	291.432	nd	nd	nd	473.155
M2	old	4 h	ctrl	17-HDHA	37.6085	nd	36.7468	nd	nd	39.6458	37.7573	143.568	79.0488	60.0139
M1	adult	4 h	E. coli	17-HDHA	462.524	629.41	619.292	491.92	872.501	814.401	1194.7	676.675	816.638	690.155	1097.32	712.598	753.384
M1	old	4 h	E. coli	17-HDHA	393.79	244.089	738.905	nd	nd	611.369	1261.92	1149.84	245.612	331.132	1003.22	933.806
M2	adult	4 h	E. coli	17-HDHA	266.256	467.148	667.403	687.307	1185.39	940.606	1410.32	544.251	607.201	512.8	526.886	475.563	599.357
M2	old	4 h	E. coli	17-HDHA	414.537	230.088	718.721	nd	nd	486.864	604.256	1208.82	417.917	386.251	1045.56	935.866
M1	adult	24 h	ctrl	17-HDHA	156.008	119.045	168.663	156.248	124.816	71.6991	81.4389	93.3745	84.5155
M1	old	24 h	ctrl	17-HDHA	45.6223	113.438	188.322	139.847	101.796	134.788
M2	adult	24 h	ctrl	17-HDHA	99.0833	108.308	nd	nd	nd	283.928	115.522	84.8234	74.7098
M2	old	24 h	ctrl	17-HDHA	nd	37.654	50.4367	54.0358	35.1599	62.6393
M1	adult	24 h	E. coli	17-HDHA	559.34	799.178	763.476	836.353	775.168	577.236	438.509	566.896	504.501
M1	old	24 h	E. coli	17-HDHA	295.719	641.266	439.593	867.982	530.376	528.263
M2	adult	24 h	E. coli	17-HDHA	1528.99	1143	990.676	1238.27	1445.06	1442.93	1438.07	1660.83	1471.56
M2	old	24 h	E. coli	17-HDHA	708.802	966.879	805.908	774.178	653.007	708.017
M1	adult	48 h	ctrl	17-HDHA	nd	nd	nd	nd	nd	nd	nd	nd
M1	old	48 h	ctrl	17-HDHA	307.558	164.35	35.7924	68.7837	229.169	86.2773	nd
M2	adult	48 h	ctrl	17-HDHA	nd	nd	nd	nd	nd	nd	nd	nd
M2	old	48 h	ctrl	17-HDHA	nd	95.2635	nd	nd	65.7178	nd	nd
M1	adult	48 h	E. coli	17-HDHA	839.654	678.92	810.269	587.708	788.032	713.227	1045.27	741.155
M1	old	48 h	E. coli	17-HDHA	884.081	383.445	51.8686	291.126	1062.07	221.758	284.254
M2	adult	48 h	E. coli	17-HDHA	3394.6	2678.73	3191.33	2301.04	2813.95	2995.24	3357.7	2722.4
M2	old	48 h	E. coli	17-HDHA	2767.03	1054.63	183.801	995.502	2781.84	1224.56	732.133
naïve	adult	0 h	ctrl	18-HEPE	nd	nd	nd	nd	nd	nd	nd	nd
naïve	old	0 h	ctrl	18-HEPE	nd	nd	nd	nd	nd	nd	nd	nd
naïve	adult	0 h	E. coli	18-HEPE	nd	nd	nd	nd	nd	nd	nd	nd
naïve	old	0 h	E. coli	18-HEPE	nd	nd	nd	nd	nd	nd	nd	nd
M1	adult	4 h	ctrl	18-HEPE	nd	nd	nd	nd	nd	nd	nd
M1	old	4 h	ctrl	18-HEPE	nd	nd	nd	nd	nd	nd	nd	nd	nd	nd
M2	adult	4 h	ctrl	18-HEPE	nd	nd	nd	nd	nd	nd	nd
M2	old	4 h	ctrl	18-HEPE	nd	nd	nd	nd	nd	nd	nd	nd	nd	nd
M1	adult	4 h	E. coli	18-HEPE	nd	nd	nd	nd	nd	nd	nd	nd	nd	nd	nd	nd	nd
M1	old	4 h	E. coli	18-HEPE	nd	nd	nd	nd	nd	nd	nd	8.07899	nd	nd	nd	nd
M2	adult	4 h	E. coli	18-HEPE	nd	nd	nd	nd	nd	nd	nd	nd	nd	nd	nd	nd	nd
M2	old	4 h	E. coli	18-HEPE	nd	nd	nd	nd	nd	nd	nd	nd	nd	nd	nd	nd
M1	adult	24 h	ctrl	18-HEPE	nd	nd	nd	nd	nd	nd	nd	nd	nd
M1	old	24 h	ctrl	18-HEPE	nd	nd	nd	nd	nd	nd
M2	adult	24 h	ctrl	18-HEPE	nd	nd	nd	nd	nd	nd	nd	nd	nd
M2	old	24 h	ctrl	18-HEPE	nd	nd	nd	nd	nd	nd
M1	adult	24 h	E. coli	18-HEPE	6.7469	7.96907	nd	9.83602	7.27437	7.94623	nd	9.12284	7.69914
M1	old	24 h	E. coli	18-HEPE	nd	nd	nd	nd	nd	nd
M2	adult	24 h	E. coli	18-HEPE	nd	nd	nd	nd	nd	nd	nd	nd	nd
M2	old	24 h	E. coli	18-HEPE	nd	nd	nd	nd	nd	nd
M1	adult	48 h	ctrl	18-HEPE	nd	nd	nd	nd	nd	nd	nd	nd
M1	old	48 h	ctrl	18-HEPE	2.94752	nd	3.70036	nd	nd	nd	nd
M2	adult	48 h	ctrl	18-HEPE	nd	nd	nd	nd	nd	nd	nd	nd
M2	old	48 h	ctrl	18-HEPE	nd	nd	nd	nd	5.68704	nd	nd
M1	adult	48 h	E. coli	18-HEPE	nd	nd	nd	nd	nd	nd	nd	nd
M1	old	48 h	E. coli	18-HEPE	nd	3.42339	nd	nd	6.06054	nd	10.1776
M2	adult	48 h	E. coli	18-HEPE	nd	nd	nd	nd	nd	nd	nd	nd
M2	old	48 h	E. coli	18-HEPE	20.4027	7.11504	nd	3.87341	10.9052	7.48604	nd
naïve	adult	0 h	ctrl	4-HDHA	nd	nd	nd	nd	nd	nd	nd	nd
naïve	old	0 h	ctrl	4-HDHA	nd	nd	nd	nd	nd	nd	nd	nd
naïve	adult	0 h	E. coli	4-HDHA	nd	nd	nd	nd	nd	nd	nd	nd
naïve	old	0 h	E. coli	4-HDHA	nd	nd	nd	nd	nd	nd	nd	nd
M1	adult	4 h	ctrl	4-HDHA	nd	nd	nd	nd	nd	nd	nd
M1	old	4 h	ctrl	4-HDHA	nd	nd	nd	nd	nd	nd	nd	nd	nd	nd
M2	adult	4 h	ctrl	4-HDHA	nd	nd	nd	nd	nd	nd	nd
M2	old	4 h	ctrl	4-HDHA	nd	nd	nd	nd	nd	nd	nd	nd	nd	nd
M1	adult	4 h	E. coli	4-HDHA	nd	nd	nd	nd	nd	nd	nd	9.04249	8.05694	8.90577	nd	9.76776	7.57597
M1	old	4 h	E. coli	4-HDHA	nd	nd	nd	nd	nd	nd	nd	nd	nd	nd	nd	6.25221
M2	adult	4 h	E. coli	4-HDHA	nd	nd	nd	nd	nd	nd	nd	nd	nd	nd	7.66826	8.50996	8.28417
M2	old	4 h	E. coli	4-HDHA	nd	nd	nd	nd	nd	nd	nd	nd	nd	nd	6.28861	12.3722
M1	adult	24 h	ctrl	4-HDHA	nd	nd	nd	nd	nd	11.2808	10.5655	10.7308	9.28753
M1	old	24 h	ctrl	4-HDHA	nd	nd	14.5116	9.3113	10.7748	nd
M2	adult	24 h	ctrl	4-HDHA	nd	nd	nd	nd	nd	7.06929	8.60825	9.22618	nd
M2	old	24 h	ctrl	4-HDHA	nd	nd	nd	nd	7.05386	nd
M1	adult	24 h	E. coli	4-HDHA	11.7474	7.93034	13.9473	13.2405	13.3249	17.0216	14.3339	15.918	16.9649
M1	old	24 h	E. coli	4-HDHA	9.77059	10.1603	11.4252	11.7138	10.4262	10.9395
M2	adult	24 h	E. coli	4-HDHA	7.92663	nd	6.58103	nd	7.64315	10.0272	11.2341	10.7183	10.6513
M2	old	24 h	E. coli	4-HDHA	nd	nd	6.59332	8.48122	9.80558	9.07725
M1	adult	48 h	ctrl	4-HDHA	55.9963	64.5527	nd	nd	58.3554	61.6224	nd	60.5545
M1	old	48 h	ctrl	4-HDHA	7.01033	6.70551	11.5583	6.69776	8.00643	8.39047	5.87562
M2	adult	48 h	ctrl	4-HDHA	nd	nd	nd	29.899	nd	39.0372	31.9565	20.0951
M2	old	48 h	ctrl	4-HDHA	nd	4.24149	nd	nd	nd	nd	nd
M1	adult	48 h	E. coli	4-HDHA	49.3901	44.0443	40.2209	47.1882	58.2673	66.1219	46.7768	48.0473
M1	old	48 h	E. coli	4-HDHA	nd	9.08067	14.7359	7.29423	10.6598	11.129	17.9407
M2	adult	48 h	E. coli	4-HDHA	39.5712	31.8019	27.6115	40.5023	42.8716	38.2397	30.0264	31.2079
M2	old	48 h	E. coli	4-HDHA	13.4322	9.02585	12.0744	9.09584	11.4281	13.3106	10.5099
naïve	adult	0 h	ctrl	5,15-diHETE	nd	nd	nd	nd	nd	nd	nd	nd
naïve	old	0 h	ctrl	5,15-diHETE	73.6429	nd	nd	nd	nd	nd	nd	nd
naïve	adult	0 h	E. coli	5,15-diHETE	546.267	615.185	587.954	1102.34	1392.49	988.927	616.528	872.855
naïve	old	0 h	E. coli	5,15-diHETE	139.74	1131.24	nd	nd	1555.3	1398.34	1943.62	70.9681
M1	adult	4 h	ctrl	5,15-diHETE	160.317	69.2817	nd	112.468	nd	76.4803	228.956
M1	old	4 h	ctrl	5,15-diHETE	nd	nd	nd	nd	73.8863	150.719	82.1707	nd	60.1839	318.976
M2	adult	4 h	ctrl	5,15-diHETE	108.238	57.041	89.5391	nd	nd	135.778	204.447
M2	old	4 h	ctrl	5,15-diHETE	95.2589	nd	nd	nd	nd	64.4361	50.7707	66.4661	116.933	nd
M1	adult	4 h	E. coli	5,15-diHETE	247.882	688.955	1042.25	531.175	1138.44	1343.47	1680.48	350.83	730.439	431.824	751.863	346.543	368.646
M1	old	4 h	E. coli	5,15-diHETE	173.623	68.1269	1208.89	nd	nd	167.168	327.081	332.363	896.816	997.432	279.975	487.554
M2	adult	4 h	E. coli	5,15-diHETE	681.414	992.257	1575.68	2014.8	736.99	1880.02	2060.25	904.259	849.966	1200.6	1607.15	1005.46	1238.8
M2	old	4 h	E. coli	5,15-diHETE	260.178	124.823	904.836	117.302	nd	420.966	398.345	1007.73	441.203	346.898	1054.33	1054.31
M1	adult	24 h	ctrl	5,15-diHETE	7.46448	nd	8.3134	nd	9.93508	nd	nd	nd	nd
M1	old	24 h	ctrl	5,15-diHETE	nd	nd	nd	nd	nd	nd
M2	adult	24 h	ctrl	5,15-diHETE	9.40354	nd	nd	nd	nd	153.145	170.544	9.95362	6.9162
M2	old	24 h	ctrl	5,15-diHETE	nd	nd	nd	nd	nd	nd
M1	adult	24 h	E. coli	5,15-diHETE	12.8421	12.5127	20.0752	11.9452	14.6225	19.1604	307.485	103.453	87.2535
M1	old	24 h	E. coli	5,15-diHETE	nd	nd	nd	nd	nd	nd
M2	adult	24 h	E. coli	5,15-diHETE	960.086	1913.97	673.265	1091.1	843.961	1035.85	1106.05	1084.45	1212.76
M2	old	24 h	E. coli	5,15-diHETE	551.069	729.188	126.598	280.057	158.073	317.533
M1	adult	48 h	ctrl	5,15-diHETE	nd	nd	nd	nd	nd	nd	nd	nd
M1	old	48 h	ctrl	5,15-diHETE	nd	nd	nd	nd	nd	nd	nd
M2	adult	48 h	ctrl	5,15-diHETE	nd	nd	nd	nd	nd	nd	nd	nd
M2	old	48 h	ctrl	5,15-diHETE	nd	nd	nd	nd	nd	nd	nd
M1	adult	48 h	E. coli	5,15-diHETE	nd	nd	nd	nd	nd	nd	nd	nd
M1	old	48 h	E. coli	5,15-diHETE	nd	nd	nd	nd	nd	nd	nd
M2	adult	48 h	E. coli	5,15-diHETE	4664.12	2239.65	3367.65	1764.01	3319.77	2795.79	3701.64	2791.09
M2	old	48 h	E. coli	5,15-diHETE	4223.65	1449.05	nd	295.914	1375.59	326.933	562.185
naïve	adult	0 h	ctrl	5-HEPE	nd	nd	nd	nd	nd	nd	nd	nd
naïve	old	0 h	ctrl	5-HEPE	nd	nd	nd	nd	nd	nd	nd	nd
naïve	adult	0 h	E. coli	5-HEPE	50.5046	nd	nd	nd	nd	43.0399	25.4318	45.7791
naïve	old	0 h	E. coli	5-HEPE	nd	nd	nd	nd	nd	nd	55.2983	nd
M1	adult	4 h	ctrl	5-HEPE	nd	nd	nd	nd	nd	nd	nd
M1	old	4 h	ctrl	5-HEPE	nd	nd	nd	nd	nd	nd	nd	nd	nd	nd
M2	adult	4 h	ctrl	5-HEPE	nd	nd	nd	nd	nd	nd	nd
M2	old	4 h	ctrl	5-HEPE	nd	nd	nd	nd	nd	nd	nd	nd	nd	nd
M1	adult	4 h	E. coli	5-HEPE	nd	nd	nd	nd	nd	nd	nd	7.98755	11.9253	6.5856	nd	7.65354	7.19661
M1	old	4 h	E. coli	5-HEPE	nd	nd	45.0549	250.359	nd	nd	nd	45.9581	nd	nd	nd	5.9354
M2	adult	4 h	E. coli	5-HEPE	nd	nd	nd	nd	nd	nd	nd	9.67828	nd	9.51657	8.76813	5.89606	10.7065
M2	old	4 h	E. coli	5-HEPE	36.1675	27.4872	42.0983	85.9405	55.0385	81.9561	41.8146	108.493	nd	nd	11.0051	15.2482
M1	adult	24 h	ctrl	5-HEPE	nd	nd	nd	nd	nd	nd	nd	nd	nd
M1	old	24 h	ctrl	5-HEPE	nd	nd	nd	nd	nd	nd
M2	adult	24 h	ctrl	5-HEPE	nd	nd	nd	nd	nd	nd	nd	nd	nd
M2	old	24 h	ctrl	5-HEPE	nd	nd	nd	nd	nd	nd
M1	adult	24 h	E. coli	5-HEPE	9.2027	7.14281	16.072	12.1466	13.6425	23.9298	12.409	27.2264	16.4637
M1	old	24 h	E. coli	5-HEPE	nd	9.80554	12.9712	20.1792	36.6477	34.5887
M2	adult	24 h	E. coli	5-HEPE	57.4538	42.1583	37.4277	44.6672	76.2408	21.9338	33.4247	21.4824	32.491
M2	old	24 h	E. coli	5-HEPE	28.2091	21.9666	61.2236	50.7694	63.8359	59.7083
M1	adult	48 h	ctrl	5-HEPE	nd	nd	nd	nd	nd	nd	nd	nd
M1	old	48 h	ctrl	5-HEPE	4.27529	3.67715	6.73494	4.37787	8.99711	4.25533	6.71248
M2	adult	48 h	ctrl	5-HEPE	nd	nd	nd	nd	nd	nd	nd	nd
M2	old	48 h	ctrl	5-HEPE	nd	4.709	nd	nd	nd	nd	nd
M1	adult	48 h	E. coli	5-HEPE	nd	nd	nd	nd	nd	nd	nd	nd
M1	old	48 h	E. coli	5-HEPE	nd	7.12479	7.61649	8.19337	16.3327	5.69161	28.2958
M2	adult	48 h	E. coli	5-HEPE	327.1	394.2	281.983	581.944	448.946	422.052	255.164	362.948
M2	old	48 h	E. coli	5-HEPE	464.047	73.4044	38.9004	41.3472	65.5407	71.7967	160.425
naïve	adult	0 h	ctrl	5-HETE	nd	nd	nd	nd	nd	nd	nd	nd
naïve	old	0 h	ctrl	5-HETE	nd	nd	nd	nd	nd	nd	nd	47.5943
naïve	adult	0 h	E. coli	5-HETE	990.266	474.98	721.44	365.704	380.427	2375.43	2090.47	2546.72
naïve	old	0 h	E. coli	5-HETE	nd	nd	905.574	nd	1711.38	1377.43	3067.57	118.487
M1	adult	4 h	ctrl	5-HETE	64.0211	nd	nd	nd	nd	nd	17.0212
M1	old	4 h	ctrl	5-HETE	nd	nd	nd	nd	81.6752	29.7341	66.4447	42.7889	nd	nd
M2	adult	4 h	ctrl	5-HETE	nd	nd	nd	nd	nd	nd	nd
M2	old	4 h	ctrl	5-HETE	19.7184	22.8614	19.9095	26.6831	nd	32.15	40.0673	nd	nd	nd
M1	adult	4 h	E. coli	5-HETE	176.752	403.384	565.03	208.941	270.658	319.289	243.719	179.615	352.232	218.231	280.807	224.698	160.661
M1	old	4 h	E. coli	5-HETE	243.288	244.387	1369.23	1399.11	650.324	454.845	439.814	1094.08	1311.38	827.02	202.102	314.141
M2	adult	4 h	E. coli	5-HETE	595.405	640.889	821.862	1082.59	701.608	312.748	1128.16	577.077	438.084	586.224	740.036	543.889	670.378
M2	old	4 h	E. coli	5-HETE	1831.13	923.09	2473.53	1674.29	1744.17	2269.18	1826.79	3578.16	332.612	216.8	1076.01	1424.68
M1	adult	24 h	ctrl	5-HETE	nd	nd	nd	nd	nd	16.8862	14.2007	14.2205	15.1303
M1	old	24 h	ctrl	5-HETE	12.8347	15.4778	31.204	28.0637	24.7045	17.3604
M2	adult	24 h	ctrl	5-HETE	nd	nd	nd	nd	nd	28.3101	17.6802	37.509	27.2006
M2	old	24 h	ctrl	5-HETE	22.7124	20.271	69.109	23.5706	16.0455	19.7607
M1	adult	24 h	E. coli	5-HETE	20.1198	14.0916	51.4251	28.8649	32.26	210.958	80.327	170.814	120.949
M1	old	24 h	E. coli	5-HETE	69.3882	123.204	172.172	471.363	761.269	647.49
M2	adult	24 h	E. coli	5-HETE	318.482	276.03	228.245	303.817	381.363	904.621	1050.47	755.102	917.295
M2	old	24 h	E. coli	5-HETE	1147.78	923.647	1870.26	1712.08	2298.04	2389.32
M1	adult	48 h	ctrl	5-HETE	184.988	77.9323	nd	52.1272	170.159	256.694	118.667	153.702
M1	old	48 h	ctrl	5-HETE	28.0229	22.8677	36.4025	13.1651	52.3104	18.0566	15.27
M2	adult	48 h	ctrl	5-HETE	62.9862	25.5245	41.8459	74.4073	26.9968	192.793	179.962	82.0956
M2	old	48 h	ctrl	5-HETE	8.32097	17.7557	13.4181	14.7266	19.9177	10.9788	15.4087
M1	adult	48 h	E. coli	5-HETE	109.685	98.5678	85.6816	167.127	156.141	200.575	179.207	138.81
M1	old	48 h	E. coli	5-HETE	153.844	60.5809	nd	nd	176.61	35.8105	335.839
M2	adult	48 h	E. coli	5-HETE	4809.15	3952.61	3463.53	7130.1	5306.75	4800.58	3104.33	4350.31
M2	old	48 h	E. coli	5-HETE	5547.61	1192.21	316.004	918.589	1204.73	1199.35	2109.17
naïve	adult	0 h	ctrl	5S,6R-diHETE	nd	nd	nd	34.2784	nd	nd	nd	nd
naïve	old	0 h	ctrl	5S,6R-diHETE	nd	nd	nd	nd	nd	nd	nd	nd
naïve	adult	0 h	E. coli	5S,6R-diHETE	318.395	159.843	403.749	336.667	384.178	2888.74	1540.46	1713.88
naïve	old	0 h	E. coli	5S,6R-diHETE	43.3779	207.727	94.1335	47.0709	324.102	257.305	1682.5	nd
M1	adult	4 h	ctrl	5S,6R-diHETE	nd	nd	nd	nd	nd	nd	nd
M1	old	4 h	ctrl	5S,6R-diHETE	nd	nd	nd	nd	18.4381	nd	16.7101	nd	nd	nd
M2	adult	4 h	ctrl	5S,6R-diHETE	nd	nd	nd	nd	nd	nd	nd
M2	old	4 h	ctrl	5S,6R-diHETE	nd	nd	nd	nd	nd	6.53555	6.80358	nd	nd	nd
M1	adult	4 h	E. coli	5S,6R-diHETE	129.439	251.037	548.121	198.37	214.147	307.781	288.225	114.38	311.042	168.379	155.308	141.093	81.7916
M1	old	4 h	E. coli	5S,6R-diHETE	53.0928	50.321	966.303	220.29	55.7065	85.0561	121.264	380.226	782	706.943	105.394	227.334
M2	adult	4 h	E. coli	5S,6R-diHETE	479.606	578.043	905.75	995.66	404.766	448.457	827.965	348.093	322.008	388.758	559.69	473.234	485.303
M2	old	4 h	E. coli	5S,6R-diHETE	898.568	338.631	2951.19	457.325	326.417	1077.37	852.979	2609.48	255.996	169.914	529.464	665.275
M1	adult	24 h	ctrl	5S,6R-diHETE	nd	nd	nd	nd	nd	nd	nd	nd	nd
M1	old	24 h	ctrl	5S,6R-diHETE	nd	nd	nd	nd	nd	nd
M2	adult	24 h	ctrl	5S,6R-diHETE	nd	nd	nd	nd	nd	nd	nd	nd	nd
M2	old	24 h	ctrl	5S,6R-diHETE	nd	nd	nd	nd	nd	nd
M1	adult	24 h	E. coli	5S,6R-diHETE	nd	nd	9.43922	nd	nd	8.20305	nd	7.88962	5.20922
M1	old	24 h	E. coli	5S,6R-diHETE	nd	nd	6.91559	25.2294	37.1327	34.9084
M2	adult	24 h	E. coli	5S,6R-diHETE	179.52	345.819	176.913	237.358	196.336	224.735	279.168	247.785	286.767
M2	old	24 h	E. coli	5S,6R-diHETE	224.007	222.547	262.932	436.176	315.611	474.561
M1	adult	48 h	ctrl	5S,6R-diHETE	nd	nd	nd	nd	nd	nd	nd	nd
M1	old	48 h	ctrl	5S,6R-diHETE	nd	nd	nd	nd	nd	nd	nd
M2	adult	48 h	ctrl	5S,6R-diHETE	nd	nd	nd	nd	nd	nd	nd	nd
M2	old	48 h	ctrl	5S,6R-diHETE	nd	nd	nd	nd	nd	nd	nd
M1	adult	48 h	E. coli	5S,6R-diHETE	nd	nd	nd	nd	nd	nd	nd	nd
M1	old	48 h	E. coli	5S,6R-diHETE	nd	nd	nd	nd	15.3335	nd	nd
M2	adult	48 h	E. coli	5S,6R-diHETE	1323.93	852.573	950.03	1113.15	1019.95	939.291	960.844	928.826
M2	old	48 h	E. coli	5S,6R-diHETE	3143.78	472.851	33.9563	226.977	437.849	279.867	324.743
naïve	adult	0 h	ctrl	7-HDHA	nd	nd	nd	nd	nd	nd	nd	nd
naïve	old	0 h	ctrl	7-HDHA	nd	nd	nd	nd	nd	nd	nd	nd
naïve	adult	0 h	E. coli	7-HDHA	87.9373	nd	nd	nd	nd	nd	nd	nd
naïve	old	0 h	E. coli	7-HDHA	nd	nd	nd	nd	nd	nd	nd	nd
M1	adult	4 h	ctrl	7-HDHA	nd	nd	nd	nd	nd	nd	nd
M1	old	4 h	ctrl	7-HDHA	nd	nd	nd	nd	nd	nd	nd	nd	nd	nd
M2	adult	4 h	ctrl	7-HDHA	nd	nd	nd	nd	nd	nd	nd
M2	old	4 h	ctrl	7-HDHA	nd	nd	nd	nd	nd	nd	nd	nd	nd	nd
M1	adult	4 h	E. coli	7-HDHA	nd	nd	nd	nd	nd	nd	nd	nd	nd	nd	nd	nd	nd
M1	old	4 h	E. coli	7-HDHA	nd	nd	nd	nd	nd	nd	nd	34.5247	nd	nd	nd	nd
M2	adult	4 h	E. coli	7-HDHA	nd	nd	nd	nd	nd	nd	nd	nd	nd	nd	nd	nd	nd
M2	old	4 h	E. coli	7-HDHA	45.6601	28.8688	nd	37.383	nd	46.4418	61.2046	32.691	nd	nd	18.0983	23.658
M1	adult	24 h	ctrl	7-HDHA	nd	nd	nd	nd	nd	nd	nd	nd	nd
M1	old	24 h	ctrl	7-HDHA	nd	nd	nd	nd	nd	nd
M2	adult	24 h	ctrl	7-HDHA	nd	nd	nd	nd	nd	nd	nd	nd	nd
M2	old	24 h	ctrl	7-HDHA	nd	nd	nd	nd	nd	nd
M1	adult	24 h	E. coli	7-HDHA	nd	nd	nd	nd	nd	nd	nd	nd	nd
M1	old	24 h	E. coli	7-HDHA	nd	nd	nd	nd	nd	nd
M2	adult	24 h	E. coli	7-HDHA	28.2241	24.798	23.1247	nd	41.3513	nd	nd	nd	nd
M2	old	24 h	E. coli	7-HDHA	nd	nd	40.9442	59.343	62.5739	68.2996
M1	adult	48 h	ctrl	7-HDHA	nd	nd	nd	nd	nd	nd	nd	nd
M1	old	48 h	ctrl	7-HDHA	nd	nd	nd	nd	nd	nd	nd
M2	adult	48 h	ctrl	7-HDHA	nd	nd	nd	nd	nd	nd	nd	nd
M2	old	48 h	ctrl	7-HDHA	nd	nd	nd	nd	nd	nd	nd
M1	adult	48 h	E. coli	7-HDHA	nd	nd	nd	nd	nd	nd	nd	nd
M1	old	48 h	E. coli	7-HDHA	nd	nd	nd	nd	nd	nd	nd
M2	adult	48 h	E. coli	7-HDHA	118.002	131.216	119.578	188.09	144.815	129.036	96.1969	121.889
M2	old	48 h	E. coli	7-HDHA	121.726	43.7879	nd	nd	55.644	49.3069	72.9843
naïve	adult	0 h	ctrl	8-HETE	nd	nd	nd	nd	nd	nd	nd	nd
naïve	old	0 h	ctrl	8-HETE	nd	nd	nd	nd	nd	nd	nd	nd
naïve	adult	0 h	E. coli	8-HETE	nd	nd	nd	nd	271.272	nd	nd	nd
naïve	old	0 h	E. coli	8-HETE	nd	nd	nd	nd	nd	nd	nd	nd
M1	adult	4 h	ctrl	8-HETE	nd	nd	nd	nd	nd	nd	nd
M1	old	4 h	ctrl	8-HETE	nd	nd	nd	nd	nd	nd	nd	nd	nd	nd
M2	adult	4 h	ctrl	8-HETE	nd	nd	nd	nd	nd	nd	nd
M2	old	4 h	ctrl	8-HETE	nd	nd	nd	nd	nd	nd	nd	nd	nd	nd
M1	adult	4 h	E. coli	8-HETE	nd	nd	nd	nd	nd	nd	nd	218.491	281.662	236.716	351.201	254.209	228.549
M1	old	4 h	E. coli	8-HETE	nd	nd	nd	nd	nd	nd	286.977	177.015	nd	nd	449.517	301.516
M2	adult	4 h	E. coli	8-HETE	nd	nd	nd	nd	nd	nd	nd	347.678	335.217	366.616	415.308	324.977	370.297
M2	old	4 h	E. coli	8-HETE	nd	nd	473.429	nd	nd	nd	nd	553.442	nd	nd	420.643	398.925
M1	adult	24 h	ctrl	8-HETE	nd	nd	nd	nd	nd	nd	nd	nd	nd
M1	old	24 h	ctrl	8-HETE	nd	nd	28.3626	nd	nd	nd
M2	adult	24 h	ctrl	8-HETE	nd	nd	nd	nd	nd	47.3557	nd	nd	nd
M2	old	24 h	ctrl	8-HETE	nd	nd	nd	nd	nd	nd
M1	adult	24 h	E. coli	8-HETE	nd	nd	nd	nd	nd	nd	nd	nd	nd
M1	old	24 h	E. coli	8-HETE	nd	47.148	nd	50.426	43.599	41.7971
M2	adult	24 h	E. coli	8-HETE	76.5378	70.0642	51.771	72.7068	64.7349	409.929	454.89	396.994	443.643
M2	old	24 h	E. coli	8-HETE	238.401	296.399	217.874	245.379	189.875	288.264
M1	adult	48 h	ctrl	8-HETE	nd	nd	nd	nd	nd	nd	nd	nd
M1	old	48 h	ctrl	8-HETE	50.5179	nd	nd	nd	nd	nd	nd
M2	adult	48 h	ctrl	8-HETE	nd	nd	nd	nd	nd	nd	nd	nd
M2	old	48 h	ctrl	8-HETE	nd	nd	nd	nd	nd	nd	nd
M1	adult	48 h	E. coli	8-HETE	nd	nd	nd	nd	nd	nd	nd	nd
M1	old	48 h	E. coli	8-HETE	nd	56.6866	nd	nd	107.127	nd	114.315
M2	adult	48 h	E. coli	8-HETE	1071.47	639.568	858.613	761.41	739.472	775.833	836.375	665.641
M2	old	48 h	E. coli	8-HETE	610.564	288.113	nd	165.51	359.104	193.878	160.409
naïve	adult	0 h	ctrl	AT-LXA4	nd	nd	nd	nd	nd	nd	nd	nd
naïve	old	0 h	ctrl	AT-LXA4	nd	nd	nd	nd	nd	nd	nd	nd
naïve	adult	0 h	E. coli	AT-LXA4	nd	nd	nd	nd	nd	nd	nd	nd
naïve	old	0 h	E. coli	AT-LXA4	nd	nd	nd	nd	nd	nd	nd	nd
M1	adult	4 h	ctrl	AT-LXA4	nd	nd	nd	nd	nd	nd	nd
M1	old	4 h	ctrl	AT-LXA4	nd	nd	nd	nd	nd	nd	nd	nd	nd	nd
M2	adult	4 h	ctrl	AT-LXA4	nd	nd	nd	nd	nd	nd	nd
M2	old	4 h	ctrl	AT-LXA4	nd	nd	nd	nd	nd	nd	nd	nd	nd	nd
M1	adult	4 h	E. coli	AT-LXA4	nd	nd	nd	nd	nd	nd	57.795	nd	nd	nd	nd	nd	nd
M1	old	4 h	E. coli	AT-LXA4	nd	nd	nd	nd	nd	nd	nd	nd	nd	nd	nd	nd
M2	adult	4 h	E. coli	AT-LXA4	nd	nd	nd	46.7513	nd	nd	nd	nd	nd	nd	nd	nd	nd
M2	old	4 h	E. coli	AT-LXA4	nd	nd	nd	nd	nd	nd	nd	nd	nd	nd	nd	nd
M1	adult	24 h	ctrl	AT-LXA4	nd	nd	nd	nd	nd	nd	nd	nd	nd
M1	old	24 h	ctrl	AT-LXA4	nd	nd	nd	nd	nd	nd
M2	adult	24 h	ctrl	AT-LXA4	nd	nd	nd	nd	nd	nd	nd	nd	nd
M2	old	24 h	ctrl	AT-LXA4	nd	nd	nd	nd	nd	nd
M1	adult	24 h	E. coli	AT-LXA4	nd	nd	nd	nd	nd	nd	nd	nd	nd
M1	old	24 h	E. coli	AT-LXA4	nd	nd	nd	nd	nd	nd
M2	adult	24 h	E. coli	AT-LXA4	nd	nd	nd	nd	nd	nd	nd	nd	nd
M2	old	24 h	E. coli	AT-LXA4	nd	nd	nd	27.0807	nd	nd
M1	adult	48 h	ctrl	AT-LXA4	nd	nd	nd	nd	nd	nd	nd	nd
M1	old	48 h	ctrl	AT-LXA4	nd	nd	nd	nd	nd	nd	nd
M2	adult	48 h	ctrl	AT-LXA4	nd	nd	nd	nd	nd	nd	nd	nd
M2	old	48 h	ctrl	AT-LXA4	nd	nd	nd	nd	nd	nd	nd
M1	adult	48 h	E. coli	AT-LXA4	nd	nd	nd	nd	nd	nd	nd	nd
M1	old	48 h	E. coli	AT-LXA4	nd	nd	nd	nd	nd	nd	nd
M2	adult	48 h	E. coli	AT-LXA4	184.369	121.582	146.324	111.739	147.921	134.618	161.489	142.068
M2	old	48 h	E. coli	AT-LXA4	88.686	23.2389	nd	7.00111	19.7703	8.25832	8.42463
naïve	adult	0 h	ctrl	AT-RvD1	nd	nd	nd	nd	nd	nd	nd	nd
naïve	old	0 h	ctrl	AT-RvD1	nd	nd	nd	nd	nd	nd	nd	nd
naïve	adult	0 h	E. coli	AT-RvD1	nd	nd	nd	nd	nd	nd	nd	nd
naïve	old	0 h	E. coli	AT-RvD1	nd	nd	nd	nd	nd	nd	nd	nd
M1	adult	4 h	ctrl	AT-RvD1	nd	nd	nd	nd	nd	nd	nd
M1	old	4 h	ctrl	AT-RvD1	nd	nd	nd	nd	nd	nd	nd	nd	nd	nd
M2	adult	4 h	ctrl	AT-RvD1	nd	nd	nd	nd	nd	nd	nd
M2	old	4 h	ctrl	AT-RvD1	nd	nd	nd	nd	nd	nd	nd	nd	nd	nd
M1	adult	4 h	E. coli	AT-RvD1	nd	nd	nd	nd	nd	nd	nd	nd	nd	nd	nd	nd	nd
M1	old	4 h	E. coli	AT-RvD1	nd	nd	nd	nd	nd	nd	nd	nd	nd	nd	nd	nd
M2	adult	4 h	E. coli	AT-RvD1	nd	nd	nd	nd	nd	nd	nd	nd	nd	nd	nd	nd	nd
M2	old	4 h	E. coli	AT-RvD1	nd	nd	nd	nd	nd	nd	nd	nd	nd	nd	nd	nd
M1	adult	24 h	ctrl	AT-RvD1	nd	nd	nd	nd	nd	nd	nd	nd	nd
M1	old	24 h	ctrl	AT-RvD1	nd	nd	nd	nd	nd	nd
M2	adult	24 h	ctrl	AT-RvD1	nd	nd	nd	nd	nd	nd	nd	nd	nd
M2	old	24 h	ctrl	AT-RvD1	nd	nd	nd	nd	nd	nd
M1	adult	24 h	E. coli	AT-RvD1	nd	nd	nd	nd	nd	nd	nd	nd	nd
M1	old	24 h	E. coli	AT-RvD1	nd	nd	nd	nd	nd	nd
M2	adult	24 h	E. coli	AT-RvD1	nd	nd	nd	nd	nd	nd	nd	nd	nd
M2	old	24 h	E. coli	AT-RvD1	nd	nd	nd	nd	nd	nd
M1	adult	48 h	ctrl	AT-RvD1	nd	nd	nd	nd	nd	nd	nd	nd
M1	old	48 h	ctrl	AT-RvD1	nd	nd	nd	nd	nd	nd	nd
M2	adult	48 h	ctrl	AT-RvD1	nd	nd	nd	nd	nd	nd	nd	nd
M2	old	48 h	ctrl	AT-RvD1	nd	nd	nd	nd	nd	nd	nd
M1	adult	48 h	E. coli	AT-RvD1	nd	nd	nd	nd	nd	nd	nd	nd
M1	old	48 h	E. coli	AT-RvD1	nd	nd	nd	nd	nd	nd	nd
M2	adult	48 h	E. coli	AT-RvD1	nd	nd	nd	nd	nd	nd	nd	nd
M2	old	48 h	E. coli	AT-RvD1	nd	nd	nd	nd	nd	nd	nd
naïve	adult	0 h	ctrl	epi t-LTB4	nd	nd	45.998	62.6487	23.4696	25.7038	nd	23.777
naïve	old	0 h	ctrl	epi t-LTB4	468.514	216.365	nd	nd	45.5888	74.2669	59.1162	72.8353
naïve	adult	0 h	E. coli	epi t-LTB4	758.699	1587.64	2539.43	2119.56	2361.52	7854.91	4260.42	4743.08
naïve	old	0 h	E. coli	epi t-LTB4	556.024	3135.13	267.098	203.974	2493.89	1919.39	5825.89	146.376
M1	adult	4 h	ctrl	epi t-LTB4	nd	136.265	50.5555	57.4986	70.5561	nd	nd
M1	old	4 h	ctrl	epi t-LTB4	20.7548	nd	15.099	nd	25.8577	35.1643	55.9755	27.4082	nd	nd
M2	adult	4 h	ctrl	epi t-LTB4	334.285	412.83	332.218	61.5048	nd	nd	683.767
M2	old	4 h	ctrl	epi t-LTB4	31.394	23.4232	34.1875	nd	nd	22.4507	19.977	33.0774	nd	30.9568
M1	adult	4 h	E. coli	epi t-LTB4	904.925	1323	1525.73	1152.08	1453.75	1763.78	2606.93	731.065	1349.26	885.098	1397.19	808.191	1033.16
M1	old	4 h	E. coli	epi t-LTB4	463.115	236.392	5382.73	953.248	245.654	416.297	558.6	1063.95	1655.35	1308.53	860.636	1043.29
M2	adult	4 h	E. coli	epi t-LTB4	1434.64	1893.59	2688.56	3219.19	1775.21	2322.66	2858.94	2010.7	1783.56	2525.11	3592.58	2018.23	2618.71
M2	old	4 h	E. coli	epi t-LTB4	2163.65	812.346	10294.7	1063.21	876.497	3091.33	2036.56	8179.82	645.408	540.287	1986.92	2260.06
M1	adult	24 h	ctrl	epi t-LTB4	nd	nd	nd	nd	nd	nd	nd	nd	nd
M1	old	24 h	ctrl	epi t-LTB4	nd	nd	15.5722	7.02305	nd	nd
M2	adult	24 h	ctrl	epi t-LTB4	17.6867	19.6067	15.9877	nd	nd	47.3961	25.1659	48.7662	31.7994
M2	old	24 h	ctrl	epi t-LTB4	nd	nd	8.40426	16.0073	6.38053	13.3524
M1	adult	24 h	E. coli	epi t-LTB4	22.6175	25.5539	73.2593	24.8625	37.0357	151.284	14.7654	17.668	16.6997
M1	old	24 h	E. coli	epi t-LTB4	27.4955	46.7817	52.3795	126.611	147.614	153.917
M2	adult	24 h	E. coli	epi t-LTB4	1683.08	3375.27	1131.78	1795.42	1384.3	1548.67	1562.38	1461.31	1850.79
M2	old	24 h	E. coli	epi t-LTB4	862.789	989.28	972.279	1985.7	1137.68	1925.65
M1	adult	48 h	ctrl	epi t-LTB4	nd	nd	nd	nd	nd	nd	nd	nd
M1	old	48 h	ctrl	epi t-LTB4	25.6649	24.6076	nd	nd	27.1436	nd	nd
M2	adult	48 h	ctrl	epi t-LTB4	nd	nd	nd	nd	nd	nd	nd	nd
M2	old	48 h	ctrl	epi t-LTB4	nd	23.0699	nd	nd	27.8881	nd	nd
M1	adult	48 h	E. coli	epi t-LTB4	nd	nd	nd	nd	nd	nd	nd	nd
M1	old	48 h	E. coli	epi t-LTB4	108.51	68.2109	nd	46.335	221.684	25.9854	80.5363
M2	adult	48 h	E. coli	epi t-LTB4	5993.89	3667.02	5187.44	4102.56	3402.6	3460.17	3901.89	3145.81
M2	old	48 h	E. coli	epi t-LTB4	15790.3	2159.79	90.3733	1250.06	3423.75	1702.02	1138.32
naïve	adult	0 h	ctrl	LTB4	nd	nd	nd	33.6246	nd	nd	nd	nd
naïve	old	0 h	ctrl	LTB4	nd	nd	nd	nd	nd	nd	nd	nd
naïve	adult	0 h	E. coli	LTB4	706.774	857.641	1183.19	1378.74	1273.32	4870.8	2770.32	3147.81
naïve	old	0 h	E. coli	LTB4	180.336	1166.74	85.0486	150.563	1574.52	1525.82	3923.41	54.901
M1	adult	4 h	ctrl	LTB4	nd	nd	nd	nd	nd	nd	nd
M1	old	4 h	ctrl	LTB4	nd	nd	nd	nd	54.7829	27.682	49.8948	18.3982	nd	nd
M2	adult	4 h	ctrl	LTB4	nd	nd	nd	nd	nd	nd	nd
M2	old	4 h	ctrl	LTB4	nd	13.7878	9.27148	nd	nd	15.8752	15.7668	15.9731	nd	nd
M1	adult	4 h	E. coli	LTB4	390.882	762.826	670.661	617.143	873.05	1038.95	894.752	272.83	606.669	358.29	655.454	351.764	333.322
M1	old	4 h	E. coli	LTB4	299.663	192.967	2635.84	688.084	246.741	349.158	344.369	948.39	842.185	994.199	248.354	382.072
M2	adult	4 h	E. coli	LTB4	799.635	792.463	1252.66	1401.17	947.278	1263.48	1807.91	663.035	605.342	753.247	995.346	745.914	944.021
M2	old	4 h	E. coli	LTB4	2244.63	905.203	5090.04	639.683	786.163	1903.46	1762.11	4131.17	597.824	370.286	678.408	951.649
M1	adult	24 h	ctrl	LTB4	nd	nd	nd	nd	nd	nd	nd	nd	nd
M1	old	24 h	ctrl	LTB4	nd	nd	nd	nd	nd	nd
M2	adult	24 h	ctrl	LTB4	nd	nd	nd	nd	nd	nd	nd	nd	nd
M2	old	24 h	ctrl	LTB4	nd	nd	nd	nd	nd	nd
M1	adult	24 h	E. coli	LTB4	nd	nd	nd	nd	nd	nd	nd	nd	nd
M1	old	24 h	E. coli	LTB4	6.98664	17.514	10.923	45.1527	48.0667	53.9693
M2	adult	24 h	E. coli	LTB4	481.462	1259.97	389.788	807.546	430.545	nd	516.383	516.039	485.552
M2	old	24 h	E. coli	LTB4	295.943	360.286	380.984	806.269	551.74	670.351
M1	adult	48 h	ctrl	LTB4	nd	nd	nd	nd	nd	nd	nd	nd
M1	old	48 h	ctrl	LTB4	nd	nd	nd	nd	nd	nd	nd
M2	adult	48 h	ctrl	LTB4	nd	nd	nd	nd	nd	nd	nd	nd
M2	old	48 h	ctrl	LTB4	nd	nd	nd	nd	nd	nd	nd
M1	adult	48 h	E. coli	LTB4	nd	nd	nd	nd	nd	nd	nd	nd
M1	old	48 h	E. coli	LTB4	nd	nd	nd	nd	42.1917	nd	nd
M2	adult	48 h	E. coli	LTB4	2998.44	2083.99	2860.59	2623.35	2545.77	1910.3	2079.84	2472.74
M2	old	48 h	E. coli	LTB4	8381.37	1482.26	129.315	478.542	1575.7	864.44	748.917
naïve	adult	0 h	ctrl	LXA4	nd	nd	nd	nd	nd	nd	nd	nd
naïve	old	0 h	ctrl	LXA4	nd	nd	nd	nd	nd	nd	nd	nd
naïve	adult	0 h	E. coli	LXA4	nd	12.9732	nd	40.8627	42.4856	39.2628	22.0842	25.7721
naïve	old	0 h	E. coli	LXA4	nd	35.4357	nd	nd	36.665	34.2119	50.5667	nd
M1	adult	4 h	ctrl	LXA4	nd	nd	nd	nd	nd	nd	nd
M1	old	4 h	ctrl	LXA4	nd	nd	nd	nd	nd	nd	nd	nd	nd	nd
M2	adult	4 h	ctrl	LXA4	nd	nd	nd	nd	nd	nd	nd
M2	old	4 h	ctrl	LXA4	nd	nd	nd	nd	nd	nd	nd	nd	nd	nd
M1	adult	4 h	E. coli	LXA4	nd	nd	nd	nd	nd	nd	37.3931	13.3229	24.6883	16.7664	30.3075	13.5696	15.6499
M1	old	4 h	E. coli	LXA4	nd	nd	55.0317	nd	nd	nd	nd	nd	44.76	nd	18.376	30.9525
M2	adult	4 h	E. coli	LXA4	nd	30.6936	40.8551	67.5899	nd	45.2558	43.3082	41.537	40.9557	53.0512	65.5895	45.9618	55.9432
M2	old	4 h	E. coli	LXA4	nd	nd	60.4962	nd	nd	nd	nd	36.1525	nd	nd	53.9019	68.6014
M1	adult	24 h	ctrl	LXA4	nd	nd	nd	nd	nd	nd	nd	nd	nd
M1	old	24 h	ctrl	LXA4	nd	nd	nd	nd	nd	nd
M2	adult	24 h	ctrl	LXA4	nd	nd	nd	nd	nd	nd	nd	nd	nd
M2	old	24 h	ctrl	LXA4	nd	nd	nd	nd	nd	nd
M1	adult	24 h	E. coli	LXA4	nd	nd	nd	nd	nd	nd	nd	nd	nd
M1	old	24 h	E. coli	LXA4	nd	nd	nd	nd	nd	nd
M2	adult	24 h	E. coli	LXA4	21.8785	47.467	16.9711	25.6952	20.0392	7.54021	nd	nd	7.3962
M2	old	24 h	E. coli	LXA4	271.805	nd	14.6643	31.9163	13.8649	21.0996
M1	adult	48 h	ctrl	LXA4	nd	nd	nd	nd	nd	nd	nd	nd
M1	old	48 h	ctrl	LXA4	nd	nd	nd	nd	nd	nd	nd
M2	adult	48 h	ctrl	LXA4	nd	nd	nd	nd	nd	nd	nd	nd
M2	old	48 h	ctrl	LXA4	nd	nd	nd	nd	nd	nd	nd
M1	adult	48 h	E. coli	LXA4	nd	nd	nd	nd	nd	nd	nd	nd
M1	old	48 h	E. coli	LXA4	nd	nd	nd	nd	nd	nd	nd
M2	adult	48 h	E. coli	LXA4	310.346	171.975	233.254	175.336	213.487	182.057	247.091	225.347
M2	old	48 h	E. coli	LXA4	123.296	51.5239	nd	13.246	33.1441	10.559	16.1751
naïve	adult	0 h	ctrl	LXA5	nd	nd	nd	nd	nd	nd	nd	nd
naïve	old	0 h	ctrl	LXA5	nd	nd	nd	nd	nd	nd	nd	nd
naïve	adult	0 h	E. coli	LXA5	nd	nd	nd	nd	nd	nd	nd	nd
naïve	old	0 h	E. coli	LXA5	nd	nd	nd	nd	nd	nd	nd	nd
M1	adult	4 h	ctrl	LXA5	nd	nd	nd	nd	nd	nd	nd
M1	old	4 h	ctrl	LXA5	nd	nd	nd	nd	nd	nd	nd	nd	nd	nd
M2	adult	4 h	ctrl	LXA5	nd	nd	nd	nd	nd	nd	nd
M2	old	4 h	ctrl	LXA5	nd	nd	nd	nd	nd	nd	nd	nd	nd	nd
M1	adult	4 h	E. coli	LXA5	nd	nd	nd	nd	nd	nd	nd	nd	nd	nd	nd	nd	nd
M1	old	4 h	E. coli	LXA5	nd	nd	nd	nd	nd	nd	nd	nd	nd	nd	nd	nd
M2	adult	4 h	E. coli	LXA5	nd	nd	nd	nd	nd	nd	nd	nd	nd	nd	7.81985	4.62772	6.24541
M2	old	4 h	E. coli	LXA5	nd	nd	nd	nd	nd	nd	nd	nd	nd	nd	nd	nd
M1	adult	24 h	ctrl	LXA5	nd	nd	nd	nd	nd	nd	nd	nd	nd
M1	old	24 h	ctrl	LXA5	nd	nd	nd	nd	nd	nd
M2	adult	24 h	ctrl	LXA5	nd	nd	nd	nd	nd	nd	nd	nd	nd
M2	old	24 h	ctrl	LXA5	nd	nd	nd	nd	nd	nd
M1	adult	24 h	E. coli	LXA5	nd	nd	nd	nd	nd	nd	nd	nd	nd
M1	old	24 h	E. coli	LXA5	nd	nd	nd	nd	nd	nd
M2	adult	24 h	E. coli	LXA5	nd	10.667	nd	nd	nd	nd	nd	nd	nd
M2	old	24 h	E. coli	LXA5	nd	nd	nd	nd	nd	nd
M1	adult	48 h	ctrl	LXA5	nd	nd	nd	nd	nd	nd	nd	nd
M1	old	48 h	ctrl	LXA5	nd	nd	nd	nd	nd	nd	nd
M2	adult	48 h	ctrl	LXA5	nd	nd	nd	nd	nd	nd	nd	nd
M2	old	48 h	ctrl	LXA5	nd	nd	nd	nd	nd	nd	nd
M1	adult	48 h	E. coli	LXA5	nd	nd	nd	nd	nd	nd	nd	nd
M1	old	48 h	E. coli	LXA5	nd	nd	nd	nd	nd	nd	nd
M2	adult	48 h	E. coli	LXA5	63.2072	38.4337	61.4708	31.8351	39.4756	36.6972	55.2195	40.8647
M2	old	48 h	E. coli	LXA5	nd	nd	nd	nd	nd	nd	nd
naïve	adult	0 h	ctrl	LXB4	nd	nd	nd	nd	nd	nd	nd	nd
naïve	old	0 h	ctrl	LXB4	nd	nd	nd	nd	nd	nd	nd	nd
naïve	adult	0 h	E. coli	LXB4	nd	nd	nd	nd	nd	nd	nd	nd
naïve	old	0 h	E. coli	LXB4	nd	nd	nd	nd	nd	nd	nd	nd
M1	adult	4 h	ctrl	LXB4	nd	nd	nd	nd	nd	nd	nd
M1	old	4 h	ctrl	LXB4	nd	nd	nd	nd	nd	nd	nd	nd	nd	nd
M2	adult	4 h	ctrl	LXB4	nd	nd	nd	nd	nd	nd	nd
M2	old	4 h	ctrl	LXB4	nd	nd	nd	nd	nd	nd	nd	nd	nd	nd
M1	adult	4 h	E. coli	LXB4	nd	nd	nd	nd	nd	nd	nd	nd	nd	nd	nd	nd	nd
M1	old	4 h	E. coli	LXB4	nd	nd	nd	nd	nd	nd	nd	nd	nd	nd	nd	12.0886
M2	adult	4 h	E. coli	LXB4	nd	nd	nd	nd	nd	nd	nd	14.7133	nd	19.5034	26.2817	11.1376	15.2301
M2	old	4 h	E. coli	LXB4	nd	nd	nd	nd	nd	nd	nd	nd	nd	nd	17.0817	23.841
M1	adult	24 h	ctrl	LXB4	nd	nd	nd	nd	nd	nd	nd	nd	nd
M1	old	24 h	ctrl	LXB4	nd	nd	nd	nd	nd	nd
M2	adult	24 h	ctrl	LXB4	nd	nd	nd	nd	nd	nd	nd	nd	nd
M2	old	24 h	ctrl	LXB4	nd	nd	nd	nd	nd	nd
M1	adult	24 h	E. coli	LXB4	nd	nd	nd	nd	nd	nd	nd	nd	nd
M1	old	24 h	E. coli	LXB4	nd	nd	nd	nd	nd	nd
M2	adult	24 h	E. coli	LXB4	19.873	40.2726	15.4253	23.6982	15.6225	nd	nd	nd	nd
M2	old	24 h	E. coli	LXB4	nd	nd	nd	nd	nd	nd
M1	adult	48 h	ctrl	LXB4	nd	nd	nd	nd	nd	nd	nd	nd
M1	old	48 h	ctrl	LXB4	nd	nd	nd	nd	nd	nd	nd
M2	adult	48 h	ctrl	LXB4	nd	nd	nd	nd	nd	nd	nd	nd
M2	old	48 h	ctrl	LXB4	nd	nd	nd	nd	nd	nd	nd
M1	adult	48 h	E. coli	LXB4	nd	nd	nd	nd	nd	nd	nd	nd
M1	old	48 h	E. coli	LXB4	nd	nd	nd	nd	nd	nd	nd
M2	adult	48 h	E. coli	LXB4	nd	nd	nd	nd	nd	nd	nd	nd
M2	old	48 h	E. coli	LXB4	nd	nd	nd	nd	nd	nd	nd
naïve	adult	0 h	ctrl	MaR1	nd	nd	nd	nd	nd	nd	nd	nd
naïve	old	0 h	ctrl	MaR1	27.145	nd	nd	nd	nd	nd	nd	nd
naïve	adult	0 h	E. coli	MaR1	39.1806	42.1899	99.1301	61.9479	89.2333	116.131	65.385	68.4673
naïve	old	0 h	E. coli	MaR1	22.1514	103.652	nd	nd	nd	21.8553	70.6843	nd
M1	adult	4 h	ctrl	MaR1	nd	nd	nd	nd	nd	nd	nd
M1	old	4 h	ctrl	MaR1	nd	nd	nd	nd	nd	nd	nd	nd	nd	nd
M2	adult	4 h	ctrl	MaR1	nd	nd	nd	nd	nd	nd	nd
M2	old	4 h	ctrl	MaR1	nd	nd	nd	nd	nd	nd	nd	nd	nd	nd
M1	adult	4 h	E. coli	MaR1	30.4931	nd	32.3459	19.8264	48.5149	53.8289	110.788	26.5583	47.9335	29.3866	47.3191	31.2477	34.4215
M1	old	4 h	E. coli	MaR1	nd	nd	148.139	nd	nd	nd	47.1536	38.758	nd	23.7795	59.7807	37.541
M2	adult	4 h	E. coli	MaR1	21.2907	34.5925	58.8742	53.5061	89.5195	100.404	155.966	41.7956	41.746	44.1052	68.5713	41.7047	42.5419
M2	old	4 h	E. coli	MaR1	47.6321	nd	265.457	nd	nd	55.1055	53.1735	173.536	nd	23.3342	43.3844	38.9881
M1	adult	24 h	ctrl	MaR1	nd	nd	nd	nd	nd	nd	nd	nd	nd
M1	old	24 h	ctrl	MaR1	nd	nd	nd	nd	nd	nd
M2	adult	24 h	ctrl	MaR1	nd	nd	nd	nd	nd	nd	nd	nd	nd
M2	old	24 h	ctrl	MaR1	nd	nd	nd	nd	nd	nd
M1	adult	24 h	E. coli	MaR1	nd	nd	7.96917	nd	nd	nd	nd	nd	nd
M1	old	24 h	E. coli	MaR1	nd	nd	nd	7.89574	6.63958	4.91632
M2	adult	24 h	E. coli	MaR1	56.9001	87.3605	38.3207	55.7743	42.6595	50.8263	52.8653	62.2658	80.0166
M2	old	24 h	E. coli	MaR1	20.106	24.5934	17.1433	24.6828	16.5627	26.1369
M1	adult	48 h	ctrl	MaR1	nd	nd	nd	nd	nd	nd	nd	nd
M1	old	48 h	ctrl	MaR1	nd	nd	nd	nd	nd	nd	nd
M2	adult	48 h	ctrl	MaR1	nd	nd	nd	nd	nd	nd	nd	nd
M2	old	48 h	ctrl	MaR1	nd	nd	nd	nd	nd	nd	nd
M1	adult	48 h	E. coli	MaR1	nd	nd	nd	nd	nd	nd	nd	nd
M1	old	48 h	E. coli	MaR1	nd	nd	nd	nd	nd	nd	nd
M2	adult	48 h	E. coli	MaR1	133.547	78.414	179.291	55.5328	84.7716	70.6195	124.707	84.9286
M2	old	48 h	E. coli	MaR1	328.099	32.6055	nd	44.729	183.58	60.2765	16.3468
naïve	adult	0 h	ctrl	MaR2	nd	nd	nd	nd	nd	nd	nd	nd
naïve	old	0 h	ctrl	MaR2	21.7481	nd	nd	nd	nd	nd	nd	nd
naïve	adult	0 h	E. coli	MaR2	37.6479	nd	52.4272	33.7282	51.3592	51.3621	25.9756	37.0143
naïve	old	0 h	E. coli	MaR2	nd	52.1515	nd	nd	nd	nd	32.6456	nd
M1	adult	4 h	ctrl	MaR2	nd	nd	nd	nd	nd	nd	nd
M1	old	4 h	ctrl	MaR2	nd	nd	nd	nd	nd	nd	nd	nd	nd	nd
M2	adult	4 h	ctrl	MaR2	nd	nd	nd	nd	nd	nd	nd
M2	old	4 h	ctrl	MaR2	nd	nd	nd	nd	nd	nd	nd	nd	nd	nd
M1	adult	4 h	E. coli	MaR2	nd	nd	nd	nd	nd	69.0359	120.234	26.9983	39.4797	28.1819	43.8224	31.0271	28.5589
M1	old	4 h	E. coli	MaR2	nd	nd	58.8118	nd	nd	nd	35.9496	34.2585	nd	nd	41.3888	33.1771
M2	adult	4 h	E. coli	MaR2	nd	nd	nd	48.5627	81.4836	85.2568	117.727	23.199	20.3199	29.2264	38.6051	28.8267	24.9844
M2	old	4 h	E. coli	MaR2	19.9666	nd	107.057	nd	nd	nd	32.506	74.5026	nd	nd	32.0257	22.8618
M1	adult	24 h	ctrl	MaR2	nd	nd	nd	nd	nd	nd	nd	nd	nd
M1	old	24 h	ctrl	MaR2	nd	nd	nd	nd	nd	nd
M2	adult	24 h	ctrl	MaR2	nd	nd	nd	nd	nd	nd	nd	nd	nd
M2	old	24 h	ctrl	MaR2	nd	nd	nd	nd	nd	nd
M1	adult	24 h	E. coli	MaR2	8.36474	12.4472	11.5841	9.39934	11.4914	nd	nd	nd	nd
M1	old	24 h	E. coli	MaR2	nd	nd	nd	7.074	5.39265	4.62352
M2	adult	24 h	E. coli	MaR2	32.0038	60.7761	23.5339	38.9377	26.8687	28.8385	28.2491	38.771	35.8049
M2	old	24 h	E. coli	MaR2	nd	nd	12.843	25.8094	14.893	23.2116
M1	adult	48 h	ctrl	MaR2	nd	nd	nd	nd	nd	nd	nd	nd
M1	old	48 h	ctrl	MaR2	nd	nd	nd	nd	nd	nd	nd
M2	adult	48 h	ctrl	MaR2	nd	nd	nd	nd	nd	nd	nd	nd
M2	old	48 h	ctrl	MaR2	nd	nd	nd	nd	nd	nd	nd
M1	adult	48 h	E. coli	MaR2	nd	nd	nd	nd	nd	nd	nd	nd
M1	old	48 h	E. coli	MaR2	nd	nd	nd	nd	nd	nd	nd
M2	adult	48 h	E. coli	MaR2	173.268	115.864	184.445	67.1425	95.4057	90.7488	145.66	106.587
M2	old	48 h	E. coli	MaR2	183.23	36.1024	nd	38.0443	127.216	44.6396	14.799
naïve	adult	0 h	ctrl	PD1	nd	nd	nd	nd	nd	nd	nd	nd
naïve	old	0 h	ctrl	PD1	23.3255	nd	nd	nd	nd	nd	nd	nd
naïve	adult	0 h	E. coli	PD1	nd	nd	44.6689	32.519	35.5277	33.6631	nd	nd
naïve	old	0 h	E. coli	PD1	25.663	53.1259	nd	nd	nd	nd	nd	nd
M1	adult	4 h	ctrl	PD1	nd	nd	nd	nd	nd	nd	nd
M1	old	4 h	ctrl	PD1	nd	nd	nd	nd	nd	nd	nd	nd	nd	nd
M2	adult	4 h	ctrl	PD1	nd	nd	nd	nd	nd	nd	nd
M2	old	4 h	ctrl	PD1	nd	nd	nd	nd	nd	nd	nd	nd	nd	nd
M1	adult	4 h	E. coli	PD1	nd	nd	nd	nd	nd	nd	54.2542	43.5085	41.2715	39.7773	47.1109	35.661	42.7255
M1	old	4 h	E. coli	PD1	13.0864	nd	57.7693	nd	nd	13.9188	31.7682	19.0809	nd	nd	60.8984	42.1207
M2	adult	4 h	E. coli	PD1	nd	nd	nd	nd	nd	44.5949	67.333	38.5094	39.2427	44.378	61.3821	45.8572	42.3634
M2	old	4 h	E. coli	PD1	20.4212	nd	92.3202	nd	nd	19.3439	25.5935	53.4504	nd	nd	53.3	31.3272
M1	adult	24 h	ctrl	PD1	nd	nd	nd	nd	nd	nd	nd	nd	nd
M1	old	24 h	ctrl	PD1	nd	nd	nd	nd	nd	nd
M2	adult	24 h	ctrl	PD1	nd	nd	nd	nd	nd	nd	nd	nd	nd
M2	old	24 h	ctrl	PD1	nd	nd	nd	nd	nd	nd
M1	adult	24 h	E. coli	PD1	nd	nd	13.5342	6.56908	8.98969	nd	nd	6.92903	nd
M1	old	24 h	E. coli	PD1	nd	nd	nd	9.85813	8.84023	7.48209
M2	adult	24 h	E. coli	PD1	56.0828	61.5818	40.3217	46.2494	51.1041	82.4069	65.609	83.0667	94.4669
M2	old	24 h	E. coli	PD1	18.6532	21.6679	24.7199	40.4116	22.2736	32.479
M1	adult	48 h	ctrl	PD1	nd	nd	nd	nd	nd	nd	nd	nd
M1	old	48 h	ctrl	PD1	nd	nd	nd	nd	nd	nd	nd
M2	adult	48 h	ctrl	PD1	nd	nd	nd	nd	nd	nd	nd	nd
M2	old	48 h	ctrl	PD1	nd	nd	nd	nd	nd	nd	nd
M1	adult	48 h	E. coli	PD1	nd	nd	nd	nd	nd	nd	nd	nd
M1	old	48 h	E. coli	PD1	nd	nd	nd	nd	nd	nd	nd
M2	adult	48 h	E. coli	PD1	68.4974	49.0603	72.9133	41.7842	50.3522	50.3241	81.9344	59.3036
M2	old	48 h	E. coli	PD1	150.445	24.8467	nd	26.9247	83.7234	44.9314	16.0442
naïve	adult	0 h	ctrl	PDX	nd	nd	nd	nd	nd	nd	nd	nd
naïve	old	0 h	ctrl	PDX	35.7358	nd	nd	nd	nd	nd	nd	nd
naïve	adult	0 h	E. coli	PDX	21.8547	nd	62.6947	33.5997	43.7152	nd	nd	nd
naïve	old	0 h	E. coli	PDX	37.8935	82.7963	nd	nd	nd	nd	nd	nd
M1	adult	4 h	ctrl	PDX	nd	nd	nd	nd	nd	nd	nd
M1	old	4 h	ctrl	PDX	nd	nd	nd	nd	nd	nd	nd	nd	nd	nd
M2	adult	4 h	ctrl	PDX	nd	nd	nd	nd	nd	nd	nd
M2	old	4 h	ctrl	PDX	nd	nd	nd	nd	nd	nd	nd	nd	nd	nd
M1	adult	4 h	E. coli	PDX	nd	nd	nd	nd	45.7588	nd	105.692	12.4677	17.0318	15.3939	20.5344	13.1335	15.0625
M1	old	4 h	E. coli	PDX	nd	nd	nd	nd	nd	nd	nd	nd	nd	nd	26.6004	27.3209
M2	adult	4 h	E. coli	PDX	nd	nd	35.2214	nd	53.6697	73.8514	117.875	14.7797	13.1784	14.5309	18.8159	14.4489	16.372
M2	old	4 h	E. coli	PDX	nd	nd	nd	nd	nd	nd	nd	nd	nd	nd	26.736	19.1257
M1	adult	24 h	ctrl	PDX	nd	nd	nd	nd	nd	nd	nd	nd	nd
M1	old	24 h	ctrl	PDX	nd	nd	nd	nd	nd	nd
M2	adult	24 h	ctrl	PDX	nd	nd	nd	nd	nd	nd	nd	nd	nd
M2	old	24 h	ctrl	PDX	nd	nd	nd	nd	nd	nd
M1	adult	24 h	E. coli	PDX	nd	11.7061	16.6721	9.94376	13.5218	nd	nd	nd	nd
M1	old	24 h	E. coli	PDX	nd	nd	nd	4.52514	nd	nd
M2	adult	24 h	E. coli	PDX	69.0198	93.0634	43.6183	62.5417	58.672	27.1627	20.7156	35.3145	33.1092
M2	old	24 h	E. coli	PDX	13.2139	20.664	13.053	15.9666	9.26537	14.696
M1	adult	48 h	ctrl	PDX	nd	nd	nd	nd	nd	nd	nd	nd
M1	old	48 h	ctrl	PDX	nd	nd	nd	nd	nd	nd	nd
M2	adult	48 h	ctrl	PDX	nd	nd	nd	nd	nd	nd	nd	nd
M2	old	48 h	ctrl	PDX	nd	nd	nd	nd	nd	nd	nd
M1	adult	48 h	E. coli	PDX	nd	nd	nd	nd	nd	nd	nd	nd
M1	old	48 h	E. coli	PDX	nd	nd	nd	nd	15.1179	nd	nd
M2	adult	48 h	E. coli	PDX	80.9933	53.3715	81.6137	34.3499	60.5794	65.3533	80.891	55.3013
M2	old	48 h	E. coli	PDX	81.0158	35.6473	nd	23.2154	92.4967	20.8786	16.3706
naïve	adult	0 h	ctrl	PGD2	61.9576	nd	nd	nd	nd	nd	nd	23.7765
naïve	old	0 h	ctrl	PGD2	19.0463	nd	nd	nd	17.9786	nd	16.9683	nd
naïve	adult	0 h	E. coli	PGD2	208.901	36.6964	84.0685	54.8197	64.4074	3268.06	36.4618	124.219
naïve	old	0 h	E. coli	PGD2	32.4484	113.22	20.1006	nd	114.283	55.0167	92.1438	17.745
M1	adult	4 h	ctrl	PGD2	nd	72.5447	55.7327	43.2567	45.5917	nd	55.6871
M1	old	4 h	ctrl	PGD2	23.6231	26.0987	26.0889	15.0726	101.078	29.7222	543.212	106.027	nd	nd
M2	adult	4 h	ctrl	PGD2	nd	26.3466	nd	nd	nd	nd	103.263
M2	old	4 h	ctrl	PGD2	14.7123	8.8056	31.7862	17.0084	21.9432	14.0925	58.1232	23.1446	nd	nd
M1	adult	4 h	E. coli	PGD2	108.597	182.725	203.116	134.952	270.855	229.836	244.61	149.464	249.291	137.56	304.612	224.169	191.14
M1	old	4 h	E. coli	PGD2	63.5218	42.5728	135.429	54.2483	118.868	108.49	674.526	223.771	59.7323	54.9537	247.539	286.339
M2	adult	4 h	E. coli	PGD2	47.4198	64.9614	84.2156	92.0356	128.587	135.79	168.404	61.2898	51.3343	59.0643	103.927	91.3417	92.9975
M2	old	4 h	E. coli	PGD2	52.3335	32.9918	106.396	53.9703	41.5893	89.0983	162.724	157.001	121.436	117.327	183.472	169.701
M1	adult	24 h	ctrl	PGD2	61.9593	71.6855	78.1696	67.723	49.3513	51.5127	41.4263	33.1771	39.2649
M1	old	24 h	ctrl	PGD2	14.0715	30.101	90.7158	42.3152	43.3435	52.02
M2	adult	24 h	ctrl	PGD2	nd	7.42071	5.18729	5.76366	4.21467	16.8227	7.52878	8.32128	6.15991
M2	old	24 h	ctrl	PGD2	nd	nd	4.62806	nd	nd	nd
M1	adult	24 h	E. coli	PGD2	251.44	227.304	184.797	342.217	270.532	251.079	322.765	248.198	396.251
M1	old	24 h	E. coli	PGD2	73.5543	85.5558	125.848	258.644	295.864	329.774
M2	adult	24 h	E. coli	PGD2	66.2821	70.2446	44.3081	64.8412	64.1207	99.7833	114.192	115.633	114.913
M2	old	24 h	E. coli	PGD2	56.6246	62.1432	143.456	198.14	117.32	229.608
M1	adult	48 h	ctrl	PGD2	nd	nd	nd	nd	nd	nd	nd	nd
M1	old	48 h	ctrl	PGD2	146.018	78.1446	151.053	21.1474	45.8193	34.44	137.961
M2	adult	48 h	ctrl	PGD2	nd	nd	nd	nd	nd	nd	nd	nd
M2	old	48 h	ctrl	PGD2	4.02807	15.1053	nd	5.68965	7.76411	10.9765	10.6744
M1	adult	48 h	E. coli	PGD2	202.49	89.7042	83.9338	83.4092	232.392	138.491	112.261	189.9
M1	old	48 h	E. coli	PGD2	353.463	208.453	204.425	61.3274	167.165	65.1541	402.807
M2	adult	48 h	E. coli	PGD2	327.866	142.163	233.441	130.622	211.933	181.507	204.589	235.539
M2	old	48 h	E. coli	PGD2	131.919	131.919	nd	133.933	176.228	175.221	51.0558
naïve	adult	0 h	ctrl	PGE1	349.541	3.73549	10.0399	4.31018	3.21073	36.4916	5.31049	92.1743
naïve	old	0 h	ctrl	PGE1	13.2	6.48567	nd	nd	43.6615	4.35478	23.358	nd
naïve	adult	0 h	E. coli	PGE1	614.496	35.0279	83.5672	37.5754	30.7377	469.567	102.499	467.046
naïve	old	0 h	E. coli	PGE1	17.6	46.4566	3.0369	nd	170.334	12.8189	157.446	nd
M1	adult	4 h	ctrl	PGE1	5.59934	140.687	134.478	91.9075	109.356	99.3558	215.065
M1	old	4 h	ctrl	PGE1	26.1576	22.9302	nd	nd	24.766	140.37	105.809	487.15	nd	nd
M2	adult	4 h	ctrl	PGE1	14.4001	13.5381	13.0803	4.82982	nd	nd	226.324
M2	old	4 h	ctrl	PGE1	13.0443	nd	4.59878	nd	nd	55.6332	8.39532	58.6434	34.1456	40.1464
M1	adult	4 h	E. coli	PGE1	92.9257	269.178	276.39	130.806	188.02	324.219	230.533	291.001	578.07	260.509	603.759	276.711	276.541
M1	old	4 h	E. coli	PGE1	50.6531	29.6369	18.1923	nd	25.6833	205.466	128.202	706.411	18.8928	22.4428	198.491	249.429
M2	adult	4 h	E. coli	PGE1	15.4752	28.4516	36.14	51.8243	141.576	29.3463	282.398	39.2321	31.6624	38.6381	74.462	38.3758	51.9237
M2	old	4 h	E. coli	PGE1	59.1729	18.1984	40.2893	3.60682	6.78974	206.179	31.06	340.866	108.569	115.586	101.185	45.2819
M1	adult	24 h	ctrl	PGE1	627.254	448.582	701.384	707.087	509.407	269.909	199.581	214.787	237.596
M1	old	24 h	ctrl	PGE1	66.3818	170.662	165.676	234.828	158.846	193.797
M2	adult	24 h	ctrl	PGE1	nd	nd	nd	nd	nd	9.44683	5.56926	6.23453	9.54187
M2	old	24 h	ctrl	PGE1	nd	nd	nd	nd	nd	nd
M1	adult	24 h	E. coli	PGE1	1197.49	1957.79	1005.51	1501.61	1159.47	779.316	1104.35	950.385	1186.08
M1	old	24 h	E. coli	PGE1	251.303	392.109	254.759	1230.04	702.625	1032.83
M2	adult	24 h	E. coli	PGE1	51.701	94.2782	56.2628	52.6513	52.2712	35.1643	42.9574	48.6597	56.2628
M2	old	24 h	E. coli	PGE1	34.3131	39.9564	60.13	414.99	107.714	272.828
M1	adult	48 h	ctrl	PGE1	125.856	32.7003	35.5716	37.6452	68.4314	60.9342	36.2096	32.5408
M1	old	48 h	ctrl	PGE1	215.265	127.689	108.092	45.9314	113.91	56.955	19.9342
M2	adult	48 h	ctrl	PGE1	nd	nd	nd	nd	nd	nd	nd	nd
M2	old	48 h	ctrl	PGE1	nd	27.9569	nd	nd	nd	nd	nd
M1	adult	48 h	E. coli	PGE1	642.84	255.222	325.408	175.465	403.57	291.91	389.214	392.404
M1	old	48 h	E. coli	PGE1	376.638	229.045	109.623	87.8821	318.458	97.987	65.5288
M2	adult	48 h	E. coli	PGE1	107.193	59.9772	93.156	55.5108	71.1431	67.3148	113.733	103.524
M2	old	48 h	E. coli	PGE1	28.11	30.2535	nd	27.8344	96.456	53.8929	17.6377
naïve	adult	0 h	ctrl	PGE2	3151.39	82.2074	211.75	126.786	62.2566	709.2	101.4	1457.33
naïve	old	0 h	ctrl	PGE2	146.697	131.883	25.3719	11.3638	842.966	74.7802	524.535	97.5659
naïve	adult	0 h	E. coli	PGE2	4612.29	693.224	1220.9	648.188	679.798	8408.09	2921.82	7414.2
naïve	old	0 h	E. coli	PGE2	330.779	540.107	46.3943	38.0921	4051.58	409.123	4839.21	118.195
M1	adult	4 h	ctrl	PGE2	129.014	1539.18	1714.7	959.904	1128.09	975.473	2095.75
M1	old	4 h	ctrl	PGE2	531.257	463.767	67.5706	18.2811	449.374	2122.31	1727.97	6138.42	24.1712	31.852
M2	adult	4 h	ctrl	PGE2	182.96	133.035	153.147	82.0431	67.7898	32.9198	2239.36
M2	old	4 h	ctrl	PGE2	399.568	110.918	114.384	28.9482	50.3194	1084.63	188.543	1036.57	333.782	486.696
M1	adult	4 h	E. coli	PGE2	1009.2	3270.58	3913.98	1694.66	2173.03	3996.55	2700.86	3744.74	6110.5	3161.25	7098.44	3432.63	3390.97
M1	old	4 h	E. coli	PGE2	1058.11	546.076	501.926	103.736	483.231	3255.74	2323.3	9225.87	598.071	571.235	3933.04	3601.45
M2	adult	4 h	E. coli	PGE2	340.743	537.987	816.984	1112.93	2010.46	477.464	4102.15	832.663	571.398	736.061	1793.97	760.575	1217.57
M2	old	4 h	E. coli	PGE2	2281.16	615.581	1003.52	125.806	202.69	4815.78	914.187	7068.38	1351.51	1292.91	3568.28	1428.45
M1	adult	24 h	ctrl	PGE2	3811.03	2665	4246.58	4110.47	3212.15	1587.02	1189.59	1322.97	1404.64
M1	old	24 h	ctrl	PGE2	483.79	1466.47	1158.18	1946.16	1137.45	1575.8
M2	adult	24 h	ctrl	PGE2	49.8156	79.4872	53.3544	53.0822	54.7155	109.703	102.626	122.225	171.769
M2	old	24 h	ctrl	PGE2	44.9073	52.2404	18.0127	76.3212	32.98	40.3353
M1	adult	24 h	E. coli	PGE2	6043.2	8847.03	5907.1	7023.18	6260.98	6206.53	7050.4	7213.73	7431.51
M1	old	24 h	E. coli	PGE2	1704.79	2974.01	2186.11	9487.92	6226.2	8152.36
M2	adult	24 h	E. coli	PGE2	721.373	1998.07	786.705	849.315	862.926	522.655	732.262	781.261	947.313
M2	old	24 h	E. coli	PGE2	624.207	814.806	1355.84	8537.24	2769.02	5794.68
M1	adult	48 h	ctrl	PGE2	1775.02	498.496	568.378	549.743	1029.6	880.52	610.308	712.802
M1	old	48 h	ctrl	PGE2	3505.78	2468.35	1287.84	823.678	2092.73	1252.06	304.967
M2	adult	48 h	ctrl	PGE2	23.9464	18.0763	17.0513	27.7201	37.6434	46.3554	31.8199	45.0976
M2	old	48 h	ctrl	PGE2	165.451	1386.21	nd	106.425	219.111	255.779	78.5222
M1	adult	48 h	E. coli	PGE2	12206.2	4938.37	6149.67	3741.05	9597.21	6615.55	7826.85	10435.8
M1	old	48 h	E. coli	PGE2	8943.31	6161.94	1788.66	2200.05	10284.8	2790.31	1690.28
M2	adult	48 h	E. coli	PGE2	4123.07	2087.16	2935.07	2217.61	2944.39	2636.9	4286.13	4425.9
M2	old	48 h	E. coli	PGE2	1618.74	1439.87	28.3503	1699.23	4722.07	4203.35	983.764
naïve	adult	0 h	ctrl	PGF2α	52.0206	nd	nd	nd	nd	9.40726	nd	21.7207
naïve	old	0 h	ctrl	PGF2α	nd	nd	nd	nd	14.8475	10.0923	12.4979	nd
naïve	adult	0 h	E. coli	PGF2α	138.014	25.0881	45.7449	23.5251	28.7842	61.7156	32.4863	56.4602
naïve	old	0 h	E. coli	PGF2α	29.1273	83.3567	nd	nd	56.1256	42.2267	79.0443	nd
M1	adult	4 h	ctrl	PGF2α	nd	26.8955	26.725	22.2081	23.9089	nd	30.709
M1	old	4 h	ctrl	PGF2α	24.3389	21.8936	4.34208	nd	33.9758	52.1228	136.233	225.423	nd	nd
M2	adult	4 h	ctrl	PGF2α	nd	nd	nd	nd	nd	nd	54.2728
M2	old	4 h	ctrl	PGF2α	10.2655	6.73794	7.83964	nd	5.28193	18.7521	14.547	26.9939	nd	nd
M1	adult	4 h	E. coli	PGF2α	41.6381	73.4724	69.7564	62.3233	105.123	103.605	117.439	108.053	205.263	107.223	258.956	148.288	111.969
M1	old	4 h	E. coli	PGF2α	86.8675	45.1682	32.855	9.962	44.5703	112.035	230.158	352.716	19.9813	22.9363	120.385	237.672
M2	adult	4 h	E. coli	PGF2α	nd	19.8694	25.7476	43.9252	38.4607	37.4557	66.0269	39.5331	28.5544	39.2378	81.3547	48.0583	59.7848
M2	old	4 h	E. coli	PGF2α	75.1812	33.0885	59.5816	14.6895	11.2633	90.8591	87.3526	191.767	40.5311	46.1772	169.463	136.498
M1	adult	24 h	ctrl	PGF2α	100.305	71.6675	106.12	83.5879	81.4073	65.2712	45.2101	41.2851	48.481
M1	old	24 h	ctrl	PGF2α	10.887	45.0736	48.5604	43.6476	40.866	40.5376
M2	adult	24 h	ctrl	PGF2α	nd	nd	nd	nd	nd	nd	nd	nd	nd
M2	old	24 h	ctrl	PGF2α	nd	nd	nd	nd	nd	nd
M1	adult	24 h	E. coli	PGF2α	211.514	242.041	135.921	194.069	211.514	235.5	281.291	298.736	315.453
M1	old	24 h	E. coli	PGF2α	63.0642	103.414	57.9725	211.116	188.078	241.59
M2	adult	24 h	E. coli	PGF2α	45.5736	81.4073	34.6708	46.5912	48.0449	39.6134	71.5222	72.6124	63.5268
M2	old	24 h	E. coli	PGF2α	33.2314	60.6187	54.7933	217.434	91.5326	141.463
M1	adult	48 h	ctrl	PGF2α	nd	nd	nd	nd	nd	nd	nd	nd
M1	old	48 h	ctrl	PGF2α	180.122	64.3053	97.1313	17.5072	32.6577	28.2809	23.7357
M2	adult	48 h	ctrl	PGF2α	nd	nd	nd	nd	nd	nd	nd	nd
M2	old	48 h	ctrl	PGF2α	12.9621	21.884	nd	nd	nd	nd	nd
M1	adult	48 h	E. coli	PGF2α	231.509	107.862	81.5541	76.2049	208.708	172.754	176.262	199.062
M1	old	48 h	E. coli	PGF2α	360.244	137.869	111.608	40.0646	135.344	49.1548	50.8382
M2	adult	48 h	E. coli	PGF2α	279.739	107.862	199.939	126.277	156.97	139.431	190.293	201.693
M2	old	48 h	E. coli	PGF2α	213.79	64.3053	nd	34.8461	91.9128	97.8047	19.5273
naïve	adult	0 h	ctrl	RvD1	nd	nd	nd	nd	nd	nd	nd	nd
naïve	old	0 h	ctrl	RvD1	nd	nd	nd	nd	nd	nd	nd	nd
naïve	adult	0 h	E. coli	RvD1	nd	nd	nd	nd	nd	nd	nd	nd
naïve	old	0 h	E. coli	RvD1	nd	nd	nd	nd	nd	nd	nd	nd
M1	adult	4 h	ctrl	RvD1	nd	nd	nd	nd	nd	nd	nd
M1	old	4 h	ctrl	RvD1	nd	nd	nd	nd	nd	nd	nd	nd	nd	nd
M2	adult	4 h	ctrl	RvD1	nd	nd	nd	nd	nd	nd	nd
M2	old	4 h	ctrl	RvD1	nd	nd	nd	nd	nd	nd	nd	nd	nd	nd
M1	adult	4 h	E. coli	RvD1	nd	nd	nd	nd	nd	nd	nd	nd	nd	nd	nd	nd	nd
M1	old	4 h	E. coli	RvD1	nd	nd	nd	nd	nd	nd	nd	nd	nd	nd	nd	nd
M2	adult	4 h	E. coli	RvD1	nd	nd	nd	nd	nd	nd	nd	nd	nd	nd	nd	nd	nd
M2	old	4 h	E. coli	RvD1	nd	nd	nd	nd	nd	nd	nd	nd	nd	nd	nd	nd
M1	adult	24 h	ctrl	RvD1	nd	nd	nd	nd	nd	nd	nd	nd	nd
M1	old	24 h	ctrl	RvD1	nd	nd	nd	nd	nd	nd
M2	adult	24 h	ctrl	RvD1	nd	nd	nd	nd	nd	nd	nd	nd	nd
M2	old	24 h	ctrl	RvD1	nd	nd	nd	nd	nd	nd
M1	adult	24 h	E. coli	RvD1	nd	nd	nd	nd	nd	nd	nd	nd	nd
M1	old	24 h	E. coli	RvD1	nd	nd	nd	nd	nd	nd
M2	adult	24 h	E. coli	RvD1	nd	nd	nd	nd	nd	nd	nd	nd	nd
M2	old	24 h	E. coli	RvD1	nd	nd	nd	nd	nd	nd
M1	adult	48 h	ctrl	RvD1	nd	nd	nd	nd	nd	nd	nd	nd
M1	old	48 h	ctrl	RvD1	nd	nd	nd	nd	nd	nd	nd
M2	adult	48 h	ctrl	RvD1	nd	nd	nd	nd	nd	nd	nd	nd
M2	old	48 h	ctrl	RvD1	nd	nd	nd	nd	nd	nd	nd
M1	adult	48 h	E. coli	RvD1	nd	nd	nd	nd	nd	nd	nd	nd
M1	old	48 h	E. coli	RvD1	nd	nd	nd	nd	nd	nd	nd
M2	adult	48 h	E. coli	RvD1	nd	nd	nd	nd	nd	nd	nd	nd
M2	old	48 h	E. coli	RvD1	nd	nd	nd	nd	nd	nd	nd
naïve	adult	0 h	ctrl	RvD2	nd	nd	nd	nd	nd	nd	nd	nd
naïve	old	0 h	ctrl	RvD2	nd	nd	nd	nd	nd	nd	nd	nd
naïve	adult	0 h	E. coli	RvD2	nd	nd	nd	nd	nd	nd	nd	nd
naïve	old	0 h	E. coli	RvD2	nd	nd	nd	nd	nd	nd	nd	nd
M1	adult	4 h	ctrl	RvD2	nd	nd	nd	nd	nd	nd	nd
M1	old	4 h	ctrl	RvD2	nd	nd	nd	nd	nd	nd	nd	nd	nd	nd
M2	adult	4 h	ctrl	RvD2	nd	nd	nd	nd	nd	nd	nd
M2	old	4 h	ctrl	RvD2	nd	nd	nd	nd	nd	nd	nd	nd	nd	nd
M1	adult	4 h	E. coli	RvD2	nd	nd	nd	nd	nd	nd	nd	nd	nd	nd	5.768	nd	nd
M1	old	4 h	E. coli	RvD2	nd	nd	17.7029	nd	nd	nd	nd	nd	nd	nd	nd	nd
M2	adult	4 h	E. coli	RvD2	nd	nd	nd	nd	nd	nd	nd	nd	nd	5.78876	6.59842	nd	nd
M2	old	4 h	E. coli	RvD2	nd	nd	30.0266	nd	nd	nd	nd	nd	nd	nd	nd	nd
M1	adult	24 h	ctrl	RvD2	nd	nd	nd	nd	nd	nd	nd	nd	nd
M1	old	24 h	ctrl	RvD2	nd	nd	nd	nd	nd	nd
M2	adult	24 h	ctrl	RvD2	nd	nd	nd	nd	nd	nd	nd	nd	nd
M2	old	24 h	ctrl	RvD2	nd	nd	nd	nd	nd	nd
M1	adult	24 h	E. coli	RvD2	nd	nd	nd	nd	nd	nd	nd	nd	nd
M1	old	24 h	E. coli	RvD2	nd	nd	nd	nd	nd	nd
M2	adult	24 h	E. coli	RvD2	6.80322	15.6912	nd	9.47341	nd	nd	nd	nd	nd
M2	old	24 h	E. coli	RvD2	nd	nd	nd	nd	nd	nd
M1	adult	48 h	ctrl	RvD2	nd	nd	nd	nd	nd	nd	nd	nd
M1	old	48 h	ctrl	RvD2	nd	nd	nd	nd	nd	nd	nd
M2	adult	48 h	ctrl	RvD2	nd	nd	nd	nd	nd	nd	nd	nd
M2	old	48 h	ctrl	RvD2	nd	nd	nd	nd	nd	nd	nd
M1	adult	48 h	E. coli	RvD2	nd	nd	nd	nd	nd	nd	nd	nd
M1	old	48 h	E. coli	RvD2	nd	nd	nd	nd	nd	nd	nd
M2	adult	48 h	E. coli	RvD2	nd	nd	nd	nd	nd	nd	nd	nd
M2	old	48 h	E. coli	RvD2	nd	nd	nd	nd	nd	nd	nd
naïve	adult	0 h	ctrl	RvD3	nd	nd	nd	nd	nd	nd	nd	nd
naïve	old	0 h	ctrl	RvD3	nd	nd	nd	nd	nd	nd	nd	nd
naïve	adult	0 h	E. coli	RvD3	nd	nd	nd	nd	nd	nd	nd	nd
naïve	old	0 h	E. coli	RvD3	nd	nd	nd	nd	nd	nd	nd	nd
M1	adult	4 h	ctrl	RvD3	nd	nd	nd	nd	nd	nd	nd
M1	old	4 h	ctrl	RvD3	nd	nd	nd	nd	nd	nd	nd	nd	nd	nd
M2	adult	4 h	ctrl	RvD3	nd	nd	nd	nd	nd	nd	nd
M2	old	4 h	ctrl	RvD3	nd	nd	nd	nd	nd	nd	nd	nd	nd	nd
M1	adult	4 h	E. coli	RvD3	nd	nd	nd	nd	nd	nd	nd	nd	nd	nd	nd	nd	nd
M1	old	4 h	E. coli	RvD3	nd	nd	nd	nd	nd	nd	nd	nd	nd	nd	nd	nd
M2	adult	4 h	E. coli	RvD3	nd	nd	nd	nd	nd	nd	nd	nd	nd	nd	nd	nd	nd
M2	old	4 h	E. coli	RvD3	nd	nd	nd	nd	nd	nd	nd	nd	nd	nd	nd	nd
M1	adult	24 h	ctrl	RvD3	nd	nd	nd	nd	nd	nd	nd	nd	nd
M1	old	24 h	ctrl	RvD3	nd	nd	nd	nd	nd	nd
M2	adult	24 h	ctrl	RvD3	nd	nd	nd	nd	nd	nd	nd	nd	nd
M2	old	24 h	ctrl	RvD3	nd	nd	nd	nd	nd	nd
M1	adult	24 h	E. coli	RvD3	nd	nd	nd	nd	nd	nd	nd	nd	nd
M1	old	24 h	E. coli	RvD3	nd	nd	nd	nd	nd	nd
M2	adult	24 h	E. coli	RvD3	nd	nd	nd	nd	nd	nd	nd	nd	nd
M2	old	24 h	E. coli	RvD3	nd	nd	nd	nd	nd	nd
M1	adult	48 h	ctrl	RvD3	nd	nd	nd	nd	nd	nd	nd	nd
M1	old	48 h	ctrl	RvD3	nd	nd	nd	nd	nd	nd	nd
M2	adult	48 h	ctrl	RvD3	nd	nd	nd	nd	nd	nd	nd	nd
M2	old	48 h	ctrl	RvD3	nd	nd	nd	nd	nd	nd	nd
M1	adult	48 h	E. coli	RvD3	nd	nd	nd	nd	nd	nd	nd	nd
M1	old	48 h	E. coli	RvD3	nd	nd	nd	nd	nd	nd	nd
M2	adult	48 h	E. coli	RvD3	nd	nd	nd	nd	nd	nd	nd	nd
M2	old	48 h	E. coli	RvD3	nd	nd	nd	nd	nd	nd	nd
naïve	adult	0 h	ctrl	RvD4	nd	nd	nd	nd	nd	nd	nd	nd
naïve	old	0 h	ctrl	RvD4	nd	nd	nd	nd	nd	nd	nd	nd
naïve	adult	0 h	E. coli	RvD4	nd	nd	nd	nd	nd	nd	nd	nd
naïve	old	0 h	E. coli	RvD4	nd	nd	nd	nd	nd	nd	nd	nd
M1	adult	4 h	ctrl	RvD4	nd	nd	nd	nd	nd	nd	nd
M1	old	4 h	ctrl	RvD4	nd	nd	nd	nd	nd	nd	nd	nd	nd	nd
M2	adult	4 h	ctrl	RvD4	nd	nd	nd	nd	nd	nd	nd
M2	old	4 h	ctrl	RvD4	nd	nd	nd	nd	nd	nd	nd	nd	nd	nd
M1	adult	4 h	E. coli	RvD4	nd	nd	nd	nd	nd	nd	nd	nd	nd	nd	nd	nd	nd
M1	old	4 h	E. coli	RvD4	nd	nd	nd	nd	nd	nd	nd	nd	nd	nd	nd	nd
M2	adult	4 h	E. coli	RvD4	nd	nd	nd	nd	nd	nd	nd	nd	nd	nd	nd	nd	nd
M2	old	4 h	E. coli	RvD4	nd	nd	nd	nd	nd	nd	nd	nd	nd	nd	nd	nd
M1	adult	24 h	ctrl	RvD4	nd	nd	nd	nd	nd	nd	nd	nd	nd
M1	old	24 h	ctrl	RvD4	nd	nd	nd	nd	nd	nd
M2	adult	24 h	ctrl	RvD4	nd	nd	nd	nd	nd	nd	nd	nd	nd
M2	old	24 h	ctrl	RvD4	nd	nd	nd	nd	nd	nd
M1	adult	24 h	E. coli	RvD4	nd	nd	nd	nd	nd	nd	nd	nd	nd
M1	old	24 h	E. coli	RvD4	nd	nd	nd	nd	nd	nd
M2	adult	24 h	E. coli	RvD4	nd	nd	nd	nd	nd	nd	nd	nd	nd
M2	old	24 h	E. coli	RvD4	nd	nd	nd	nd	nd	nd
M1	adult	48 h	ctrl	RvD4	nd	nd	nd	nd	nd	nd	nd	nd
M1	old	48 h	ctrl	RvD4	nd	nd	nd	nd	nd	nd	nd
M2	adult	48 h	ctrl	RvD4	nd	nd	nd	nd	nd	nd	nd	nd
M2	old	48 h	ctrl	RvD4	nd	nd	nd	nd	nd	nd	nd
M1	adult	48 h	E. coli	RvD4	nd	nd	nd	nd	nd	nd	nd	nd
M1	old	48 h	E. coli	RvD4	nd	nd	nd	nd	nd	nd	nd
M2	adult	48 h	E. coli	RvD4	nd	nd	nd	nd	nd	nd	nd	nd
M2	old	48 h	E. coli	RvD4	nd	nd	nd	nd	nd	nd	nd
naïve	adult	0 h	ctrl	RvD5	nd	nd	nd	nd	nd	nd	nd	nd
naïve	old	0 h	ctrl	RvD5	nd	nd	nd	nd	nd	nd	nd	nd
naïve	adult	0 h	E. coli	RvD5	255.589	102.279	123.44	175.533	284.122	324.745	204.43	238.062
naïve	old	0 h	E. coli	RvD5	61.3797	150.602	nd	nd	217.934	189.125	302.854	nd
M1	adult	4 h	ctrl	RvD5	nd	nd	nd	nd	nd	nd	nd
M1	old	4 h	ctrl	RvD5	nd	nd	nd	nd	nd	nd	nd	nd	nd	nd
M2	adult	4 h	ctrl	RvD5	nd	nd	nd	nd	nd	nd	nd
M2	old	4 h	ctrl	RvD5	nd	nd	nd	nd	nd	nd	nd	nd	nd	nd
M1	adult	4 h	E. coli	RvD5	nd	nd	223.832	81.1626	163.332	173.643	307.516	49.3925	110.274	65.749	105.847	53.7064	52.5018
M1	old	4 h	E. coli	RvD5	28.6372	14.2646	304.499	nd	nd	35.6768	64.531	96.3926	107.202	146.922	46.6222	76.9606
M2	adult	4 h	E. coli	RvD5	110.908	180.153	311.531	360.957	145.034	403.3	631.004	79.6842	80.5553	95.9996	137.769	91.0747	103.001
M2	old	4 h	E. coli	RvD5	119.117	40.71	382.222	nd	nd	153.806	232.044	254.411	86.7131	nd	116.858	115.061
M1	adult	24 h	ctrl	RvD5	nd	nd	nd	nd	nd	nd	nd	nd	nd
M1	old	24 h	ctrl	RvD5	nd	nd	nd	nd	nd	nd
M2	adult	24 h	ctrl	RvD5	nd	nd	nd	nd	nd	nd	nd	nd	nd
M2	old	24 h	ctrl	RvD5	nd	nd	nd	nd	nd	nd
M1	adult	24 h	E. coli	RvD5	nd	nd	6.90217	nd	nd	nd	nd	nd	nd
M1	old	24 h	E. coli	RvD5	nd	nd	nd	8.93956	8.28585	7.55074
M2	adult	24 h	E. coli	RvD5	219.94	316.929	142.925	245.071	180.244	162.863	191.473	197.658	201.123
M2	old	24 h	E. coli	RvD5	78.3083	112.186	63.3374	154.101	87.4384	153.176
M1	adult	48 h	ctrl	RvD5	nd	nd	nd	nd	nd	nd	nd	nd
M1	old	48 h	ctrl	RvD5	nd	nd	nd	nd	nd	nd	nd
M2	adult	48 h	ctrl	RvD5	nd	nd	nd	nd	nd	nd	nd	nd
M2	old	48 h	ctrl	RvD5	nd	nd	nd	nd	nd	nd	nd
M1	adult	48 h	E. coli	RvD5	nd	nd	nd	nd	nd	nd	nd	nd
M1	old	48 h	E. coli	RvD5	nd	nd	nd	nd	nd	nd	nd
M2	adult	48 h	E. coli	RvD5	899.211	569.595	876.766	374.563	680.36	595.577	860.611	612.85
M2	old	48 h	E. coli	RvD5	836.479	362.428	nd	69.9856	458.554	61.6225	155.514
naïve	adult	0 h	ctrl	RvE1	nd	nd	nd	nd	nd	nd	nd	nd
naïve	old	0 h	ctrl	RvE1	nd	nd	nd	nd	nd	nd	nd	nd
naïve	adult	0 h	E. coli	RvE1	34.709	29.7736	31.4423	39.8482	38.8796	83.2124	54.5714	44.4286
naïve	old	0 h	E. coli	RvE1	17.4405	18.0439	35.1861	20.6682	56.9693	58.1392	99.6695	nd
M1	adult	4 h	ctrl	RvE1	nd	nd	nd	nd	nd	nd	nd
M1	old	4 h	ctrl	RvE1	nd	nd	nd	nd	nd	nd	nd	nd	nd	nd
M2	adult	4 h	ctrl	RvE1	nd	nd	nd	nd	nd	nd	nd
M2	old	4 h	ctrl	RvE1	nd	nd	nd	nd	nd	nd	nd	nd	nd	nd
M1	adult	4 h	E. coli	RvE1	nd	nd	nd	nd	nd	nd	nd	9.34968	14.0028	12.5453	14.8113	7.53379	12.3413
M1	old	4 h	E. coli	RvE1	41.8111	30.2629	59.8068	99.0057	27.3846	27.4681	35.3025	39.1705	nd	nd	13.4623	37.6917
M2	adult	4 h	E. coli	RvE1	nd	nd	nd	nd	nd	nd	nd	10.6618	10.1387	15.4333	15.3978	7.86159	12.6544
M2	old	4 h	E. coli	RvE1	176.522	68.3592	87.1139	96.672	44.2165	87.4312	81.3261	97.0127	nd	nd	41.0338	48.5805
M1	adult	24 h	ctrl	RvE1	nd	nd	nd	nd	nd	nd	nd	nd	nd
M1	old	24 h	ctrl	RvE1	nd	nd	nd	nd	nd	nd
M2	adult	24 h	ctrl	RvE1	nd	nd	nd	nd	nd	nd	nd	nd	nd
M2	old	24 h	ctrl	RvE1	nd	nd	nd	nd	nd	nd
M1	adult	24 h	E. coli	RvE1	nd	nd	nd	nd	nd	nd	nd	nd	nd
M1	old	24 h	E. coli	RvE1	nd	nd	nd	nd	nd	nd
M2	adult	24 h	E. coli	RvE1	14.8185	33.6744	16.6068	21.3694	21.3393	11.0672	11.2321	13.1261	12.1596
M2	old	24 h	E. coli	RvE1	nd	16.7699	17.8561	22.1076	16.566	14.7119
M1	adult	48 h	ctrl	RvE1	nd	nd	nd	nd	nd	nd	nd	nd
M1	old	48 h	ctrl	RvE1	nd	nd	nd	nd	nd	nd	nd
M2	adult	48 h	ctrl	RvE1	nd	nd	nd	nd	nd	nd	nd	nd
M2	old	48 h	ctrl	RvE1	nd	nd	nd	nd	nd	nd	nd
M1	adult	48 h	E. coli	RvE1	nd	nd	nd	nd	nd	nd	nd	nd
M1	old	48 h	E. coli	RvE1	nd	nd	nd	nd	nd	nd	nd
M2	adult	48 h	E. coli	RvE1	69.4998	70.7408	72.4783	51.3802	90.1015	109.71	113.682	114.675
M2	old	48 h	E. coli	RvE1	26.0729	12.1693	7.21821	6.29619	8.05731	8.379	3.99955
naïve	adult	0 h	ctrl	t-LTB4	28.656	nd	39.2562	54.2727	nd	25.2175	nd	29.146
naïve	old	0 h	ctrl	t-LTB4	292.715	164.399	nd	nd	36.3646	49.0662	53.2696	114.12
naïve	adult	0 h	E. coli	t-LTB4	685.829	1191.94	1876.97	1334.54	1560.44	7295.06	3867.29	4147.75
naïve	old	0 h	E. coli	t-LTB4	397.852	2048.13	245.172	180.06	2355.34	1641	4952.52	220.446
M1	adult	4 h	ctrl	t-LTB4	nd	132.837	59.2221	58.782	81.0089	nd	nd
M1	old	4 h	ctrl	t-LTB4	nd	nd	14.202	nd	23.5511	34.6149	45.3248	37.1065	nd	nd
M2	adult	4 h	ctrl	t-LTB4	264.127	293.744	260.171	58.4954	32.4452	nd	611.792
M2	old	4 h	ctrl	t-LTB4	16.7434	17.7581	21.9777	nd	nd	20.1557	13.9263	28.1692	nd	32.1889
M1	adult	4 h	E. coli	t-LTB4	538.602	881.203	1136.71	739.915	983.16	1303.77	1793.3	550.413	1112.09	679.132	1161.95	603.375	718.981
M1	old	4 h	E. coli	t-LTB4	403.92	216.101	4578.3	1138.9	264.215	387.969	446.88	1102.72	2032.29	1740.19	577.532	828.342
M2	adult	4 h	E. coli	t-LTB4	1032.81	1384.28	1940.85	2286.35	1202.37	1590.86	2181.82	1460.22	1231.07	1732.41	2336	1408.07	1893.26
M2	old	4 h	E. coli	t-LTB4	2150.77	834.877	9679.35	1173.97	923.926	3126.66	2072.93	7522.75	827.16	742.895	1317.69	1614.33
M1	adult	24 h	ctrl	t-LTB4	nd	nd	nd	nd	nd	nd	nd	nd	nd
M1	old	24 h	ctrl	t-LTB4	nd	nd	13.3933	nd	nd	nd
M2	adult	24 h	ctrl	t-LTB4	13.0174	16.0085	14.8914	nd	nd	40.7111	24.7013	47.5454	30.2852
M2	old	24 h	ctrl	t-LTB4	nd	nd	nd	13.9771	nd	11.7907
M1	adult	24 h	E. coli	t-LTB4	20.3411	23.0626	59.2024	21.6981	34.6538	103.671	15.7837	17.079	12.8659
M1	old	24 h	E. coli	t-LTB4	19.3375	38.8815	33.7266	102.701	118.797	133.395
M2	adult	24 h	E. coli	t-LTB4	966.873	1939.16	679.065	1117.9	848.181	965.219	1027.88	1032.45	1218.63
M2	old	24 h	E. coli	t-LTB4	644.755	711.638	732.286	1565.64	863.683	1344.9
M1	adult	48 h	ctrl	t-LTB4	nd	nd	nd	nd	nd	nd	nd	nd
M1	old	48 h	ctrl	t-LTB4	24.4129	26.4303	nd	nd	31.5805	nd	nd
M2	adult	48 h	ctrl	t-LTB4	nd	nd	nd	nd	nd	nd	nd	nd
M2	old	48 h	ctrl	t-LTB4	nd	23.171	nd	nd	23.6071	nd	nd
M1	adult	48 h	E. coli	t-LTB4	nd	nd	nd	nd	nd	nd	nd	nd
M1	old	48 h	E. coli	t-LTB4	117.924	67.0548	nd	35.2254	146.337	21.709	58.4917
M2	adult	48 h	E. coli	t-LTB4	4359.86	2810.88	3732.25	3366.78	2662.9	2642.98	2882.89	2465.63
M2	old	48 h	E. coli	t-LTB4	12606.1	1797.09	88.0361	915.094	2283.29	1173.42	935.948
naïve	adult	0 h	ctrl	TXB2	427.114	54.7536	118.569	71.4229	68.9939	238.158	69.2294	435.776
naïve	old	0 h	ctrl	TXB2	144.91	163.858	80.2506	29.898	245.598	172.069	287.525	151.297
naïve	adult	0 h	E. coli	TXB2	988.689	520.218	699.035	832.872	816.831	2124.38	1363.07	1629.29
naïve	old	0 h	E. coli	TXB2	267.222	428.999	310.527	152.179	1323	1268.61	2431.31	186.025
M1	adult	4 h	ctrl	TXB2	75.5558	936.465	718.166	883.897	843.999	138.834	1116.72
M1	old	4 h	ctrl	TXB2	471.044	476.022	86.1591	86.3992	696.004	523.247	2100.84	1452.38	19.1228	34.9334
M2	adult	4 h	ctrl	TXB2	147.511	119.567	116.242	79.4432	81.5389	37.6347	1087.52
M2	old	4 h	ctrl	TXB2	271.505	154.09	139.95	151.394	136.65	301.505	338.49	474.803	202.245	388.578
M1	adult	4 h	E. coli	TXB2	1234.42	2640.95	2192	1992.39	2874.16	2324.61	2662.74	2719.23	3777.82	2351.29	6180.04	3204.08	2627.96
M1	old	4 h	E. coli	TXB2	1121.99	586.095	699.772	602.45	1010.96	1218.76	3620	3858.8	696.998	783.047	1744.84	2719.54
M2	adult	4 h	E. coli	TXB2	638.568	841.483	1063.86	1937.53	1467.69	1147.13	1330.41	1234.12	841.923	1107.78	2768.26	1428.04	1658.52
M2	old	4 h	E. coli	TXB2	1319.12	559.914	1230.12	748.377	435.258	1285.3	1768.07	3904.59	1150.91	1331.76	2617.79	2000.98
M1	adult	24 h	ctrl	TXB2	386.276	325.525	484.601	347.648	358.183	201.917	168.908	170.313	190.68
M1	old	24 h	ctrl	TXB2	99.0187	260.642	488.597	268.48	250.826	263.17
M2	adult	24 h	ctrl	TXB2	138.006	244.056	182.603	193.489	160.129	351.16	340.274	314.639	311.128
M2	old	24 h	ctrl	TXB2	65.1821	115.658	75.8579	186.467	109.805	144.365
M1	adult	24 h	E. coli	TXB2	1274.71	1285.25	916.528	1215.01	1253.64	1222.04	1408.15	1464.34	1492.43
M1	old	24 h	E. coli	TXB2	503.217	652.124	771.569	1766.56	1456.27	1609.35
M2	adult	24 h	E. coli	TXB2	2623.17	4354.38	1664.5	2489.72	2921.65	1622.36	2640.72	2082.38	2180.7
M2	old	24 h	E. coli	TXB2	1291.01	1604.74	2978.1	11097.8	4384.05	7646.02
M1	adult	48 h	ctrl	TXB2	462.661	211.078	191.111	223.629	369.672	324.034	241.314	285.241
M1	old	48 h	ctrl	TXB2	2288.8	701.973	1138.93	188.361	462.141	419.432	141.271
M2	adult	48 h	ctrl	TXB2	242.455	227.622	248.73	288.664	356.551	433.566	273.261	377.089
M2	old	48 h	ctrl	TXB2	802.724	2201.19	nd	83.6673	239.832	302.254	286.922
M1	adult	48 h	E. coli	TXB2	2772.54	1608.76	1454.73	1198.01	2624.22	1888.3	2299.04	2909.46
M1	old	48 h	E. coli	TXB2	5223.73	1905.51	2124.54	615.458	3099.19	1336.05	729.351
M2	adult	48 h	E. coli	TXB2	29950.3	13805.7	19624.6	11067.4	21221.9	17171.5	18940	20023.9
M2	old	48 h	E. coli	TXB2	17741	4621.41	877.193	2124.54	7753.46	6789.76	2387.37

## Sheet: mean ± SEM (PM)
group	timepoint	stimulus	LM	mean (adult)	SEM (adult)	mean (old)	SEM (old)	fold change
naïve	0 h	ctrl	11-HEPE	nd	-	nd	-	1
naïve	0 h	ctrl	11-HETE	42.654	12.9392	32.6666	11.9864	0.765853
naïve	0 h	ctrl	12-HEPE	36.6687	18.5081	101.236	49.7825	2.76082
naïve	0 h	ctrl	12-HETE	173.503	37.2094	1418.17	556.911	8.17378
naïve	0 h	ctrl	13-HDHA	nd	-	nd	-	1
naïve	0 h	ctrl	14-HDHA	28.8614	6.4755	211.219	110.765	7.3184
naïve	0 h	ctrl	15-HEPE	nd	-	31.5366	16.5449	8.06563
naïve	0 h	ctrl	15-HETE	97.864	13.2495	342.818	178.774	3.50301
naïve	0 h	ctrl	17-HDHA	nd	-	123.359	62.1722	7.89248
naïve	0 h	ctrl	18-HEPE	nd	-	nd	-	1
naïve	0 h	ctrl	4-HDHA	nd	-	nd	-	1
naïve	0 h	ctrl	5,15-diHETE	nd	-	nd	-	1
naïve	0 h	ctrl	5-HEPE	nd	-	nd	-	1
naïve	0 h	ctrl	5-HETE	nd	-	nd	-	1
naïve	0 h	ctrl	5S,6R-diHETE	nd	-	nd	-	1
naïve	0 h	ctrl	7-HDHA	nd	-	nd	-	1
naïve	0 h	ctrl	8-HETE	nd	-	nd	-	1
naïve	0 h	ctrl	AT-LXA4	nd	-	nd	-	1
naïve	0 h	ctrl	AT-RvD1	nd	-	nd	-	1
naïve	0 h	ctrl	epi t-LTB4	22.6996	8.12331	66.8817	27.5574	2.94638
naïve	0 h	ctrl	LTB4	nd	-	nd	-	1
naïve	0 h	ctrl	LXA4	nd	-	nd	-	1
naïve	0 h	ctrl	LXA5	nd	-	nd	-	1
naïve	0 h	ctrl	LXB4	nd	-	nd	-	1
naïve	0 h	ctrl	MaR1	nd	-	nd	-	1
naïve	0 h	ctrl	MaR2	nd	-	nd	-	1
naïve	0 h	ctrl	PD1	nd	-	nd	-	1
naïve	0 h	ctrl	PDX	nd	-	nd	-	1
naïve	0 h	ctrl	PGD2	nd	-	6.74914	3.29909	3.4611
naïve	0 h	ctrl	PGE1	22.1818	12.4932	11.3825	5.42926	0.513146
naïve	0 h	ctrl	PGE2	737.79	384.642	144.6	66.1116	0.19599
naïve	0 h	ctrl	PGF2α	10.3936	6.54956	4.67971	2.32725	0.45025
naïve	0 h	ctrl	RvD1	nd	-	nd	-	1
naïve	0 h	ctrl	RvD2	nd	-	nd	-	1
naïve	0 h	ctrl	RvD3	nd	-	nd	-	1
naïve	0 h	ctrl	RvD4	nd	-	nd	-	1
naïve	0 h	ctrl	RvD5	nd	-	nd	-	1
naïve	0 h	ctrl	RvE1	nd	-	nd	-	1
naïve	0 h	ctrl	t-LTB4	22.0686	7.19249	88.7417	35.1779	4.02118
naïve	0 h	ctrl	TXB2	185.502	57.5495	159.426	29.0743	0.859429
naïve	0 h	E. coli	11-HEPE	7.84554	4.92583	nd	-	0.248549
naïve	0 h	E. coli	11-HETE	625.551	166.075	264.519	111.3	0.422857
naïve	0 h	E. coli	12-HEPE	245.511	70.6895	583.807	225.401	2.37792
naïve	0 h	E. coli	12-HETE	5420.64	1357.71	7100.98	2857.58	1.30999
naïve	0 h	E. coli	13-HDHA	16.1361	3.46014	nd	-	0.120847
naïve	0 h	E. coli	14-HDHA	859.854	153.371	719.286	213.972	0.836521
naïve	0 h	E. coli	15-HEPE	56.9313	21.5628	111.172	57.3321	1.95275
naïve	0 h	E. coli	15-HETE	1777.79	311.01	2530.07	1033.12	1.42315
naïve	0 h	E. coli	17-HDHA	408.099	81.5645	200.68	103.513	0.491742
naïve	0 h	E. coli	18-HEPE	nd	-	nd	-	1
naïve	0 h	E. coli	4-HDHA	nd	-	nd	-	1
naïve	0 h	E. coli	5,15-diHETE	840.318	107.538	779.9	286.302	0.928101
naïve	0 h	E. coli	5-HEPE	20.5944	8.18601	nd	-	0.0946858
naïve	0 h	E. coli	5-HETE	1243.18	331.116	897.554	392.459	0.721982
naïve	0 h	E. coli	5S,6R-diHETE	968.239	346.054	139.102	46.7798	0.143665
naïve	0 h	E. coli	7-HDHA	nd	-	nd	-	1
naïve	0 h	E. coli	8-HETE	nd	-	nd	-	1
naïve	0 h	E. coli	AT-LXA4	nd	-	nd	-	1
naïve	0 h	E. coli	AT-RvD1	nd	-	nd	-	1
naïve	0 h	E. coli	epi t-LTB4	3278.16	801.687	1818.47	702.831	0.554724
naïve	0 h	E. coli	LTB4	2023.57	512.462	1082.67	467.702	0.535027
naïve	0 h	E. coli	LXA4	22.9301	6.16769	19.6099	7.61937	0.855204
naïve	0 h	E. coli	LXA5	nd	-	nd	-	1
naïve	0 h	E. coli	LXB4	nd	-	nd	-	1
naïve	0 h	E. coli	MaR1	72.7081	9.54277	27.2929	13.8546	0.375376
naïve	0 h	E. coli	MaR2	36.1893	6.19167	nd	-	0.108043
naïve	0 h	E. coli	PD1	18.2973	7.03293	nd	-	0.106573
naïve	0 h	E. coli	PDX	20.233	8.63258	nd	-	0.096377
naïve	0 h	E. coli	PGD2	87.082	23.3423	55.6197	16.0469	0.638705
naïve	0 h	E. coli	PGE1	230.065	85.9678	50.9616	25.2374	0.22151
naïve	0 h	E. coli	PGE2	3324.81	1117.2	247.115	85.5747	0.0743245
naïve	0 h	E. coli	PGF2α	51.4773	13.366	36.2351	12.3013	0.703904
naïve	0 h	E. coli	RvD1	nd	-	nd	-	1
naïve	0 h	E. coli	RvD2	nd	-	nd	-	1
naïve	0 h	E. coli	RvD3	nd	-	nd	-	1
naïve	0 h	E. coli	RvD4	nd	-	nd	-	1
naïve	0 h	E. coli	RvD5	213.525	27.302	115.237	41.2302	0.539687
naïve	0 h	E. coli	RvE1	44.6081	6.17665	38.2646	11.2926	0.857794
naïve	0 h	E. coli	t-LTB4	2744.98	787.498	1505.07	584.632	0.548298
naïve	0 h	E. coli	TXB2	1121.8	191.598	795.984	286.976	0.709561
M2	24 h	ctrl	11-HEPE	nd	-	nd	-	1
M2	24 h	ctrl	11-HETE	24.9354	10.1262	26.3897	5.03987	1.05832
M2	24 h	ctrl	12-HEPE	68.7759	19.1737	12.1091	1.10965	0.176065
M2	24 h	ctrl	12-HETE	118.527	37.5382	95.6778	12.4632	0.807225
M2	24 h	ctrl	13-HDHA	nd	-	nd	-	1
M2	24 h	ctrl	14-HDHA	85.1854	13.1998	35.9967	8.7092	0.422568
M2	24 h	ctrl	15-HEPE	52.3238	8.14979	8.97801	2.15174	0.171586
M2	24 h	ctrl	15-HETE	74.4894	41.4761	42.8825	2.43264	0.575686
M2	24 h	ctrl	17-HDHA	85.1528	29.5866	39.9876	9.03216	0.469599
M2	24 h	ctrl	18-HEPE	nd	-	nd	-	1
M2	24 h	ctrl	4-HDHA	2.76708	1.39587	nd	-	0.704714
M2	24 h	ctrl	5,15-diHETE	3.75334	1.80424	nd	-	1.04174
M2	24 h	ctrl	5-HEPE	nd	-	nd	-	1
M2	24 h	ctrl	5-HETE	12.3	5.13598	20.4721	1.31834	1.6644
M2	24 h	ctrl	5S,6R-diHETE	nd	-	nd	-	1
M2	24 h	ctrl	7-HDHA	nd	-	nd	-	1
M2	24 h	ctrl	8-HETE	nd	-	nd	-	1
M2	24 h	ctrl	AT-LXA4	nd	-	nd	-	1
M2	24 h	ctrl	AT-RvD1	nd	-	nd	-	1
M2	24 h	ctrl	epi t-LTB4	22.9343	5.87848	7.35742	2.71461	0.320804
M2	24 h	ctrl	LTB4	nd	-	nd	-	1
M2	24 h	ctrl	LXA4	nd	-	nd	-	1
M2	24 h	ctrl	LXA5	nd	-	nd	-	1
M2	24 h	ctrl	LXB4	nd	-	nd	-	1
M2	24 h	ctrl	MaR1	nd	-	nd	-	1
M2	24 h	ctrl	MaR2	nd	-	nd	-	1
M2	24 h	ctrl	PD1	nd	-	nd	-	1
M2	24 h	ctrl	PDX	nd	-	nd	-	1
M2	24 h	ctrl	PGD2	6.82433	1.49391	nd	-	0.285742
M2	24 h	ctrl	PGE1	3.42139	1.41825	nd	-	1.14281
M2	24 h	ctrl	PGE2	88.5308	13.9089	44.1328	8.00727	0.498502
M2	24 h	ctrl	PGF2α	nd	-	nd	-	1
M2	24 h	ctrl	RvD1	nd	-	nd	-	1
M2	24 h	ctrl	RvD2	nd	-	nd	-	1
M2	24 h	ctrl	RvD3	nd	-	nd	-	1
M2	24 h	ctrl	RvD4	nd	-	nd	-	1
M2	24 h	ctrl	RvD5	nd	-	nd	-	1
M2	24 h	ctrl	RvE1	nd	-	nd	-	1
M2	24 h	ctrl	t-LTB4	20.7956	5.52856	4.29464	2.73079	0.206517
M2	24 h	ctrl	TXB2	248.387	27.5542	116.223	18.2594	0.467909
M1	24 h	ctrl	11-HEPE	58.3692	14.4149	9.8186	2.08408	0.168215
M1	24 h	ctrl	11-HETE	244.625	36.8087	257.977	32.5859	1.05458
M1	24 h	ctrl	12-HEPE	55.0971	9.2108	32.585	3.72617	0.59141
M1	24 h	ctrl	12-HETE	73.4086	13.8758	183.193	36.8802	2.49553
M1	24 h	ctrl	13-HDHA	103.551	13.6042	27.9112	9.06524	0.269542
M1	24 h	ctrl	14-HDHA	124.641	8.25778	134.26	23.408	1.07717
M1	24 h	ctrl	15-HEPE	32.5204	5.81026	18.8602	4.6261	0.579949
M1	24 h	ctrl	15-HETE	100.547	13.8616	136.438	21.15	1.35695
M1	24 h	ctrl	17-HDHA	117.312	12.2053	120.635	19.3085	1.02833
M1	24 h	ctrl	18-HEPE	nd	-	nd	-	1
M1	24 h	ctrl	4-HDHA	4.65162	1.84675	5.76628	2.6701	1.23963
M1	24 h	ctrl	5,15-diHETE	2.857	1.44374	nd	-	1.36857
M1	24 h	ctrl	5-HEPE	nd	-	nd	-	1
M1	24 h	ctrl	5-HETE	6.7153	2.66691	21.6075	3.03283	3.21765
M1	24 h	ctrl	5S,6R-diHETE	nd	-	nd	-	1
M1	24 h	ctrl	7-HDHA	nd	-	nd	-	1
M1	24 h	ctrl	8-HETE	nd	-	nd	-	1
M1	24 h	ctrl	AT-LXA4	nd	-	nd	-	1
M1	24 h	ctrl	AT-RvD1	nd	-	nd	-	1
M1	24 h	ctrl	epi t-LTB4	nd	-	3.76587	2.62504	0.963138
M1	24 h	ctrl	LTB4	nd	-	nd	-	1
M1	24 h	ctrl	LXA4	nd	-	nd	-	1
M1	24 h	ctrl	LXA5	nd	-	nd	-	1
M1	24 h	ctrl	LXB4	nd	-	nd	-	1
M1	24 h	ctrl	MaR1	nd	-	nd	-	1
M1	24 h	ctrl	MaR2	nd	-	nd	-	1
M1	24 h	ctrl	PD1	nd	-	nd	-	1
M1	24 h	ctrl	PDX	nd	-	nd	-	1
M1	24 h	ctrl	PGD2	54.9189	5.24091	45.4278	10.5303	0.827181
M1	24 h	ctrl	PGE1	435.065	70.4956	165.032	22.7311	0.379327
M1	24 h	ctrl	PGE2	2616.6	423.459	1294.64	202.803	0.49478
M1	24 h	ctrl	PGF2α	71.4818	7.85757	38.262	5.60597	0.53527
M1	24 h	ctrl	RvD1	nd	-	nd	-	1
M1	24 h	ctrl	RvD2	nd	-	nd	-	1
M1	24 h	ctrl	RvD3	nd	-	nd	-	1
M1	24 h	ctrl	RvD4	nd	-	nd	-	1
M1	24 h	ctrl	RvD5	nd	-	nd	-	1
M1	24 h	ctrl	RvE1	nd	-	nd	-	1
M1	24 h	ctrl	t-LTB4	nd	-	nd	-	1
M1	24 h	ctrl	TXB2	292.672	37.808	271.789	50.828	0.928645
M2	24 h	E. coli	11-HEPE	11.8977	0.653339	5.78435	2.06954	0.486175
M2	24 h	E. coli	11-HETE	278.115	63.5565	513.796	152.289	1.84742
M2	24 h	E. coli	12-HEPE	436.645	17.5878	220.329	24.7827	0.504596
M2	24 h	E. coli	12-HETE	7547.17	2074.41	6649.05	630.621	0.881
M2	24 h	E. coli	13-HDHA	30.9956	2.14718	16.0643	1.46983	0.518277
M2	24 h	E. coli	14-HDHA	2924.96	193.023	1423.27	138.54	0.486596
M2	24 h	E. coli	15-HEPE	283.031	13.846	138.377	14.0502	0.488912
M2	24 h	E. coli	15-HETE	986.207	264.131	1131.09	91.3965	1.14691
M2	24 h	E. coli	17-HDHA	1373.27	69.5658	769.465	45.2183	0.560317
M2	24 h	E. coli	18-HEPE	nd	-	nd	-	1
M2	24 h	E. coli	4-HDHA	7.19797	1.45938	5.65956	1.84178	0.786272
M2	24 h	E. coli	5,15-diHETE	1102.39	114.68	360.42	95.9603	0.326945
M2	24 h	E. coli	5-HEPE	40.8088	5.79045	47.6188	7.39129	1.16687
M2	24 h	E. coli	5-HETE	570.602	109.963	1723.52	242.645	3.02053
M2	24 h	E. coli	5S,6R-diHETE	241.6	18.5371	322.639	44.4716	1.33543
M2	24 h	E. coli	7-HDHA	13.0553	5.42914	38.5268	12.7442	2.95104
M2	24 h	E. coli	8-HETE	226.808	63.3923	246.032	16.6589	1.08476
M2	24 h	E. coli	AT-LXA4	nd	-	nd	-	1
M2	24 h	E. coli	AT-RvD1	nd	-	nd	-	1
M2	24 h	E. coli	epi t-LTB4	1754.78	215.155	1312.23	206.734	0.747804
M2	24 h	E. coli	LTB4	543.031	113.255	510.929	81.671	0.940883
M2	24 h	E. coli	LXA4	16.3319	4.9897	16.309	5.20192	0.998595
M2	24 h	E. coli	LXA5	nd	-	nd	-	1
M2	24 h	E. coli	LXB4	12.7657	4.70483	nd	-	0.306289
M2	24 h	E. coli	MaR1	58.5543	5.36035	21.5375	1.69797	0.367821
M2	24 h	E. coli	MaR2	34.8648	3.6982	12.7928	4.50817	0.366926
M2	24 h	E. coli	PD1	64.5432	6.17015	26.7009	3.34161	0.41369
M2	24 h	E. coli	PDX	49.2464	7.78567	14.4765	1.54197	0.29396
M2	24 h	E. coli	PGD2	83.8132	9.09632	134.549	28.735	1.60534
M2	24 h	E. coli	PGE1	54.4676	5.45937	154.989	63.3811	2.84552
M2	24 h	E. coli	PGE2	775.476	44.6214	3315.97	1304.46	4.27604
M2	24 h	E. coli	PGF2α	55.9514	5.53154	99.8454	28.0678	1.7845
M2	24 h	E. coli	RvD1	nd	-	nd	-	1
M2	24 h	E. coli	RvD2	nd	-	nd	-	nd
M2	24 h	E. coli	RvD3	nd	-	nd	-	1
M2	24 h	E. coli	RvD4	nd	-	nd	-	1
M2	24 h	E. coli	RvD5	206.47	17.0095	108.091	15.7932	0.523521
M2	24 h	E. coli	RvE1	17.2659	2.43566	14.6686	3.10207	0.84957
M2	24 h	E. coli	t-LTB4	1088.37	118.064	977.151	156.565	0.897809
M2	24 h	E. coli	TXB2	2508.84	273.749	4833.62	1568.12	1.92663
M1	24 h	E. coli	11-HEPE	89.41	10.7211	20.4111	2.96655	0.228286
M1	24 h	E. coli	11-HETE	1435.96	370.212	1139.67	228.5	0.793667
M1	24 h	E. coli	12-HEPE	76.0579	6.39232	53.5269	5.09686	0.703766
M1	24 h	E. coli	12-HETE	397.231	99.5494	866.284	114.344	2.18081
M1	24 h	E. coli	13-HDHA	313.574	31.1482	90.524	14.1807	0.288685
M1	24 h	E. coli	14-HDHA	756.434	55.7205	637.232	87.4928	0.842416
M1	24 h	E. coli	15-HEPE	84.0334	6.121	49.1261	5.01563	0.584601
M1	24 h	E. coli	15-HETE	656.831	175.992	607.239	113.177	0.924498
M1	24 h	E. coli	17-HDHA	646.74	48.8404	550.533	78.9824	0.851244
M1	24 h	E. coli	18-HEPE	6.28829	1.22731	nd	-	0.3101
M1	24 h	E. coli	4-HDHA	13.8254	0.945654	10.7393	0.307239	0.776777
M1	24 h	E. coli	5,15-diHETE	35.233	13.2509	nd	-	0.110975
M1	24 h	E. coli	5-HEPE	15.3595	2.1839	19.0321	5.88138	1.23911
M1	24 h	E. coli	5-HETE	81.09	23.7766	374.148	119.816	4.61398
M1	24 h	E. coli	5S,6R-diHETE	3.41568	1.39826	17.3644	7.00633	5.08372
M1	24 h	E. coli	7-HDHA	nd	-	nd	-	1
M1	24 h	E. coli	8-HETE	nd	-	30.495	9.71924	0.97584
M1	24 h	E. coli	AT-LXA4	nd	-	nd	-	1
M1	24 h	E. coli	AT-RvD1	nd	-	nd	-	1
M1	24 h	E. coli	epi t-LTB4	29.0577	6.78167	92.4664	23.0207	3.18216
M1	24 h	E. coli	LTB4	nd	-	30.4354	8.52222	7.78399
M1	24 h	E. coli	LXA4	nd	-	nd	-	1
M1	24 h	E. coli	LXA5	nd	-	nd	-	1
M1	24 h	E. coli	LXB4	nd	-	nd	-	1
M1	24 h	E. coli	MaR1	nd	-	3.24194	1.5004	1.66253
M1	24 h	E. coli	MaR2	5.92075	1.91484	2.84836	1.31428	0.481081
M1	24 h	E. coli	PD1	4.00245	1.7118	4.36341	1.9755	1.09019
M1	24 h	E. coli	PDX	5.76042	2.35132	nd	-	0.338517
M1	24 h	E. coli	PGD2	277.176	21.6461	194.873	46.1509	0.703067
M1	24 h	E. coli	PGE1	1204.67	115.056	643.945	170.024	0.534543
M1	24 h	E. coli	PGE2	6887.07	307.71	5121.9	1346.28	0.743697
M1	24 h	E. coli	PGF2α	236.227	18.7488	144.206	32.4394	0.610454
M1	24 h	E. coli	RvD1	nd	-	nd	-	1
M1	24 h	E. coli	RvD2	nd	-	nd	-	1
M1	24 h	E. coli	RvD3	nd	-	nd	-	1
M1	24 h	E. coli	RvD4	nd	-	nd	-	1
M1	24 h	E. coli	RvD5	nd	-	4.12936	1.8554	2.11762
M1	24 h	E. coli	RvE1	nd	-	nd	-	1
M1	24 h	E. coli	t-LTB4	34.262	9.86817	74.4731	20.1661	2.17364
M1	24 h	E. coli	TXB2	1281.34	57.2469	1126.52	222.94	0.879168
M2	4 h	ctrl	11-HEPE	nd	-	nd	-	1
M2	4 h	ctrl	11-HETE	37.3319	9.45928	62.0217	18.3746	1.66136
M2	4 h	ctrl	12-HEPE	183.73	68.0862	21.0592	8.86361	0.11462
M2	4 h	ctrl	12-HETE	1635.53	553.446	143.038	42.8464	0.0874564
M2	4 h	ctrl	13-HDHA	nd	-	nd	-	1
M2	4 h	ctrl	14-HDHA	541.498	184.262	24.069	8.7381	0.0444489
M2	4 h	ctrl	15-HEPE	90.0395	33.9999	16.6755	6.34592	0.185202
M2	4 h	ctrl	15-HETE	566.076	173.056	136.425	35.6876	0.241002
M2	4 h	ctrl	17-HDHA	215.689	79.7532	43.4389	13.8864	0.201396
M2	4 h	ctrl	18-HEPE	nd	-	nd	-	1
M2	4 h	ctrl	4-HDHA	nd	-	nd	-	1
M2	4 h	ctrl	5,15-diHETE	85.0061	27.8765	39.3864	14.2914	0.463337
M2	4 h	ctrl	5-HEPE	nd	-	nd	-	1
M2	4 h	ctrl	5-HETE	nd	-	16.139	4.77747	8.27639
M2	4 h	ctrl	5S,6R-diHETE	nd	-	nd	-	1
M2	4 h	ctrl	7-HDHA	nd	-	nd	-	1
M2	4 h	ctrl	8-HETE	nd	-	nd	-	1
M2	4 h	ctrl	AT-LXA4	nd	-	nd	-	1
M2	4 h	ctrl	AT-RvD1	nd	-	nd	-	1
M2	4 h	ctrl	epi t-LTB4	260.658	96.148	19.5467	4.51891	0.0749897
M2	4 h	ctrl	LTB4	nd	-	7.06744	2.43204	1.80753
M2	4 h	ctrl	LXA4	nd	-	nd	-	1
M2	4 h	ctrl	LXA5	nd	-	nd	-	1
M2	4 h	ctrl	LXB4	nd	-	nd	-	1
M2	4 h	ctrl	MaR1	nd	-	nd	-	1
M2	4 h	ctrl	MaR2	nd	-	nd	-	1
M2	4 h	ctrl	PD1	nd	-	nd	-	1
M2	4 h	ctrl	PDX	nd	-	nd	-	1
M2	4 h	ctrl	PGD2	nd	-	18.9616	5.36687	9.72389
M2	4 h	ctrl	PGE1	7.64138	2.79714	21.4607	7.42962	2.80848
M2	4 h	ctrl	PGE2	108.649	23.2445	383.436	122.607	3.52912
M2	4 h	ctrl	PGF2α	nd	-	9.0418	2.81765	2.31248
M2	4 h	ctrl	RvD1	nd	-	nd	-	1
M2	4 h	ctrl	RvD2	nd	-	nd	-	1
M2	4 h	ctrl	RvD3	nd	-	nd	-	1
M2	4 h	ctrl	RvD4	nd	-	nd	-	1
M2	4 h	ctrl	RvD5	nd	-	nd	-	1
M2	4 h	ctrl	RvE1	nd	-	nd	-	1
M2	4 h	ctrl	t-LTB4	217.253	80.4907	15.0919	3.69815	0.069467
M2	4 h	ctrl	TXB2	96.9893	15.8139	255.921	37.4903	2.63865
M1	4 h	ctrl	11-HEPE	34.0821	9.18943	nd	-	0.0572148
M1	4 h	ctrl	11-HETE	205.065	44.8909	103.179	57.2905	0.503151
M1	4 h	ctrl	12-HEPE	141.423	38.4095	23.229	13.3605	0.164252
M1	4 h	ctrl	12-HETE	354.738	126.365	171.954	70.7677	0.484735
M1	4 h	ctrl	13-HDHA	32.5582	8.03909	nd	-	0.0598928
M1	4 h	ctrl	14-HDHA	142.491	42.5777	23.5614	9.90771	0.165354
M1	4 h	ctrl	15-HEPE	46.2124	19.7706	nd	-	0.0846092
M1	4 h	ctrl	15-HETE	229.002	61.2494	126.269	56.8069	0.551389
M1	4 h	ctrl	17-HDHA	nd	-	73.8119	37.3284	4.72245
M1	4 h	ctrl	18-HEPE	nd	-	nd	-	1
M1	4 h	ctrl	4-HDHA	nd	-	nd	-	1
M1	4 h	ctrl	5,15-diHETE	92.5004	31.444	68.5936	32.1877	0.741549
M1	4 h	ctrl	5-HEPE	nd	-	nd	-	1
M1	4 h	ctrl	5-HETE	nd	-	22.0643	9.96238	11.315
M1	4 h	ctrl	5S,6R-diHETE	nd	-	nd	-	1
M1	4 h	ctrl	7-HDHA	nd	-	nd	-	1
M1	4 h	ctrl	8-HETE	nd	-	nd	-	1
M1	4 h	ctrl	AT-LXA4	nd	-	nd	-	1
M1	4 h	ctrl	AT-RvD1	nd	-	nd	-	1
M1	4 h	ctrl	epi t-LTB4	44.9822	19.0516	18.026	5.96193	0.400736
M1	4 h	ctrl	LTB4	nd	-	15.0758	6.93033	3.8557
M1	4 h	ctrl	LXA4	nd	-	nd	-	1
M1	4 h	ctrl	LXA5	nd	-	nd	-	1
M1	4 h	ctrl	LXB4	nd	-	nd	-	1
M1	4 h	ctrl	MaR1	nd	-	nd	-	1
M1	4 h	ctrl	MaR2	nd	-	nd	-	1
M1	4 h	ctrl	PD1	nd	-	nd	-	1
M1	4 h	ctrl	PDX	nd	-	nd	-	1
M1	4 h	ctrl	PGD2	38.9733	10.6762	36.4123	13.2057	0.934288
M1	4 h	ctrl	PGE1	113.778	23.8149	35.5591	17.2169	0.31253
M1	4 h	ctrl	PGE2	1220.3	241.014	604.062	261.189	0.49501
M1	4 h	ctrl	PGF2α	18.6352	4.91492	30.3229	14.5515	1.62718
M1	4 h	ctrl	RvD1	nd	-	nd	-	1
M1	4 h	ctrl	RvD2	nd	-	nd	-	1
M1	4 h	ctrl	RvD3	nd	-	nd	-	1
M1	4 h	ctrl	RvD4	nd	-	nd	-	1
M1	4 h	ctrl	RvD5	nd	-	nd	-	1
M1	4 h	ctrl	RvE1	nd	-	nd	-	1
M1	4 h	ctrl	t-LTB4	47.4072	19.1726	15.4799	5.76338	0.326532
M1	4 h	ctrl	TXB2	673.377	153.09	594.615	216.293	0.883035
M2	4 h	E. coli	11-HEPE	4.53097	1.63687	5.11834	2.15895	1.12963
M2	4 h	E. coli	11-HETE	357.637	44.784	428.516	106.774	1.19819
M2	4 h	E. coli	12-HEPE	241.468	39.4755	167.18	46.5545	0.692349
M2	4 h	E. coli	12-HETE	8589.17	782.522	4002.83	1126.49	0.466033
M2	4 h	E. coli	13-HDHA	24.7538	2.79338	14.4174	3.88979	0.582431
M2	4 h	E. coli	14-HDHA	1950.31	264.745	830.534	195.926	0.425847
M2	4 h	E. coli	15-HEPE	142.649	25.5556	86.0174	18.4584	0.603
M2	4 h	E. coli	15-HETE	1538.18	185.797	1343.17	303.98	0.873217
M2	4 h	E. coli	17-HDHA	683.884	87.5829	537.406	111.191	0.785815
M2	4 h	E. coli	18-HEPE	nd	-	nd	-	1
M2	4 h	E. coli	4-HDHA	nd	-	nd	-	1
M2	4 h	E. coli	5,15-diHETE	1288.28	135.11	510.91	112.58	0.396583
M2	4 h	E. coli	5-HEPE	3.42812	1.28535	42.1041	10.1382	12.282
M2	4 h	E. coli	5-HETE	679.92	63.4083	1614.2	268.775	2.37411
M2	4 h	E. coli	5S,6R-diHETE	555.179	60.3489	927.717	263.059	1.67102
M2	4 h	E. coli	7-HDHA	nd	-	24.5005	6.13686	1.56753
M2	4 h	E. coli	8-HETE	166.161	52.1306	153.87	66.424	0.926029
M2	4 h	E. coli	AT-LXA4	nd	-	nd	-	1
M2	4 h	E. coli	AT-RvD1	nd	-	nd	-	1
M2	4 h	E. coli	epi t-LTB4	2364.74	173.511	2150.55	651.877	0.909423
M2	4 h	E. coli	LTB4	997.807	95.7678	1671.72	434.436	1.67539
M2	4 h	E. coli	LXA4	40.8262	5.7715	18.2627	8.06041	0.447327
M2	4 h	E. coli	LXA5	nd	-	nd	-	1
M2	4 h	E. coli	LXB4	6.682	2.61057	nd	-	0.585154
M2	4 h	E. coli	MaR1	61.1244	9.97255	39.5594	15.0695	0.647195
M2	4 h	E. coli	MaR2	38.3225	10.0592	24.0766	9.94652	0.628264
M2	4 h	E. coli	PD1	29.5124	7.09703	24.6464	8.42038	0.835121
M2	4 h	E. coli	PDX	21.239	6.51104	nd	-	0.0918121
M2	4 h	E. coli	PGD2	90.8744	10.0261	107.337	15.4664	1.18115
M2	4 h	E. coli	PGE1	39.5938	4.67648	89.7321	28.3369	2.26632
M2	4 h	E. coli	PGE2	934.067	149.561	2055.69	604.259	2.20079
M2	4 h	E. coli	PGF2α	40.616	5.77543	79.7043	17.0096	1.96238
M2	4 h	E. coli	RvD1	nd	-	nd	-	1
M2	4 h	E. coli	RvD2	nd	-	nd	-	1
M2	4 h	E. coli	RvD3	nd	-	nd	-	1
M2	4 h	E. coli	RvD4	nd	-	nd	-	1
M2	4 h	E. coli	RvD5	174.997	33.5109	125.079	33.8047	0.714745
M2	4 h	E. coli	RvE1	5.54982	1.81391	69.0223	13.8353	12.4368
M2	4 h	E. coli	t-LTB4	1667.72	119.569	1478.52	243.72	0.886551
M2	4 h	E. coli	TXB2	1343.48	153.79	1529.35	278.364	1.13834
M1	4 h	E. coli	11-HEPE	31.3648	3.12201	9.40262	5.35234	0.299782
M1	4 h	E. coli	11-HETE	1165.01	157.743	538.484	167.787	0.462215
M1	4 h	E. coli	12-HEPE	319.081	41.1648	209.386	49.6618	0.656216
M1	4 h	E. coli	12-HETE	7739.46	824.101	4013.98	1038.9	0.518638
M1	4 h	E. coli	13-HDHA	83.1069	7.01065	12.6872	5.44252	0.152661
M1	4 h	E. coli	14-HDHA	1963.43	207.813	856.301	235.112	0.436126
M1	4 h	E. coli	15-HEPE	192.571	24.0427	148.808	30.6393	0.77274
M1	4 h	E. coli	15-HETE	1733.9	200.882	1586.31	298.645	0.914883
M1	4 h	E. coli	17-HDHA	756.27	58.4365	576.14	126.555	0.761818
M1	4 h	E. coli	18-HEPE	nd	-	nd	-	1
M1	4 h	E. coli	4-HDHA	3.33453	1.2254	nd	-	0.584789
M1	4 h	E. coli	5,15-diHETE	742.523	122.12	411.586	117.551	0.554307
M1	4 h	E. coli	5-HEPE	3.18066	1.20957	8.81349	5.49617	2.77096
M1	4 h	E. coli	5-HETE	277.232	31.1565	712.476	135.49	2.56996
M1	4 h	E. coli	5S,6R-diHETE	223.778	34.0744	312.828	93.6217	1.39794
M1	4 h	E. coli	7-HDHA	nd	-	nd	-	1
M1	4 h	E. coli	8-HETE	120.833	38.6882	101.252	46.3553	0.83795
M1	4 h	E. coli	AT-LXA4	nd	-	nd	-	1
M1	4 h	E. coli	AT-RvD1	nd	-	nd	-	1
M1	4 h	E. coli	epi t-LTB4	1302.63	138.604	800.461	137.847	0.614497
M1	4 h	E. coli	LTB4	602.046	68.4494	681.002	196.353	1.13115
M1	4 h	E. coli	LXA4	11.6691	3.61957	12.4267	5.82225	1.06493
M1	4 h	E. coli	LXA5	nd	-	nd	-	1
M1	4 h	E. coli	LXB4	nd	-	nd	-	1
M1	4 h	E. coli	MaR1	39.4357	7.13608	29.596	12.5252	0.750487
M1	4 h	E. coli	MaR2	29.7952	9.62829	16.9655	6.32735	0.569402
M1	4 h	E. coli	PD1	23.4084	6.36261	19.8869	6.63581	0.849563
M1	4 h	E. coli	PDX	11.6152	3.87146	nd	-	0.167883
M1	4 h	E. coli	PGD2	202.379	16.2531	172.499	51.557	0.852358
M1	4 h	E. coli	PGE1	292.205	41.0207	137.792	57.5206	0.471559
M1	4 h	E. coli	PGE2	3515.19	454.923	2183.48	753.478	0.621157
M1	4 h	E. coli	PGF2α	116.393	16.4538	109.609	31.4331	0.941713
M1	4 h	E. coli	RvD1	nd	-	nd	-	1
M1	4 h	E. coli	RvD2	nd	-	nd	-	1
M1	4 h	E. coli	RvD3	nd	-	nd	-	1
M1	4 h	E. coli	RvD4	nd	-	nd	-	1
M1	4 h	E. coli	RvD5	106.689	24.7912	76.809	24.4409	0.719933
M1	4 h	E. coli	RvE1	5.42955	1.76519	34.2805	7.70087	6.3137
M1	4 h	E. coli	t-LTB4	938.661	100.207	1143.11	354.639	1.21781
M1	4 h	E. coli	TXB2	2829.36	325.408	1555.27	342.341	0.549689
M2	48 h	ctrl	11-HEPE	nd	-	nd	-	1
M2	48 h	ctrl	11-HETE	25.2835	1.70781	27.3864	15.1332	1.08317
M2	48 h	ctrl	12-HEPE	32.9258	1.22818	28.1942	11.1576	0.856293
M2	48 h	ctrl	12-HETE	141.225	12.1588	75.2591	20.5927	0.532903
M2	48 h	ctrl	13-HDHA	nd	-	nd	-	1
M2	48 h	ctrl	14-HDHA	46.0775	13.7173	31.5276	10.6382	0.68423
M2	48 h	ctrl	15-HEPE	31.2349	6.96489	19.6607	5.27776	0.629448
M2	48 h	ctrl	15-HETE	58.0554	8.95269	52.2368	24.7032	0.899775
M2	48 h	ctrl	17-HDHA	nd	-	22.9973	15.1907	1.47136
M2	48 h	ctrl	18-HEPE	nd	-	nd	-	1
M2	48 h	ctrl	4-HDHA	15.1235	5.99572	nd	-	0.128939
M2	48 h	ctrl	5,15-diHETE	nd	-	nd	-	1
M2	48 h	ctrl	5-HEPE	nd	-	nd	-	1
M2	48 h	ctrl	5-HETE	85.8265	23.1459	14.3609	1.48358	0.167325
M2	48 h	ctrl	5S,6R-diHETE	nd	-	nd	-	1
M2	48 h	ctrl	7-HDHA	nd	-	nd	-	1
M2	48 h	ctrl	8-HETE	nd	-	nd	-	1
M2	48 h	ctrl	AT-LXA4	nd	-	nd	-	1
M2	48 h	ctrl	AT-RvD1	nd	-	nd	-	1
M2	48 h	ctrl	epi t-LTB4	nd	-	nd	-	1
M2	48 h	ctrl	LTB4	nd	-	nd	-	1
M2	48 h	ctrl	LXA4	nd	-	nd	-	1
M2	48 h	ctrl	LXA5	nd	-	nd	-	1
M2	48 h	ctrl	LXB4	nd	-	nd	-	1
M2	48 h	ctrl	MaR1	nd	-	nd	-	1
M2	48 h	ctrl	MaR2	nd	-	nd	-	1
M2	48 h	ctrl	PD1	nd	-	nd	-	1
M2	48 h	ctrl	PDX	nd	-	nd	-	1
M2	48 h	ctrl	PGD2	nd	-	7.74828	1.89751	3.97348
M2	48 h	ctrl	PGE1	nd	-	nd	-	1
M2	48 h	ctrl	PGE2	30.9638	4.01209	137.548	38.6358	4.44222
M2	48 h	ctrl	PGF2α	nd	-	nd	-	1
M2	48 h	ctrl	RvD1	nd	-	nd	-	1
M2	48 h	ctrl	RvD2	nd	-	nd	-	1
M2	48 h	ctrl	RvD3	nd	-	nd	-	1
M2	48 h	ctrl	RvD4	nd	-	nd	-	1
M2	48 h	ctrl	RvD5	nd	-	nd	-	1
M2	48 h	ctrl	RvE1	nd	-	nd	-	1
M2	48 h	ctrl	t-LTB4	nd	-	nd	-	1
M2	48 h	ctrl	TXB2	305.992	26.2935	285.9	114.329	0.934337
M1	48 h	ctrl	11-HEPE	nd	-	10.1356	2.14904	5.19775
M1	48 h	ctrl	11-HETE	287.692	25.3347	276.538	90.8879	0.961231
M1	48 h	ctrl	12-HEPE	16.6745	8.41522	30.1916	8.02945	1.81064
M1	48 h	ctrl	12-HETE	nd	-	255.205	98.0593	130.874
M1	48 h	ctrl	13-HDHA	nd	-	41.0587	10.357	21.0557
M1	48 h	ctrl	14-HDHA	nd	-	145.169	44.0429	18.5875
M1	48 h	ctrl	15-HEPE	nd	-	21.5991	6.49715	5.52405
M1	48 h	ctrl	15-HETE	103.422	30.9977	205.042	83.4407	1.98259
M1	48 h	ctrl	17-HDHA	nd	-	127.418	41.9548	8.15217
M1	48 h	ctrl	18-HEPE	nd	-	nd	-	1
M1	48 h	ctrl	4-HDHA	37.6352	11.0526	7.7492	0.711093	0.205903
M1	48 h	ctrl	5,15-diHETE	nd	-	nd	-	1
M1	48 h	ctrl	5-HEPE	nd	-	5.57574	0.737045	2.85935
M1	48 h	ctrl	5-HETE	126.784	28.9613	26.585	5.24386	0.209688
M1	48 h	ctrl	5S,6R-diHETE	nd	-	nd	-	1
M1	48 h	ctrl	7-HDHA	nd	-	nd	-	1
M1	48 h	ctrl	8-HETE	nd	-	nd	-	1
M1	48 h	ctrl	AT-LXA4	nd	-	nd	-	1
M1	48 h	ctrl	AT-RvD1	nd	-	nd	-	1
M1	48 h	ctrl	epi t-LTB4	nd	-	11.0594	5.22087	2.8285
M1	48 h	ctrl	LTB4	nd	-	nd	-	1
M1	48 h	ctrl	LXA4	nd	-	nd	-	1
M1	48 h	ctrl	LXA5	nd	-	nd	-	1
M1	48 h	ctrl	LXB4	nd	-	nd	-	1
M1	48 h	ctrl	MaR1	nd	-	nd	-	1
M1	48 h	ctrl	MaR2	nd	-	nd	-	1
M1	48 h	ctrl	PD1	nd	-	nd	-	1
M1	48 h	ctrl	PDX	nd	-	nd	-	1
M1	48 h	ctrl	PGD2	nd	-	87.7976	21.2982	45.0244
M1	48 h	ctrl	PGE1	53.7362	11.3836	98.2539	24.6293	1.82845
M1	48 h	ctrl	PGE2	828.109	149.661	1676.49	410.753	2.02448
M1	48 h	ctrl	PGF2α	nd	-	63.3915	22.1577	16.2127
M1	48 h	ctrl	RvD1	nd	-	nd	-	1
M1	48 h	ctrl	RvD2	nd	-	nd	-	1
M1	48 h	ctrl	RvD3	nd	-	nd	-	1
M1	48 h	ctrl	RvD4	nd	-	nd	-	1
M1	48 h	ctrl	RvD5	nd	-	nd	-	1
M1	48 h	ctrl	RvE1	nd	-	nd	-	1
M1	48 h	ctrl	t-LTB4	nd	-	11.7748	5.609	3.01146
M1	48 h	ctrl	TXB2	288.593	32.762	762.987	284.456	2.64382
M2	48 h	E. coli	11-HEPE	64.9489	3.59094	21.0909	7.46396	0.324731
M2	48 h	E. coli	11-HETE	1085.05	74.9406	407.962	138.471	0.375983
M2	48 h	E. coli	12-HEPE	1226.64	67.9908	428.005	154.058	0.348925
M2	48 h	E. coli	12-HETE	19331.6	1291.87	6747.52	1962.83	0.34904
M2	48 h	E. coli	13-HDHA	84.3813	4.82114	36.054	8.5602	0.427274
M2	48 h	E. coli	14-HDHA	5500.21	408.877	2119.92	635.251	0.385425
M2	48 h	E. coli	15-HEPE	1065.65	47.574	349.029	123.558	0.327527
M2	48 h	E. coli	15-HETE	2625.72	128.778	1278.32	338.161	0.486847
M2	48 h	E. coli	17-HDHA	2931.87	132.732	1391.36	378.486	0.474562
M2	48 h	E. coli	18-HEPE	nd	-	7.11178	2.68515	3.64706
M2	48 h	E. coli	4-HDHA	35.2291	2.01399	11.2681	0.687509	0.319853
M2	48 h	E. coli	5,15-diHETE	3080.47	317.309	1176.19	548.976	0.381822
M2	48 h	E. coli	5-HEPE	384.292	36.7517	130.78	57.6138	0.340315
M2	48 h	E. coli	5-HETE	4614.67	443.066	1783.95	658.317	0.386583
M2	48 h	E. coli	5S,6R-diHETE	1011.07	52.0418	296.041	64.7856	0.292798
M2	48 h	E. coli	7-HDHA	131.103	9.49398	49.0642	15.9894	0.374243
M2	48 h	E. coli	8-HETE	793.548	47.744	253.94	73.0409	0.320005
M2	48 h	E. coli	AT-LXA4	143.764	8.00772	22.197	11.4802	0.154399
M2	48 h	E. coli	AT-RvD1	nd	-	nd	-	1
M2	48 h	E. coli	epi t-LTB4	4107.67	348.514	1627.39	456.797	0.396182
M2	48 h	E. coli	LTB4	2446.88	138.312	879.861	230.132	0.359585
M2	48 h	E. coli	LXA4	219.862	16.3029	35.4205	15.9772	0.161104
M2	48 h	E. coli	LXA5	45.9005	4.29644	nd	-	0.0424832
M2	48 h	E. coli	LXB4	nd	-	nd	-	1
M2	48 h	E. coli	MaR1	101.476	14.4981	56.2564	26.8808	0.554379
M2	48 h	E. coli	MaR2	122.39	14.6719	63.4331	25.1441	0.518286
M2	48 h	E. coli	PD1	59.2712	4.91809	49.5594	19.5601	0.836147
M2	48 h	E. coli	PDX	64.0567	5.9245	38.5178	13.1362	0.601308
M2	48 h	E. coli	PGD2	208.457	21.8856	114.325	24.6968	0.548435
M2	48 h	E. coli	PGE1	83.9441	8.14975	36.3121	11.7205	0.432574
M2	48 h	E. coli	PGE2	3207.03	332.477	2099.34	648.534	0.654606
M2	48 h	E. coli	PGF2α	175.276	19.3694	74.598	26.9464	0.425604
M2	48 h	E. coli	RvD1	nd	-	nd	-	1
M2	48 h	E. coli	RvD2	nd	-	nd	-	1
M2	48 h	E. coli	RvD3	nd	-	nd	-	1
M2	48 h	E. coli	RvD4	nd	-	nd	-	1
M2	48 h	E. coli	RvD5	683.692	64.9724	277.798	112.758	0.40632
M2	48 h	E. coli	RvE1	86.5334	8.50599	10.3132	2.78697	0.119182
M2	48 h	E. coli	t-LTB4	3115.52	231.042	1198.81	311.881	0.384787
M2	48 h	E. coli	TXB2	18975.7	1979.97	6042.1	2169.87	0.318413
M1	48 h	E. coli	11-HEPE	42.8097	5.00781	22.2536	6.88059	0.519826
M1	48 h	E. coli	11-HETE	1758.08	187.63	882.262	314.343	0.501832
M1	48 h	E. coli	12-HEPE	85.9428	6.26314	64.5946	22.8363	0.751601
M1	48 h	E. coli	12-HETE	1063.06	93.3497	978.578	333.154	0.920529
M1	48 h	E. coli	13-HDHA	171.644	18.5532	73.3779	15.8497	0.4275
M1	48 h	E. coli	14-HDHA	949.145	81.1657	553.212	178.522	0.582853
M1	48 h	E. coli	15-HEPE	101.602	8.60895	67.1609	28.6995	0.661016
M1	48 h	E. coli	15-HETE	1148	104.178	487.186	140.498	0.424379
M1	48 h	E. coli	17-HDHA	775.529	47.7919	454.087	140.635	0.585518
M1	48 h	E. coli	18-HEPE	nd	-	2.80879	1.51821	1.44041
M1	48 h	E. coli	4-HDHA	50.0071	2.93332	10.12	2.15616	0.202372
M1	48 h	E. coli	5,15-diHETE	nd	-	nd	-	1
M1	48 h	E. coli	5-HEPE	nd	-	10.465	3.48159	5.36665
M1	48 h	E. coli	5-HETE	141.974	14.491	108.955	46.1625	0.767427
M1	48 h	E. coli	5S,6R-diHETE	nd	-	nd	-	1
M1	48 h	E. coli	7-HDHA	nd	-	nd	-	1
M1	48 h	E. coli	8-HETE	nd	-	39.7326	19.9444	1.27144
M1	48 h	E. coli	AT-LXA4	nd	-	nd	-	1
M1	48 h	E. coli	AT-RvD1	nd	-	nd	-	1
M1	48 h	E. coli	epi t-LTB4	nd	-	78.7516	27.3715	20.1411
M1	48 h	E. coli	LTB4	nd	-	nd	-	1
M1	48 h	E. coli	LXA4	nd	-	nd	-	1
M1	48 h	E. coli	LXA5	nd	-	nd	-	1
M1	48 h	E. coli	LXB4	nd	-	nd	-	1
M1	48 h	E. coli	MaR1	nd	-	nd	-	1
M1	48 h	E. coli	MaR2	nd	-	nd	-	1
M1	48 h	E. coli	PD1	nd	-	nd	-	1
M1	48 h	E. coli	PDX	nd	-	nd	-	1
M1	48 h	E. coli	PGD2	141.573	20.9416	208.971	49.4496	1.47607
M1	48 h	E. coli	PGE1	359.504	49.0377	183.594	47.1624	0.510688
M1	48 h	E. coli	PGE2	7688.83	1020.19	4837.05	1368.28	0.629101
M1	48 h	E. coli	PGF2α	156.74	21.2333	126.446	42.0441	0.806728
M1	48 h	E. coli	RvD1	nd	-	nd	-	1
M1	48 h	E. coli	RvD2	nd	-	nd	-	1
M1	48 h	E. coli	RvD3	nd	-	nd	-	1
M1	48 h	E. coli	RvD4	nd	-	nd	-	1
M1	48 h	E. coli	RvD5	nd	-	nd	-	1
M1	48 h	E. coli	RvE1	nd	-	nd	-	1
M1	48 h	E. coli	t-LTB4	nd	-	63.8202	19.784	16.3223
M1	48 h	E. coli	TXB2	2094.38	229.043	2147.69	606.409	1.02545

## Sheet: LM data (SM_BMDM_PM)
group	cell type	age	timepoint	stimulus	LM	donor 1	donor 2	donor 3	donor 4	donor 5
naïve	BMDM	adult	0 h	E. coli	11-HEPE	13.4491	10.3608	8.27868	8.1691	9.2251
naïve	BMDM	old	0 h	E. coli	11-HEPE	9.96231	7.46177	14.9435	9.15536	6.7943
naïve	SM	adult	0 h	E. coli	11-HEPE	12.7518	21.0205	20.7216	27.0975	43.2364
naïve	SM	old	0 h	E. coli	11-HEPE	nd	nd	nd	nd	nd
naïve	PM	adult	0 h	E. coli	11-HEPE	17.1352	15.6408	28.293	10.8589	15.342
naïve	PM	old	0 h	E. coli	11-HEPE	11.0582	15.4416	7.50162	22.3156	9.59371
naïve	BMDM	adult	0 h	E. coli	11-HETE	310.619	190.231	198.043	103.386	196.205
naïve	BMDM	old	0 h	E. coli	11-HETE	133.713	107.522	175.987	209.53	94.6561
naïve	SM	adult	0 h	E. coli	11-HETE	1470.39	1911.5	1709.32	2660.48	3823
naïve	SM	old	0 h	E. coli	11-HETE	1392.27	861.554	875.339	944.263	1288.88
naïve	PM	adult	0 h	E. coli	11-HETE	2109.08	2086.11	3634.61	601.939	1493.36
naïve	PM	old	0 h	E. coli	11-HETE	693.838	1222.26	379.084	2178.01	370.813
naïve	BMDM	adult	0 h	E. coli	12-HEPE	9.28727	7.78227	5.22248	8.32253	11.4354
naïve	BMDM	old	0 h	E. coli	12-HEPE	10.1105	9.01715	12.9919	8.59266	11.3583
naïve	SM	adult	0 h	E. coli	12-HEPE	178.799	389.757	604.573	347.308	502.953
naïve	SM	old	0 h	E. coli	12-HEPE	1138.4	532.539	561.481	513.244	765.364
naïve	PM	adult	0 h	E. coli	12-HEPE	384.611	361.458	563.411	299.714	504.24
naïve	PM	old	0 h	E. coli	12-HEPE	203.24	559.552	315.15	686.898	369.176
naïve	BMDM	adult	0 h	E. coli	12-HETE	91.3288	89.7068	103.431	109.295	131.004
naïve	BMDM	old	0 h	E. coli	12-HETE	100.187	119.152	118.278	138.49	132.252
naïve	SM	adult	0 h	E. coli	12-HETE	4067.37	8509.05	10056.1	8596.38	10156
naïve	SM	old	0 h	E. coli	12-HETE	22832.2	11977.5	11728	11228.9	24578.9
naïve	PM	adult	0 h	E. coli	12-HETE	33437.3	31565.8	41422.3	25202.8	30817.2
naïve	PM	old	0 h	E. coli	12-HETE	4267	29070.5	12601.4	41172.8	16219.6
naïve	BMDM	adult	0 h	E. coli	13-HDHA	29.5332	22.3933	22.6097	20.987	24.6651
naïve	BMDM	old	0 h	E. coli	13-HDHA	25.9633	21.7442	29.2087	31.4804	17.5252
naïve	SM	adult	0 h	E. coli	13-HDHA	35.6995	57.4437	44.7866	65.0163	96.9295
naïve	SM	old	0 h	E. coli	13-HDHA	63.8263	59.4991	47.9238	51.602	52.6297
naïve	PM	adult	0 h	E. coli	13-HDHA	74.8607	70.858	113.589	56.0374	67.829
naïve	PM	old	0 h	E. coli	13-HDHA	23.5833	63.9345	31.5886	92.3859	40.3512
naïve	BMDM	adult	0 h	E. coli	14-HDHA	54.9915	45.1606	43.9317	44.8534	61.1358
naïve	BMDM	old	0 h	E. coli	14-HDHA	46.6967	54.0698	57.7564	66.9729	52.5337
naïve	SM	adult	0 h	E. coli	14-HDHA	120.121	266.355	278.951	167.739	235.941
naïve	SM	old	0 h	E. coli	14-HDHA	748.068	662.048	675.873	397.843	841.769
naïve	PM	adult	0 h	E. coli	14-HDHA	5652.75	4669.67	7065.94	4239.57	5222.65
naïve	PM	old	0 h	E. coli	14-HDHA	577.564	4823.27	2082.92	6512.96	3013.78
naïve	BMDM	adult	0 h	E. coli	15-HEPE	14.095	10.9046	nd	nd	nd
naïve	BMDM	old	0 h	E. coli	15-HEPE	12.1427	nd	17.9363	10.3332	11.1745
naïve	SM	adult	0 h	E. coli	15-HEPE	nd	13.4284	14.3331	15.8093	26.825
naïve	SM	old	0 h	E. coli	15-HEPE	nd	nd	nd	nd	nd
naïve	PM	adult	0 h	E. coli	15-HEPE	179.363	158.569	231.743	133.49	212.696
naïve	PM	old	0 h	E. coli	15-HEPE	74.7609	239.679	118.252	277.774	168.252
naïve	BMDM	adult	0 h	E. coli	15-HETE	261.017	157.143	175.787	108.402	179.782
naïve	BMDM	old	0 h	E. coli	15-HETE	153.148	122.651	203.753	207.748	100.145
naïve	SM	adult	0 h	E. coli	15-HETE	898.91	1384.99	1125.3	1917.67	3062.95
naïve	SM	old	0 h	E. coli	15-HETE	1052.06	832.324	845.641	685.835	1005.45
naïve	PM	adult	0 h	E. coli	15-HETE	3129.54	3196.12	4687.65	1997.58	3049.63
naïve	PM	old	0 h	E. coli	15-HETE	1032.08	3276.03	1358.35	4687.65	1744.55
naïve	BMDM	adult	0 h	E. coli	17-HDHA	54.8441	50.9692	53.2941	50.2539	72.728
naïve	BMDM	old	0 h	E. coli	17-HDHA	60.8054	60.8054	84.6506	88.8235	44.7098
naïve	SM	adult	0 h	E. coli	17-HDHA	69.1512	100.746	110.284	92.4003	190.762
naïve	SM	old	0 h	E. coli	17-HDHA	nd	167.811	181.522	nd	nd
naïve	PM	adult	0 h	E. coli	17-HDHA	1788.39	1848.01	2467.98	1293.6	2062.61
naïve	PM	old	0 h	E. coli	17-HDHA	679.59	2336.83	1186.3	3058.15	1627.44
naïve	BMDM	adult	0 h	E. coli	18-HEPE	20.1694	19.7433	17.3002	17.8684	14.5731
naïve	BMDM	old	0 h	E. coli	18-HEPE	30.9643	19.3172	34.0891	24.8566	12.755
naïve	SM	adult	0 h	E. coli	18-HEPE	21.3341	23.6919	25.6236	27.9531	47.4407
naïve	SM	old	0 h	E. coli	18-HEPE	nd	nd	nd	nd	nd
naïve	PM	adult	0 h	E. coli	18-HEPE	14.8572	nd	21.7318	11.9312	15.4537
naïve	PM	old	0 h	E. coli	18-HEPE	18.1524	13.9481	11.6187	20.4819	12.3857
naïve	BMDM	adult	0 h	E. coli	4-HDHA	102.677	94.2045	104.831	107.416	103.108
naïve	BMDM	old	0 h	E. coli	4-HDHA	110.145	97.7946	131.829	160.837	92.7685
naïve	SM	adult	0 h	E. coli	4-HDHA	46.3842	45.6662	43.5121	46.3842	95.4969
naïve	SM	old	0 h	E. coli	4-HDHA	129.244	198.174	216.125	117.756	87.5987
naïve	PM	adult	0 h	E. coli	4-HDHA	22.5459	19.961	40.64	37.0499	28.8645
naïve	PM	old	0 h	E. coli	4-HDHA	93.0557	44.0866	48.5383	62.7551	64.622
naïve	BMDM	adult	0 h	E. coli	5,15-diHETE	nd	185.421	19.2779	14.9808	19.6017
naïve	BMDM	old	0 h	E. coli	5,15-diHETE	nd	nd	nd	38.5558	nd
naïve	SM	adult	0 h	E. coli	5,15-diHETE	148.631	105.072	59.4525	65.6332	81.2321
naïve	SM	old	0 h	E. coli	5,15-diHETE	129.942	150.103	128.323	116.698	114.343
naïve	PM	adult	0 h	E. coli	5,15-diHETE	7887.75	7034.23	9594.81	3885.01	6239.57
naïve	PM	old	0 h	E. coli	5,15-diHETE	647.502	3796.72	1253.8	5886.38	1389.19
naïve	BMDM	adult	0 h	E. coli	5-HEPE	49.1949	34.5342	33.7197	28.1812	32.4165
naïve	BMDM	old	0 h	E. coli	5-HEPE	38.9324	34.3713	61.0864	39.2582	22.3169
naïve	SM	adult	0 h	E. coli	5-HEPE	40.0727	40.0727	43.9822	54.0818	148.236
naïve	SM	old	0 h	E. coli	5-HEPE	nd	nd	28.4255	29.8916	nd
naïve	PM	adult	0 h	E. coli	5-HEPE	20.0363	17.1042	31.4391	12.1195	22.9685
naïve	PM	old	0 h	E. coli	5-HEPE	167.784	28.8328	26.7151	33.0681	19.5476
naïve	BMDM	adult	0 h	E. coli	5-HETE	265.035	159.623	175.686	108.423	158.619
naïve	BMDM	old	0 h	E. coli	5-HETE	177.694	143.561	250.98	260.015	96.1755
naïve	SM	adult	0 h	E. coli	5-HETE	557.175	475.858	460.799	953.724	1887.37
naïve	SM	old	0 h	E. coli	5-HETE	332.297	264.031	261.521	349.364	264.533
naïve	PM	adult	0 h	E. coli	5-HETE	1847.21	1897.41	3383.21	1425.57	1596.23
naïve	PM	old	0 h	E. coli	5-HETE	7700.06	2148.39	1345.25	3453.48	1244.86
naïve	BMDM	adult	0 h	E. coli	5S,6R-diHETE	11.747	12.4327	7.93053	7.12842	9.40537
naïve	BMDM	old	0 h	E. coli	5S,6R-diHETE	10.2204	9.35362	15.9128	12.3033	6.0805
naïve	SM	adult	0 h	E. coli	5S,6R-diHETE	46.4447	41.9166	47.0915	89.655	130.666
naïve	SM	old	0 h	E. coli	5S,6R-diHETE	nd	nd	nd	34.4777	nd
naïve	PM	adult	0 h	E. coli	5S,6R-diHETE	2199.33	2134.64	3027.31	1526.59	1578.34
naïve	PM	old	0 h	E. coli	5S,6R-diHETE	1170.82	1319.6	614.519	1966.46	582.176
naïve	BMDM	adult	0 h	E. coli	7-HDHA	25.9549	26.1417	22.5939	nd	22.7806
naïve	BMDM	old	0 h	E. coli	7-HDHA	22.2204	25.208	39.3992	29.316	20.7266
naïve	SM	adult	0 h	E. coli	7-HDHA	55.4577	50.7895	46.1214	71.5162	150.501
naïve	SM	old	0 h	E. coli	7-HDHA	nd	nd	nd	nd	nd
naïve	PM	adult	0 h	E. coli	7-HDHA	23.3408	nd	33.2373	34.7311	26.3284
naïve	PM	old	0 h	E. coli	7-HDHA	116.704	32.8638	35.478	47.055	31.9302
naïve	BMDM	adult	0 h	E. coli	8-HETE	50.4231	44.1463	42.5772	42.6818	45.9248
naïve	BMDM	old	0 h	E. coli	8-HETE	54.2937	nd	67.0564	56.8044	nd
naïve	SM	adult	0 h	E. coli	8-HETE	142.273	168.426	234.331	224.916	374.512
naïve	SM	old	0 h	E. coli	8-HETE	392.819	282.976	287.684	249.5	324.298
naïve	PM	adult	0 h	E. coli	8-HETE	1370.42	1349.5	1642.41	829.575	1119.35
naïve	PM	old	0 h	E. coli	8-HETE	380.788	1010.55	433.095	1600.57	548.168
naïve	BMDM	adult	0 h	E. coli	AT-LXA4	nd	nd	nd	nd	nd
naïve	BMDM	old	0 h	E. coli	AT-LXA4	nd	nd	nd	nd	nd
naïve	SM	adult	0 h	E. coli	AT-LXA4	nd	nd	nd	nd	nd
naïve	SM	old	0 h	E. coli	AT-LXA4	nd	nd	nd	nd	nd
naïve	PM	adult	0 h	E. coli	AT-LXA4	3590.42	2469.97	3884.23	1215.07	2325.56
naïve	PM	old	0 h	E. coli	AT-LXA4	189.73	1195.15	439.217	2106.45	340.617
naïve	BMDM	adult	0 h	E. coli	AT-RvD1	nd	nd	nd	nd	nd
naïve	BMDM	old	0 h	E. coli	AT-RvD1	nd	nd	nd	nd	nd
naïve	SM	adult	0 h	E. coli	AT-RvD1	nd	nd	nd	nd	nd
naïve	SM	old	0 h	E. coli	AT-RvD1	nd	nd	nd	nd	nd
naïve	PM	adult	0 h	E. coli	AT-RvD1	nd	nd	nd	nd	nd
naïve	PM	old	0 h	E. coli	AT-RvD1	nd	nd	nd	nd	nd
naïve	BMDM	adult	0 h	E. coli	epi t-LTB4	22.0139	nd	nd	nd	nd
naïve	BMDM	old	0 h	E. coli	epi t-LTB4	nd	nd	20.0996	nd	nd
naïve	SM	adult	0 h	E. coli	epi t-LTB4	99.3017	75.2539	137.587	157.926	204.585
naïve	SM	old	0 h	E. coli	epi t-LTB4	109.471	nd	nd	nd	nd
naïve	PM	adult	0 h	E. coli	epi t-LTB4	12083.7	10839.4	14955.1	6293.1	8039.85
naïve	PM	old	0 h	E. coli	epi t-LTB4	3086.73	5527.4	2464.6	9463.57	2380.85
naïve	BMDM	adult	0 h	E. coli	LTB4	nd	nd	nd	nd	nd
naïve	BMDM	old	0 h	E. coli	LTB4	nd	nd	nd	nd	nd
naïve	SM	adult	0 h	E. coli	LTB4	567.778	396.457	447.982	984.937	1427.89
naïve	SM	old	0 h	E. coli	LTB4	nd	nd	nd	455.556	nd
naïve	PM	adult	0 h	E. coli	LTB4	4266.04	4444.65	5824.82	3722.69	4398.82
naïve	PM	old	0 h	E. coli	LTB4	1874.72	3241.06	1729.91	3977.03	1510.73
naïve	BMDM	adult	0 h	E. coli	LXA4	nd	nd	nd	nd	nd
naïve	BMDM	old	0 h	E. coli	LXA4	nd	nd	nd	nd	nd
naïve	SM	adult	0 h	E. coli	LXA4	nd	nd	nd	nd	nd
naïve	SM	old	0 h	E. coli	LXA4	nd	nd	nd	nd	nd
naïve	PM	adult	0 h	E. coli	LXA4	2646.92	2110.7	2254.15	932.397	1970.67
naïve	PM	old	0 h	E. coli	LXA4	157.79	1089.5	416.676	1485.69	362.03
naïve	BMDM	adult	0 h	E. coli	LXA5	nd	nd	nd	nd	nd
naïve	BMDM	old	0 h	E. coli	LXA5	nd	nd	nd	nd	nd
naïve	SM	adult	0 h	E. coli	LXA5	nd	nd	nd	nd	nd
naïve	SM	old	0 h	E. coli	LXA5	nd	nd	nd	nd	nd
naïve	PM	adult	0 h	E. coli	LXA5	60.6955	44.463	49.4033	17.9969	32.1122
naïve	PM	old	0 h	E. coli	LXA5	nd	23.9959	nd	29.4655	nd
naïve	BMDM	adult	0 h	E. coli	LXB4	nd	nd	nd	nd	nd
naïve	BMDM	old	0 h	E. coli	LXB4	nd	nd	nd	nd	nd
naïve	SM	adult	0 h	E. coli	LXB4	nd	nd	nd	nd	nd
naïve	SM	old	0 h	E. coli	LXB4	nd	nd	nd	nd	nd
naïve	PM	adult	0 h	E. coli	LXB4	268.369	224.43	252.861	97.7844	146.03
naïve	PM	old	0 h	E. coli	LXB4	nd	75.3845	nd	117.6	nd
naïve	BMDM	adult	0 h	E. coli	MaR1	nd	nd	nd	nd	nd
naïve	BMDM	old	0 h	E. coli	MaR1	nd	nd	nd	nd	nd
naïve	SM	adult	0 h	E. coli	MaR1	nd	nd	nd	nd	nd
naïve	SM	old	0 h	E. coli	MaR1	nd	nd	nd	nd	nd
naïve	PM	adult	0 h	E. coli	MaR1	114.682	94.7635	168.401	78.4666	97.7814
naïve	PM	old	0 h	E. coli	MaR1	nd	58.4274	30.1191	108.646	38.509
naïve	BMDM	adult	0 h	E. coli	MaR2	nd	nd	nd	nd	nd
naïve	BMDM	old	0 h	E. coli	MaR2	nd	nd	nd	nd	nd
naïve	SM	adult	0 h	E. coli	MaR2	nd	nd	nd	nd	nd
naïve	SM	old	0 h	E. coli	MaR2	nd	nd	nd	nd	nd
naïve	PM	adult	0 h	E. coli	MaR2	nd	nd	nd	nd	nd
naïve	PM	old	0 h	E. coli	MaR2	nd	nd	nd	nd	nd
naïve	BMDM	adult	0 h	E. coli	PD1	nd	nd	nd	nd	nd
naïve	BMDM	old	0 h	E. coli	PD1	nd	nd	nd	nd	nd
naïve	SM	adult	0 h	E. coli	PD1	nd	nd	nd	nd	nd
naïve	SM	old	0 h	E. coli	PD1	nd	nd	nd	nd	nd
naïve	PM	adult	0 h	E. coli	PD1	138.03	132.181	240.382	113.173	145.633
naïve	PM	old	0 h	E. coli	PD1	9.44567	118.144	51.7611	138.03	74.2786
naïve	BMDM	adult	0 h	E. coli	PDX	nd	nd	nd	nd	nd
naïve	BMDM	old	0 h	E. coli	PDX	nd	nd	nd	nd	nd
naïve	SM	adult	0 h	E. coli	PDX	nd	nd	nd	nd	nd
naïve	SM	old	0 h	E. coli	PDX	nd	nd	nd	nd	nd
naïve	PM	adult	0 h	E. coli	PDX	66.6507	62.8374	79.3342	40.9521	65.6559
naïve	PM	old	0 h	E. coli	PDX	7.85053	52.6408	16.9943	71.6247	34.9004
naïve	BMDM	adult	0 h	E. coli	PGD2	211.723	190.982	204.809	88.1457	184.933
naïve	BMDM	old	0 h	E. coli	PGD2	104.565	78.1213	143.453	158.144	71.8128
naïve	SM	adult	0 h	E. coli	PGD2	5210.97	6783.76	9246.66	9160.24	14950.2
naïve	SM	old	0 h	E. coli	PGD2	4320.87	1628.97	1590.08	3149.91	4178.28
naïve	PM	adult	0 h	E. coli	PGD2	464.925	456.284	521.097	270.486	504.677
naïve	PM	old	0 h	E. coli	PGD2	274.807	423.445	171.106	491.715	150.366
naïve	BMDM	adult	0 h	E. coli	PGE1	nd	nd	nd	nd	nd
naïve	BMDM	old	0 h	E. coli	PGE1	nd	nd	nd	nd	nd
naïve	SM	adult	0 h	E. coli	PGE1	59.9754	62.0798	86.8065	85.7543	193.079
naïve	SM	old	0 h	E. coli	PGE1	nd	nd	nd	nd	nd
naïve	PM	adult	0 h	E. coli	PGE1	228.854	257.789	536.622	72.0757	212.545
naïve	PM	old	0 h	E. coli	PGE1	78.915	166.774	49.506	239.902	51.4
naïve	BMDM	adult	0 h	E. coli	PGE2	90.5873	58.8817	52.1607	25.4959	74.5153
naïve	BMDM	old	0 h	E. coli	PGE2	42.9559	36.0888	41.0565	61.5847	39.6685
naïve	SM	adult	0 h	E. coli	PGE2	650.913	704.243	1263.84	1059.29	1870.19
naïve	SM	old	0 h	E. coli	PGE2	701.321	566.17	602.698	602.698	606.35
naïve	PM	adult	0 h	E. coli	PGE2	6041.59	7597.64	13003.7	1358.81	4354.03
naïve	PM	old	0 h	E. coli	PGE2	1672.94	5661.7	1271.14	7290.81	1110.42
naïve	BMDM	adult	0 h	E. coli	PGF2α	15.6181	9.86404	9.79554	5.78142	12.8096
naïve	BMDM	old	0 h	E. coli	PGF2α	6.27462	4.93202	7.87753	7.60353	4.66487
naïve	SM	adult	0 h	E. coli	PGF2α	98.6404	143.851	187.691	206.871	405.522
naïve	SM	old	0 h	E. coli	PGF2α	126.041	72.9528	67.8153	106.86	107.203
naïve	PM	adult	0 h	E. coli	PGF2α	87.6803	97.2704	129.466	46.1007	129.466
naïve	PM	old	0 h	E. coli	PGF2α	128.781	121.245	56.4442	134.261	80.8303
naïve	BMDM	adult	0 h	E. coli	RvD1	nd	nd	nd	nd	nd
naïve	BMDM	old	0 h	E. coli	RvD1	nd	nd	nd	nd	nd
naïve	SM	adult	0 h	E. coli	RvD1	nd	nd	nd	nd	nd
naïve	SM	old	0 h	E. coli	RvD1	nd	nd	nd	nd	nd
naïve	PM	adult	0 h	E. coli	RvD1	nd	nd	nd	nd	nd
naïve	PM	old	0 h	E. coli	RvD1	nd	nd	nd	nd	nd
naïve	BMDM	adult	0 h	E. coli	RvD2	nd	nd	nd	nd	nd
naïve	BMDM	old	0 h	E. coli	RvD2	nd	nd	nd	nd	nd
naïve	SM	adult	0 h	E. coli	RvD2	nd	nd	nd	nd	nd
naïve	SM	old	0 h	E. coli	RvD2	nd	nd	nd	nd	nd
naïve	PM	adult	0 h	E. coli	RvD2	83.873	53.2331	108.323	60.9704	62.2084
naïve	PM	old	0 h	E. coli	RvD2	nd	30.0829	nd	48.2811	nd
naïve	BMDM	adult	0 h	E. coli	RvD3	nd	nd	nd	nd	nd
naïve	BMDM	old	0 h	E. coli	RvD3	nd	nd	nd	nd	nd
naïve	SM	adult	0 h	E. coli	RvD3	66.4224	43.406	64.7962	53.288	78.9313
naïve	SM	old	0 h	E. coli	RvD3	nd	nd	nd	nd	nd
naïve	PM	adult	0 h	E. coli	RvD3	nd	nd	nd	nd	nd
naïve	PM	old	0 h	E. coli	RvD3	nd	nd	nd	nd	nd
naïve	BMDM	adult	0 h	E. coli	RvD4	nd	nd	nd	nd	nd
naïve	BMDM	old	0 h	E. coli	RvD4	nd	nd	nd	nd	nd
naïve	SM	adult	0 h	E. coli	RvD4	nd	nd	nd	nd	nd
naïve	SM	old	0 h	E. coli	RvD4	nd	nd	nd	nd	nd
naïve	PM	adult	0 h	E. coli	RvD4	nd	nd	nd	nd	nd
naïve	PM	old	0 h	E. coli	RvD4	nd	nd	nd	nd	nd
naïve	BMDM	adult	0 h	E. coli	RvD5	nd	nd	nd	nd	nd
naïve	BMDM	old	0 h	E. coli	RvD5	nd	nd	nd	nd	nd
naïve	SM	adult	0 h	E. coli	RvD5	9.60537	8.89254	nd	7.71637	17.9989
naïve	SM	old	0 h	E. coli	RvD5	nd	nd	nd	nd	nd
naïve	PM	adult	0 h	E. coli	RvD5	730.65	639.764	876.78	552.442	659.367
naïve	PM	old	0 h	E. coli	RvD5	83.2228	429.479	187.118	621.943	212.067
naïve	BMDM	adult	0 h	E. coli	RvE1	nd	nd	nd	nd	nd
naïve	BMDM	old	0 h	E. coli	RvE1	nd	nd	nd	nd	nd
naïve	SM	adult	0 h	E. coli	RvE1	nd	nd	24.5055	29.791	41.2749
naïve	SM	old	0 h	E. coli	RvE1	nd	nd	nd	nd	nd
naïve	PM	adult	0 h	E. coli	RvE1	88.8924	95.6194	152.799	86.4899	153.76
naïve	PM	old	0 h	E. coli	RvE1	218.627	145.111	102.346	192.68	151.838
naïve	BMDM	adult	0 h	E. coli	t-LTB4	22.1512	nd	nd	nd	nd
naïve	BMDM	old	0 h	E. coli	t-LTB4	nd	nd	22.4903	18.6477	nd
naïve	SM	adult	0 h	E. coli	t-LTB4	120.927	87.9267	120.927	204.56	253.157
naïve	SM	old	0 h	E. coli	t-LTB4	nd	nd	nd	nd	nd
naïve	PM	adult	0 h	E. coli	t-LTB4	7945.05	7357.36	10035.9	4396.34	5729.93
naïve	PM	old	0 h	E. coli	t-LTB4	2565.47	3797.35	1763.05	6498.44	1672.64
naïve	BMDM	adult	0 h	E. coli	TXB2	1229.16	674.164	715.022	316.312	646.925
naïve	BMDM	old	0 h	E. coli	TXB2	411.989	331.975	514.135	602.662	286.009
naïve	SM	adult	0 h	E. coli	TXB2	1916.94	2662.61	2683.04	5720.18	7899.29
naïve	SM	old	0 h	E. coli	TXB2	1974.82	1307.47	1329.6	1302.36	2621.75
naïve	PM	adult	0 h	E. coli	TXB2	2982.66	3183.55	4596.57	973.792	3847.5
naïve	PM	old	0 h	E. coli	TXB2	2356.17	2301.69	766.095	3074.6	575.423
naïve	BMDM	adult	0 h	ctrl	11-HEPE	14.7442	nd	8.10932	5.34976	10.8589
naïve	BMDM	adult	0 h	ctrl	11-HETE	118.55	41.6303	43.0088	22.6531	45.9495
naïve	BMDM	adult	0 h	ctrl	12-HEPE	8.75988	6.38018	7.37065	nd	nd
naïve	BMDM	adult	0 h	ctrl	12-HETE	53.0256	46.5378	87.2115	23.2065	44.9158
naïve	BMDM	adult	0 h	ctrl	13-HDHA	15.2534	6.17709	10.5692	10.0932	11.0344
naïve	BMDM	adult	0 h	ctrl	14-HDHA	19.8461	nd	15.668	15.33	20.3991
naïve	BMDM	adult	0 h	ctrl	15-HEPE	16.1903	nd	10.3649	nd	12.4125
naïve	BMDM	adult	0 h	ctrl	15-HETE	102.276	39.6852	51.0048	31.5617	54.4673
naïve	BMDM	adult	0 h	ctrl	17-HDHA	nd	nd	nd	nd	nd
naïve	BMDM	adult	0 h	ctrl	18-HEPE	38.6343	14.914	24.3453	14.3174	19.6865
naïve	BMDM	adult	0 h	ctrl	4-HDHA	66.3452	29.0081	56.2929	42.0761	53.5644
naïve	BMDM	adult	0 h	ctrl	5,15-diHETE	18.7481	nd	nd	nd	nd
naïve	BMDM	adult	0 h	ctrl	5-HEPE	41.2129	22.3169	38.7695	21.9911	32.4165
naïve	BMDM	adult	0 h	ctrl	5-HETE	86.7387	33.2297	54.1113	27.3066	53.2077
naïve	BMDM	adult	0 h	ctrl	5S,6R-diHETE	nd	nd	nd	nd	nd
naïve	BMDM	adult	0 h	ctrl	7-HDHA	29.316	nd	nd	nd	nd
naïve	BMDM	adult	0 h	ctrl	8-HETE	57.8505	nd	43.4141	nd	nd
naïve	BMDM	adult	0 h	ctrl	AT-LXA4	nd	nd	nd	nd	nd
naïve	BMDM	adult	0 h	ctrl	AT-RvD1	nd	nd	nd	nd	nd
naïve	BMDM	adult	0 h	ctrl	epi t-LTB4	nd	nd	nd	nd	nd
naïve	BMDM	adult	0 h	ctrl	LTB4	nd	nd	nd	nd	nd
naïve	BMDM	adult	0 h	ctrl	LXA4	nd	nd	nd	nd	nd
naïve	BMDM	adult	0 h	ctrl	LXA5	nd	nd	nd	nd	nd
naïve	BMDM	adult	0 h	ctrl	LXB4	nd	nd	nd	nd	nd
naïve	BMDM	adult	0 h	ctrl	MaR1	nd	nd	nd	nd	nd
naïve	BMDM	adult	0 h	ctrl	MaR2	nd	nd	nd	nd	nd
naïve	BMDM	adult	0 h	ctrl	PD1	nd	nd	nd	nd	nd
naïve	BMDM	adult	0 h	ctrl	PDX	nd	nd	nd	nd	nd
naïve	BMDM	adult	0 h	ctrl	PGD2	157.28	112.343	121.849	31.7152	100.244
naïve	BMDM	adult	0 h	ctrl	PGE1	nd	nd	nd	nd	nd
naïve	BMDM	adult	0 h	ctrl	PGE2	39.6685	21.551	11.2504	10.3737	11.1773
naïve	BMDM	adult	0 h	ctrl	PGF2α	5.85677	nd	nd	nd	nd
naïve	BMDM	adult	0 h	ctrl	RvD1	nd	nd	nd	nd	nd
naïve	BMDM	adult	0 h	ctrl	RvD2	nd	nd	nd	nd	nd
naïve	BMDM	adult	0 h	ctrl	RvD3	nd	nd	nd	nd	nd
naïve	BMDM	adult	0 h	ctrl	RvD4	nd	nd	nd	nd	nd
naïve	BMDM	adult	0 h	ctrl	RvD5	nd	nd	nd	nd	nd
naïve	BMDM	adult	0 h	ctrl	RvE1	nd	nd	nd	nd	nd
naïve	BMDM	adult	0 h	ctrl	t-LTB4	nd	nd	nd	nd	nd
naïve	BMDM	adult	0 h	ctrl	TXB2	401.774	152.879	88.5266	50.392	74.5666
naïve	BMDM	old	0 h	ctrl	11-HEPE	10.8589	6.67475	13.9472	9.51401	6.1866
naïve	BMDM	old	0 h	ctrl	11-HETE	62.0319	37.311	60.6534	77.1952	45.2144
naïve	BMDM	old	0 h	ctrl	12-HEPE	8.21962	nd	10.1748	nd	nd
naïve	BMDM	old	0 h	ctrl	12-HETE	59.1391	35.9326	55.3961	38.0537	45.4149
naïve	BMDM	old	0 h	ctrl	13-HDHA	17.7416	11.2507	14.1716	23.0424	12.6571
naïve	BMDM	old	0 h	ctrl	14-HDHA	21.9966	17.1119	22.6417	28.2945	17.2962
naïve	BMDM	old	0 h	ctrl	15-HEPE	13.6982	nd	17.4601	nd	nd
naïve	BMDM	old	0 h	ctrl	15-HETE	92.6876	52.4697	103.474	121.852	70.9806
naïve	BMDM	old	0 h	ctrl	17-HDHA	54.3076	nd	35.2314	47.8097	31.118
naïve	BMDM	old	0 h	ctrl	18-HEPE	44.5999	19.3172	64.2011	34.0891	23.976
naïve	BMDM	old	0 h	ctrl	4-HDHA	73.2383	49.5435	63.6168	101.959	61.4627
naïve	BMDM	old	0 h	ctrl	5,15-diHETE	24.87	17.1294	22.3683	19.7488	10.36
naïve	BMDM	old	0 h	ctrl	5-HEPE	51.4755	28.0183	56.8511	48.7062	25.249
naïve	BMDM	old	0 h	ctrl	5-HETE	74.4908	45.9795	68.4673	99.2877	50.8987
naïve	BMDM	old	0 h	ctrl	5S,6R-diHETE	nd	nd	nd	nd	nd
naïve	BMDM	old	0 h	ctrl	7-HDHA	25.208	nd	28.0089	25.7682	nd
naïve	BMDM	old	0 h	ctrl	8-HETE	67.6841	nd	65.4872	57.0136	nd
naïve	BMDM	old	0 h	ctrl	AT-LXA4	nd	nd	nd	nd	nd
naïve	BMDM	old	0 h	ctrl	AT-RvD1	nd	nd	nd	nd	nd
naïve	BMDM	old	0 h	ctrl	epi t-LTB4	nd	nd	nd	nd	nd
naïve	BMDM	old	0 h	ctrl	LTB4	nd	nd	nd	nd	nd
naïve	BMDM	old	0 h	ctrl	LXA4	nd	nd	nd	nd	nd
naïve	BMDM	old	0 h	ctrl	LXA5	nd	nd	nd	nd	nd
naïve	BMDM	old	0 h	ctrl	LXB4	nd	nd	nd	nd	nd
naïve	BMDM	old	0 h	ctrl	MaR1	nd	nd	nd	nd	nd
naïve	BMDM	old	0 h	ctrl	MaR2	nd	nd	nd	nd	nd
naïve	BMDM	old	0 h	ctrl	PD1	nd	nd	nd	nd	nd
naïve	BMDM	old	0 h	ctrl	PDX	nd	nd	nd	nd	nd
naïve	BMDM	old	0 h	ctrl	PGD2	95.9233	40.5297	100.244	143.453	82.3558
naïve	BMDM	old	0 h	ctrl	PGE1	nd	nd	nd	nd	nd
naïve	BMDM	old	0 h	ctrl	PGE2	12.054	8.03597	12.8575	23.4504	14.3917
naïve	BMDM	old	0 h	ctrl	PGF2α	nd	nd	nd	nd	nd
naïve	BMDM	old	0 h	ctrl	RvD1	nd	nd	nd	nd	nd
naïve	BMDM	old	0 h	ctrl	RvD2	nd	nd	nd	nd	nd
naïve	BMDM	old	0 h	ctrl	RvD3	nd	nd	nd	nd	nd
naïve	BMDM	old	0 h	ctrl	RvD4	nd	nd	nd	nd	nd
naïve	BMDM	old	0 h	ctrl	RvD5	nd	nd	nd	nd	nd
naïve	BMDM	old	0 h	ctrl	RvE1	nd	nd	nd	nd	nd
naïve	BMDM	old	0 h	ctrl	t-LTB4	nd	nd	nd	nd	nd
naïve	BMDM	old	0 h	ctrl	TXB2	72.1832	39.156	87.1646	121.894	74.2261
naïve	SM	adult	0 h	ctrl	11-HEPE	8.63732	9.21514	9.96231	nd	12.3533
naïve	SM	adult	0 h	ctrl	11-HETE	758.167	638.699	514.635	nd	955.751
naïve	SM	adult	0 h	ctrl	12-HEPE	124.516	262.411	547.975	nd	122.458
naïve	SM	adult	0 h	ctrl	12-HETE	2420.46	3593.26	6325.64	24.4542	2358.08
naïve	SM	adult	0 h	ctrl	13-HDHA	19.5806	16.8761	12.4407	nd	25.206
naïve	SM	adult	0 h	ctrl	14-HDHA	59.9069	82.948	127.801	nd	63.5935
naïve	SM	adult	0 h	ctrl	15-HEPE	nd	nd	nd	nd	nd
naïve	SM	adult	0 h	ctrl	15-HETE	499.394	499.394	400.847	nd	589.951
naïve	SM	adult	0 h	ctrl	17-HDHA	nd	nd	nd	nd	nd
naïve	SM	adult	0 h	ctrl	18-HEPE	15.7946	20.3966	21.6182	nd	20.5387
naïve	SM	adult	0 h	ctrl	4-HDHA	23.2639	14.145	18.2378	nd	36.4755
naïve	SM	adult	0 h	ctrl	5,15-diHETE	33.2581	nd	nd	nd	nd
naïve	SM	adult	0 h	ctrl	5-HEPE	16.192	16.9413	28.9957	nd	18.7332
naïve	SM	adult	0 h	ctrl	5-HETE	124.486	127.498	155.608	6.67607	190.745
naïve	SM	adult	0 h	ctrl	5S,6R-diHETE	18.759	17.8534	23.1577	nd	18.759
naïve	SM	adult	0 h	ctrl	7-HDHA	nd	nd	nd	nd	21.2868
naïve	SM	adult	0 h	ctrl	8-HETE	104.508	93.9418	175.748	nd	98.9631
naïve	SM	adult	0 h	ctrl	AT-LXA4	nd	nd	nd	nd	nd
naïve	SM	adult	0 h	ctrl	AT-RvD1	nd	nd	nd	nd	nd
naïve	SM	adult	0 h	ctrl	epi t-LTB4	20.4585	nd	35.8922	nd	21.8942
naïve	SM	adult	0 h	ctrl	LTB4	96.9026	163.758	226.15	nd	127.306
naïve	SM	adult	0 h	ctrl	LXA4	nd	nd	nd	nd	nd
naïve	SM	adult	0 h	ctrl	LXA5	nd	nd	nd	nd	nd
naïve	SM	adult	0 h	ctrl	LXB4	nd	nd	nd	nd	nd
naïve	SM	adult	0 h	ctrl	MaR1	nd	nd	nd	nd	nd
naïve	SM	adult	0 h	ctrl	MaR2	nd	nd	nd	nd	nd
naïve	SM	adult	0 h	ctrl	PD1	nd	nd	nd	nd	nd
naïve	SM	adult	0 h	ctrl	PDX	nd	nd	nd	nd	nd
naïve	SM	adult	0 h	ctrl	PGD2	8641.74	9246.66	9246.66	nd	8468.9
naïve	SM	adult	0 h	ctrl	PGE1	54.7144	52.61	58.9232	nd	45.8759
naïve	SM	adult	0 h	ctrl	PGE2	428.098	409.834	542.063	nd	373.307
naïve	SM	adult	0 h	ctrl	PGF2α	118.505	108.23	102.065	nd	95.2154
naïve	SM	adult	0 h	ctrl	RvD1	nd	nd	nd	nd	nd
naïve	SM	adult	0 h	ctrl	RvD2	nd	nd	nd	nd	nd
naïve	SM	adult	0 h	ctrl	RvD3	8.71872	6.71729	12.0586	8.99392	12.634
naïve	SM	adult	0 h	ctrl	RvD4	nd	nd	nd	nd	nd
naïve	SM	adult	0 h	ctrl	RvD5	nd	nd	nd	nd	nd
naïve	SM	adult	0 h	ctrl	RvE1	nd	nd	nd	nd	nd
naïve	SM	adult	0 h	ctrl	t-LTB4	35.3741	35.7132	57.7513	nd	35.1481
naïve	SM	adult	0 h	ctrl	TXB2	1552.62	1831.82	1331.3	nd	1127.01
naïve	SM	old	0 h	ctrl	11-HEPE	nd	nd	nd	nd	nd
naïve	SM	old	0 h	ctrl	11-HETE	558.287	379.084	1100.49	nd	742.085
naïve	SM	old	0 h	ctrl	12-HEPE	380.752	328.656	681.753	nd	675.321
naïve	SM	old	0 h	ctrl	12-HETE	5864.01	4922.02	12539	82.3456	13350
naïve	SM	old	0 h	ctrl	13-HDHA	nd	nd	63.8263	nd	44.6784
naïve	SM	old	0 h	ctrl	14-HDHA	170.504	210.442	572.956	nd	554.523
naïve	SM	old	0 h	ctrl	15-HEPE	nd	nd	nd	nd	nd
naïve	SM	old	0 h	ctrl	15-HETE	342.917	304.963	765.738	nd	524.697
naïve	SM	old	0 h	ctrl	17-HDHA	nd	nd	nd	nd	nd
naïve	SM	old	0 h	ctrl	18-HEPE	nd	nd	nd	nd	nd
naïve	SM	old	0 h	ctrl	4-HDHA	nd	82.5725	201.764	nd	78.2644
naïve	SM	old	0 h	ctrl	5,15-diHETE	100.363	251.643	150.103	126.41	97.5668
naïve	SM	old	0 h	ctrl	5-HEPE	nd	nd	nd	nd	nd
naïve	SM	old	0 h	ctrl	5-HETE	80.3136	106.415	292.141	nd	114.949
naïve	SM	old	0 h	ctrl	5S,6R-diHETE	nd	nd	nd	nd	nd
naïve	SM	old	0 h	ctrl	7-HDHA	nd	nd	nd	nd	nd
naïve	SM	old	0 h	ctrl	8-HETE	nd	nd	269.376	nd	266.238
naïve	SM	old	0 h	ctrl	AT-LXA4	nd	nd	nd	nd	nd
naïve	SM	old	0 h	ctrl	AT-RvD1	nd	nd	nd	nd	nd
naïve	SM	old	0 h	ctrl	epi t-LTB4	nd	nd	nd	nd	nd
naïve	SM	old	0 h	ctrl	LTB4	nd	nd	nd	nd	nd
naïve	SM	old	0 h	ctrl	LXA4	nd	nd	nd	nd	nd
naïve	SM	old	0 h	ctrl	LXA5	nd	nd	nd	nd	nd
naïve	SM	old	0 h	ctrl	LXB4	nd	nd	nd	nd	nd
naïve	SM	old	0 h	ctrl	MaR1	nd	nd	nd	nd	nd
naïve	SM	old	0 h	ctrl	MaR2	nd	nd	nd	nd	nd
naïve	SM	old	0 h	ctrl	PD1	nd	nd	nd	nd	nd
naïve	SM	old	0 h	ctrl	PDX	nd	nd	nd	nd	nd
naïve	SM	old	0 h	ctrl	PGD2	5228.25	2428.33	5487.5	nd	4752.96
naïve	SM	old	0 h	ctrl	PGE1	nd	nd	nd	nd	nd
naïve	SM	old	0 h	ctrl	PGE2	245.462	142.456	529.643	nd	229.025
naïve	SM	old	0 h	ctrl	PGF2α	75.6928	28.7016	126.383	nd	78.7753
naïve	SM	old	0 h	ctrl	RvD1	nd	nd	nd	nd	nd
naïve	SM	old	0 h	ctrl	RvD2	nd	nd	nd	nd	nd
naïve	SM	old	0 h	ctrl	RvD3	nd	nd	nd	nd	nd
naïve	SM	old	0 h	ctrl	RvD4	nd	nd	nd	nd	nd
naïve	SM	old	0 h	ctrl	RvD5	nd	nd	nd	nd	nd
naïve	SM	old	0 h	ctrl	RvE1	nd	nd	nd	nd	nd
naïve	SM	old	0 h	ctrl	t-LTB4	nd	nd	nd	nd	nd
naïve	SM	old	0 h	ctrl	TXB2	880.158	456.252	1099.77	nd	949.958
naïve	PM	adult	0 h	ctrl	11-HEPE	9.65348	5.79807	6.7146	nd	nd
naïve	PM	adult	0 h	ctrl	11-HETE	49.166	38.6436	47.7875	28.5806	24.9966
naïve	PM	adult	0 h	ctrl	12-HEPE	59.5569	17.6227	28.4278	14.4069	10.9852
naïve	PM	adult	0 h	ctrl	12-HETE	429.195	98.0662	155.958	107.174	65.5022
naïve	PM	adult	0 h	ctrl	13-HDHA	19.797	12.3325	16.3352	9.32513	9.55231
naïve	PM	adult	0 h	ctrl	14-HDHA	136.711	53.7626	84.4841	47.6183	26.6048
naïve	PM	adult	0 h	ctrl	15-HEPE	35.2376	23.0156	29.3647	19.0474	17.1426
naïve	PM	adult	0 h	ctrl	15-HETE	90.2905	51.0048	64.1888	58.4624	33.5593
naïve	PM	adult	0 h	ctrl	17-HDHA	158.571	79.2854	125.784	107.304	47.7501
naïve	PM	adult	0 h	ctrl	18-HEPE	13.8913	13.0107	17.982	nd	11.1358
naïve	PM	adult	0 h	ctrl	4-HDHA	42.3633	43.943	36.9063	31.0186	26.2796
naïve	PM	adult	0 h	ctrl	5,15-diHETE	19.9843	21.1616	24.6345	12.2437	nd
naïve	PM	adult	0 h	ctrl	5-HEPE	nd	nd	nd	nd	nd
naïve	PM	adult	0 h	ctrl	5-HETE	nd	nd	nd	nd	nd
naïve	PM	adult	0 h	ctrl	5S,6R-diHETE	40.2348	20.9583	10.0522	nd	nd
naïve	PM	adult	0 h	ctrl	7-HDHA	nd	nd	nd	nd	nd
naïve	PM	adult	0 h	ctrl	8-HETE	nd	nd	nd	nd	nd
naïve	PM	adult	0 h	ctrl	AT-LXA4	nd	nd	nd	nd	nd
naïve	PM	adult	0 h	ctrl	AT-RvD1	nd	nd	nd	nd	nd
naïve	PM	adult	0 h	ctrl	epi t-LTB4	44.1474	nd	nd	18.305	nd
naïve	PM	adult	0 h	ctrl	LTB4	nd	nd	nd	nd	nd
naïve	PM	adult	0 h	ctrl	LXA4	nd	nd	nd	nd	nd
naïve	PM	adult	0 h	ctrl	LXA5	nd	nd	nd	nd	nd
naïve	PM	adult	0 h	ctrl	LXB4	nd	nd	nd	nd	nd
naïve	PM	adult	0 h	ctrl	MaR1	nd	nd	nd	nd	nd
naïve	PM	adult	0 h	ctrl	MaR2	nd	nd	nd	nd	nd
naïve	PM	adult	0 h	ctrl	PD1	nd	nd	nd	nd	nd
naïve	PM	adult	0 h	ctrl	PDX	nd	nd	nd	nd	nd
naïve	PM	adult	0 h	ctrl	PGD2	nd	nd	nd	nd	nd
naïve	PM	adult	0 h	ctrl	PGE1	nd	nd	nd	nd	nd
naïve	PM	adult	0 h	ctrl	PGE2	55.5212	33.8241	35.5044	21.8432	14.2456
naïve	PM	adult	0 h	ctrl	PGF2α	nd	nd	nd	nd	nd
naïve	PM	adult	0 h	ctrl	RvD1	nd	nd	nd	nd	nd
naïve	PM	adult	0 h	ctrl	RvD2	nd	nd	nd	nd	nd
naïve	PM	adult	0 h	ctrl	RvD3	nd	nd	nd	nd	nd
naïve	PM	adult	0 h	ctrl	RvD4	nd	nd	nd	nd	nd
naïve	PM	adult	0 h	ctrl	RvD5	nd	nd	nd	nd	nd
naïve	PM	adult	0 h	ctrl	RvE1	nd	nd	nd	nd	nd
naïve	PM	adult	0 h	ctrl	t-LTB4	35.1481	nd	nd	nd	nd
naïve	PM	adult	0 h	ctrl	TXB2	30.1671	20.8718	22.0635	16.3093	nd
naïve	PM	old	0 h	ctrl	11-HEPE	nd	nd	nd	nd	nd
naïve	PM	old	0 h	ctrl	11-HETE	18.5636	37.311	28.9942	37.5867	36.0244
naïve	PM	old	0 h	ctrl	12-HEPE	nd	18.2658	11.7184	14.2782	9.09432
naïve	PM	old	0 h	ctrl	12-HETE	18.3406	95.4461	78.1036	78.4779	87.461
naïve	PM	old	0 h	ctrl	13-HDHA	nd	13.198	11.4671	10.1581	10.2338
naïve	PM	old	0 h	ctrl	14-HDHA	nd	50.3832	24.823	31.3359	24.7308
naïve	PM	old	0 h	ctrl	15-HEPE	nd	23.0156	14.2696	22.0632	17.6188
naïve	PM	old	0 h	ctrl	15-HETE	18.3777	40.7506	46.3438	45.2784	49.9394
naïve	PM	old	0 h	ctrl	17-HDHA	41.4907	90.0158	82.8622	64.3822	84.6506
naïve	PM	old	0 h	ctrl	18-HEPE	9.94265	17.5275	13.7493	14.9708	17.3854
naïve	PM	old	0 h	ctrl	4-HDHA	31.0186	55.8621	57.2982	37.1935	71.6586
naïve	PM	old	0 h	ctrl	5,15-diHETE	25.8118	101.246	24.0459	18.807	15.128
naïve	PM	old	0 h	ctrl	5-HEPE	nd	nd	nd	nd	nd
naïve	PM	old	0 h	ctrl	5-HETE	nd	nd	nd	nd	nd
naïve	PM	old	0 h	ctrl	5S,6R-diHETE	nd	nd	nd	nd	nd
naïve	PM	old	0 h	ctrl	7-HDHA	nd	nd	nd	nd	nd
naïve	PM	old	0 h	ctrl	8-HETE	nd	nd	nd	nd	nd
naïve	PM	old	0 h	ctrl	AT-LXA4	nd	nd	nd	nd	nd
naïve	PM	old	0 h	ctrl	AT-RvD1	nd	nd	nd	nd	nd
naïve	PM	old	0 h	ctrl	epi t-LTB4	nd	nd	nd	nd	nd
naïve	PM	old	0 h	ctrl	LTB4	nd	nd	nd	nd	nd
naïve	PM	old	0 h	ctrl	LXA4	nd	nd	nd	nd	nd
naïve	PM	old	0 h	ctrl	LXA5	nd	nd	nd	nd	nd
naïve	PM	old	0 h	ctrl	LXB4	nd	nd	nd	nd	nd
naïve	PM	old	0 h	ctrl	MaR1	nd	nd	nd	nd	nd
naïve	PM	old	0 h	ctrl	MaR2	nd	nd	nd	nd	nd
naïve	PM	old	0 h	ctrl	PD1	nd	nd	nd	nd	nd
naïve	PM	old	0 h	ctrl	PDX	nd	nd	nd	nd	nd
naïve	PM	old	0 h	ctrl	PGD2	nd	nd	nd	nd	nd
naïve	PM	old	0 h	ctrl	PGE1	nd	nd	nd	nd	nd
naïve	PM	old	0 h	ctrl	PGE2	14.6839	41.2026	21.7702	36.381	16.8755
naïve	PM	old	0 h	ctrl	PGF2α	nd	nd	nd	nd	nd
naïve	PM	old	0 h	ctrl	RvD1	nd	nd	nd	nd	nd
naïve	PM	old	0 h	ctrl	RvD2	nd	nd	nd	nd	nd
naïve	PM	old	0 h	ctrl	RvD3	nd	nd	nd	nd	nd
naïve	PM	old	0 h	ctrl	RvD4	nd	nd	nd	nd	nd
naïve	PM	old	0 h	ctrl	RvD5	nd	nd	nd	nd	nd
naïve	PM	old	0 h	ctrl	RvE1	nd	nd	nd	nd	nd
naïve	PM	old	0 h	ctrl	t-LTB4	nd	nd	nd	nd	nd
naïve	PM	old	0 h	ctrl	TXB2	18.3182	22.9829	17.3648	19.9185	17.1946

## Sheet: mean ± SEM (SM_BMDM_PM)
group	cell type	stimulus	LM	mean (adult)	SEM (adult)	mean (old)	SEM (old)	fold change (old/adult)
naïve	BMDM	ctrl	11-HEPE	7.81245	2.49517	9.4363	1.42417	1.20786
naïve	BMDM	ctrl	11-HETE	54.3583	16.564	56.4812	6.97039	1.03905
naïve	BMDM	ctrl	12-HEPE	4.50214	1.87646	3.67889	2.27396	0.817143
naïve	BMDM	ctrl	12-HETE	50.9794	10.3556	46.7873	4.59708	0.917768
naïve	BMDM	ctrl	13-HDHA	10.6255	1.44325	15.7727	2.11475	1.48442
naïve	BMDM	ctrl	14-HDHA	14.2486	3.71057	21.4682	2.05716	1.50668
naïve	BMDM	ctrl	15-HEPE	7.79355	3.3161	6.23166	3.86217	0.799593
naïve	BMDM	ctrl	15-HETE	55.799	12.3125	88.2929	12.1635	1.58234
naïve	BMDM	ctrl	17-HDHA	nd	-	33.6933	9.40334	2.15568
naïve	BMDM	ctrl	18-HEPE	22.3795	4.4501	37.2367	8.02546	1.66387
naïve	BMDM	ctrl	4-HDHA	49.4574	6.40878	69.9641	8.84298	1.41463
naïve	BMDM	ctrl	5,15-diHETE	nd	-	18.8953	2.49455	4.83256
naïve	BMDM	ctrl	5-HEPE	31.3414	4.01653	42.06	6.44739	1.342
naïve	BMDM	ctrl	5-HETE	50.9188	10.4138	67.8248	9.4828	1.33202
naïve	BMDM	ctrl	5S,6R-diHETE	nd	-	nd	-	1
naïve	BMDM	ctrl	7-HDHA	nd	-	15.797	6.46612	1.01069
naïve	BMDM	ctrl	8-HETE	20.2529	12.6106	38.037	15.6304	1.8781
naïve	BMDM	ctrl	AT-LXA4	nd	-	nd	-	1
naïve	BMDM	ctrl	AT-RvD1	nd	-	nd	-	1
naïve	BMDM	ctrl	epi t-LTB4	nd	-	nd	-	1
naïve	BMDM	ctrl	LTB4	nd	-	nd	-	1
naïve	BMDM	ctrl	LXA4	nd	-	nd	-	1
naïve	BMDM	ctrl	LXA5	nd	-	nd	-	1
naïve	BMDM	ctrl	LXB4	nd	-	nd	-	1
naïve	BMDM	ctrl	MaR1	nd	-	nd	-	1
naïve	BMDM	ctrl	MaR2	nd	-	nd	-	1
naïve	BMDM	ctrl	PD1	nd	-	nd	-	1
naïve	BMDM	ctrl	PDX	nd	-	nd	-	1
naïve	BMDM	ctrl	PGD2	104.686	20.5715	92.5012	16.5404	0.883606
naïve	BMDM	ctrl	PGE1	nd	-	nd	-	1
naïve	BMDM	ctrl	PGE2	18.8042	5.60877	14.1579	2.54952	0.752914
naïve	BMDM	ctrl	PGF2α	nd	-	nd	-	1
naïve	BMDM	ctrl	RvD1	nd	-	nd	-	1
naïve	BMDM	ctrl	RvD2	nd	-	nd	-	1
naïve	BMDM	ctrl	RvD3	nd	-	nd	-	1
naïve	BMDM	ctrl	RvD4	nd	-	nd	-	1
naïve	BMDM	ctrl	RvD5	nd	-	nd	-	1
naïve	BMDM	ctrl	RvE1	nd	-	nd	-	1
naïve	BMDM	ctrl	t-LTB4	nd	-	nd	-	1
naïve	BMDM	ctrl	TXB2	153.628	64.3132	78.9248	13.348	0.513741
naïve	SM	ctrl	11-HEPE	8.03361	2.10569	nd	-	0.24273
naïve	SM	ctrl	11-HETE	573.45	160.754	555.989	183.24	0.969551
naïve	SM	ctrl	12-HEPE	211.472	93.8174	413.297	126.444	1.95438
naïve	SM	ctrl	12-HETE	2944.38	1024.65	7351.47	2488.45	2.49678
naïve	SM	ctrl	13-HDHA	14.8207	4.24295	21.701	13.6296	1.46423
naïve	SM	ctrl	14-HDHA	66.85	20.6179	301.685	112.708	4.51287
naïve	SM	ctrl	15-HEPE	nd	-	nd	-	1
naïve	SM	ctrl	15-HETE	397.917	103.879	387.663	126.658	0.97423
naïve	SM	ctrl	17-HDHA	nd	-	nd	-	1
naïve	SM	ctrl	18-HEPE	15.6696	4.04345	nd	-	0.124445
naïve	SM	ctrl	4-HDHA	18.4244	5.94588	72.5202	36.9841	3.93609
naïve	SM	ctrl	5,15-diHETE	nd	-	145.217	28.2723	37.1399
naïve	SM	ctrl	5-HEPE	16.1724	4.65366	nd	-	0.120576
naïve	SM	ctrl	5-HETE	121.002	30.9729	118.764	47.8591	0.981498
naïve	SM	ctrl	5S,6R-diHETE	15.7058	4.03397	nd	-	0.124158
naïve	SM	ctrl	7-HDHA	nd	-	nd	-	1
naïve	SM	ctrl	8-HETE	94.6322	27.9749	107.123	65.601	1.13199
naïve	SM	ctrl	AT-LXA4	nd	-	nd	-	1
naïve	SM	ctrl	AT-RvD1	nd	-	nd	-	1
naïve	SM	ctrl	epi t-LTB4	15.649	6.93435	nd	-	0.249856
naïve	SM	ctrl	LTB4	122.823	37.503	nd	-	0.0318344
naïve	SM	ctrl	LXA4	nd	-	nd	-	1
naïve	SM	ctrl	LXA5	nd	-	nd	-	1
naïve	SM	ctrl	LXB4	nd	-	nd	-	1
naïve	SM	ctrl	MaR1	nd	-	nd	-	1
naïve	SM	ctrl	MaR2	nd	-	nd	-	1
naïve	SM	ctrl	PD1	nd	-	nd	-	1
naïve	SM	ctrl	PDX	nd	-	nd	-	1
naïve	SM	ctrl	PGD2	8900.99	1787.11	3579.41	1045.8	0.402136
naïve	SM	ctrl	PGE1	42.4247	10.8138	nd	-	0.0921632
naïve	SM	ctrl	PGE2	350.66	92.0892	229.317	86.7721	0.653958
naïve	SM	ctrl	PGF2α	84.8033	21.5437	61.9105	21.871	0.730048
naïve	SM	ctrl	RvD1	nd	-	nd	-	1
naïve	SM	ctrl	RvD2	nd	-	nd	-	1
naïve	SM	ctrl	RvD3	9.82451	1.10571	nd	-	0.198483
naïve	SM	ctrl	RvD4	nd	-	nd	-	1
naïve	SM	ctrl	RvD5	nd	-	nd	-	1
naïve	SM	ctrl	RvE1	nd	-	nd	-	1
naïve	SM	ctrl	t-LTB4	32.7973	9.27102	nd	-	0.119217
naïve	SM	ctrl	TXB2	1168.55	314.735	677.228	200.197	0.579545
naïve	PM	ctrl	11-HEPE	4.43323	1.91866	nd	-	0.43986
naïve	PM	ctrl	11-HETE	37.8349	4.89167	31.696	3.63816	0.837746
naïve	PM	ctrl	12-HEPE	26.1999	8.83681	10.6714	3.06714	0.407306
naïve	PM	ctrl	12-HETE	171.179	66.1112	71.5658	13.6864	0.418076
naïve	PM	ctrl	13-HDHA	13.4684	2.02561	9.01141	2.31919	0.669076
naïve	PM	ctrl	14-HDHA	69.8361	19.115	26.2546	8.06749	0.375946
naïve	PM	ctrl	15-HEPE	24.7616	3.35176	15.3934	4.15786	0.621667
naïve	PM	ctrl	15-HETE	59.5012	9.26338	40.138	5.63422	0.674575
naïve	PM	ctrl	17-HDHA	103.739	19.0236	72.6803	8.91383	0.700609
naïve	PM	ctrl	18-HEPE	11.204	3.0163	14.7151	1.3931	1.31339
naïve	PM	ctrl	4-HDHA	36.1021	3.34404	50.6062	7.3457	1.40175
naïve	PM	ctrl	5,15-diHETE	15.6048	4.39545	37.0077	16.1708	2.37156
naïve	PM	ctrl	5-HEPE	nd	-	nd	-	1
naïve	PM	ctrl	5-HETE	nd	-	nd	-	1
naïve	PM	ctrl	5S,6R-diHETE	14.2491	7.56293	nd	-	0.136851
naïve	PM	ctrl	7-HDHA	nd	-	nd	-	1
naïve	PM	ctrl	8-HETE	nd	-	nd	-	1
naïve	PM	ctrl	AT-LXA4	nd	-	nd	-	1
naïve	PM	ctrl	AT-RvD1	nd	-	nd	-	1
naïve	PM	ctrl	epi t-LTB4	12.4905	8.67181	nd	-	0.313038
naïve	PM	ctrl	LTB4	nd	-	nd	-	1
naïve	PM	ctrl	LXA4	nd	-	nd	-	1
naïve	PM	ctrl	LXA5	nd	-	nd	-	1
naïve	PM	ctrl	LXB4	nd	-	nd	-	1
naïve	PM	ctrl	MaR1	nd	-	nd	-	1
naïve	PM	ctrl	MaR2	nd	-	nd	-	1
naïve	PM	ctrl	PD1	nd	-	nd	-	1
naïve	PM	ctrl	PDX	nd	-	nd	-	1
naïve	PM	ctrl	PGD2	nd	-	nd	-	1
naïve	PM	ctrl	PGE1	nd	-	nd	-	1
naïve	PM	ctrl	PGE2	32.1877	7.02517	26.1826	5.32879	0.813436
naïve	PM	ctrl	PGF2α	nd	-	nd	-	1
naïve	PM	ctrl	RvD1	nd	-	nd	-	1
naïve	PM	ctrl	RvD2	nd	-	nd	-	1
naïve	PM	ctrl	RvD3	nd	-	nd	-	1
naïve	PM	ctrl	RvD4	nd	-	nd	-	1
naïve	PM	ctrl	RvD5	nd	-	nd	-	1
naïve	PM	ctrl	RvE1	nd	-	nd	-	1
naïve	PM	ctrl	t-LTB4	nd	-	nd	-	1
naïve	PM	ctrl	TXB2	17.8824	4.99794	19.1558	1.072	1.07121
naïve	BMDM	E. coli	11-HEPE	9.89656	0.971821	9.66344	1.43711	0.976445
naïve	BMDM	E. coli	11-HETE	199.697	32.9271	144.282	21.4339	0.722503
naïve	BMDM	E. coli	12-HEPE	8.41	1.01205	10.4141	0.803049	1.2383
naïve	BMDM	E. coli	12-HETE	104.953	7.47633	121.672	6.61159	1.1593
naïve	BMDM	E. coli	13-HDHA	24.0376	1.49406	25.1844	2.51932	1.0477
naïve	BMDM	E. coli	14-HDHA	50.0146	3.43257	55.6059	3.35413	1.11179
naïve	BMDM	E. coli	15-HEPE	4.99993	3.1031	10.3173	2.90312	2.06349
naïve	BMDM	E. coli	15-HETE	176.426	24.6641	157.489	21.4326	0.892663
naïve	BMDM	E. coli	17-HDHA	56.4179	4.15895	67.959	8.23654	1.20456
naïve	BMDM	E. coli	18-HEPE	17.9309	0.999301	24.3964	3.86405	1.36058
naïve	BMDM	E. coli	4-HDHA	102.447	2.22267	118.675	12.5111	1.1584
naïve	BMDM	E. coli	5,15-diHETE	47.8563	34.5761	nd	-	0.0817029
naïve	BMDM	E. coli	5-HEPE	35.6093	3.56837	39.193	6.27473	1.10064
naïve	BMDM	E. coli	5-HETE	173.477	25.5268	185.685	31.3358	1.07037
naïve	BMDM	E. coli	5S,6R-diHETE	9.7288	1.03645	10.7741	1.6294	1.10745
naïve	BMDM	E. coli	7-HDHA	19.4942	4.93134	27.3741	3.34527	1.40421
naïve	BMDM	E. coli	8-HETE	45.1506	1.45128	35.6309	14.7026	0.789157
naïve	BMDM	E. coli	AT-LXA4	nd	-	nd	-	1
naïve	BMDM	E. coli	AT-RvD1	nd	-	nd	-	1
naïve	BMDM	E. coli	epi t-LTB4	nd	-	nd	-	1
naïve	BMDM	E. coli	LTB4	nd	-	nd	-	1
naïve	BMDM	E. coli	LXA4	nd	-	nd	-	1
naïve	BMDM	E. coli	LXA5	nd	-	nd	-	1
naïve	BMDM	E. coli	LXB4	nd	-	nd	-	1
naïve	BMDM	E. coli	MaR1	nd	-	nd	-	1
naïve	BMDM	E. coli	MaR2	nd	-	nd	-	1
naïve	BMDM	E. coli	PD1	nd	-	nd	-	1
naïve	BMDM	E. coli	PDX	nd	-	nd	-	1
naïve	BMDM	E. coli	PGD2	176.119	22.5041	111.219	17.2243	0.631501
naïve	BMDM	E. coli	PGE1	nd	-	nd	-	1
naïve	BMDM	E. coli	PGE2	60.3282	10.9521	44.2709	4.47191	0.733834
naïve	BMDM	E. coli	PGF2α	10.7737	1.64802	6.27051	0.660648	0.582019
naïve	BMDM	E. coli	RvD1	nd	-	nd	-	1
naïve	BMDM	E. coli	RvD2	nd	-	nd	-	1
naïve	BMDM	E. coli	RvD3	nd	-	nd	-	1
naïve	BMDM	E. coli	RvD4	nd	-	nd	-	1
naïve	BMDM	E. coli	RvD5	nd	-	nd	-	1
naïve	BMDM	E. coli	RvE1	nd	-	nd	-	1
naïve	BMDM	E. coli	t-LTB4	nd	-	8.22759	5.07485	2.10424
naïve	BMDM	E. coli	TXB2	716.316	146.561	429.354	58.1186	0.599392
naïve	SM	E. coli	11-HEPE	24.9656	5.10452	nd	-	0.0781076
naïve	SM	E. coli	11-HETE	2314.94	426.407	1072.46	111.555	0.463279
naïve	SM	E. coli	12-HEPE	404.678	72.1635	702.205	118.015	1.73522
naïve	SM	E. coli	12-HETE	8276.98	1108.44	16469.1	2969.59	1.98975
naïve	SM	E. coli	13-HDHA	59.9751	10.5296	55.0962	2.87521	0.918651
naïve	SM	E. coli	14-HDHA	213.822	30.3268	665.12	74.0429	3.11063
naïve	SM	E. coli	15-HEPE	14.0792	4.26709	nd	-	0.277715
naïve	SM	E. coli	15-HETE	1677.96	385.606	884.261	65.7281	0.526984
naïve	SM	E. coli	17-HDHA	112.669	20.6772	69.8666	42.8393	0.620106
naïve	SM	E. coli	18-HEPE	29.2087	4.68657	nd	-	0.066761
naïve	SM	E. coli	4-HDHA	45.4867	0.679597	149.779	24.5534	3.29282
naïve	SM	E. coli	5,15-diHETE	92.0042	16.1995	127.882	6.35058	1.38996
naïve	SM	E. coli	5-HEPE	65.2891	20.8944	11.6634	7.14612	0.178643
naïve	SM	E. coli	5-HETE	866.985	270.431	294.349	19.1737	0.339509
naïve	SM	E. coli	5S,6R-diHETE	71.1548	17.2168	nd	-	0.027405
naïve	SM	E. coli	7-HDHA	74.8772	19.3837	nd	-	0.208742
naïve	SM	E. coli	8-HETE	228.891	40.2552	307.455	24.4127	1.34324
naïve	SM	E. coli	AT-LXA4	nd	-	nd	-	1
naïve	SM	E. coli	AT-RvD1	nd	-	nd	-	1
naïve	SM	E. coli	epi t-LTB4	134.931	22.6035	nd	-	0.0289778
naïve	SM	E. coli	LTB4	765.008	195.322	nd	-	0.00511106
naïve	SM	E. coli	LXA4	nd	-	nd	-	1
naïve	SM	E. coli	LXA5	nd	-	nd	-	1
naïve	SM	E. coli	LXB4	nd	-	nd	-	1
naïve	SM	E. coli	MaR1	nd	-	nd	-	1
naïve	SM	E. coli	MaR2	nd	-	nd	-	1
naïve	SM	E. coli	PD1	nd	-	nd	-	1
naïve	SM	E. coli	PDX	nd	-	nd	-	1
naïve	SM	E. coli	PGD2	9070.37	1654.32	2973.62	592.437	0.327839
naïve	SM	E. coli	PGE1	97.539	24.5462	nd	-	0.0400865
naïve	SM	E. coli	PGE2	1109.69	221.306	615.847	22.5937	0.55497
naïve	SM	E. coli	PGF2α	208.515	52.6792	96.1744	11.116	0.461235
naïve	SM	E. coli	RvD1	nd	-	nd	-	1
naïve	SM	E. coli	RvD2	nd	-	nd	-	1
naïve	SM	E. coli	RvD3	61.3688	6.05677	nd	-	0.0317751
naïve	SM	E. coli	RvD4	nd	-	nd	-	1
naïve	SM	E. coli	RvD5	8.84264	2.86254	nd	-	0.220522
naïve	SM	E. coli	RvE1	19.1143	8.26093	nd	-	0.102018
naïve	SM	E. coli	t-LTB4	157.5	30.7249	nd	-	0.0248255
naïve	SM	E. coli	TXB2	4176.41	1137.32	1707.2	262.134	0.408772
naïve	PM	E. coli	11-HEPE	17.454	2.90541	13.1821	2.62851	0.755251
naïve	PM	E. coli	11-HETE	1985.02	495.045	968.8	339.66	0.488056
naïve	PM	E. coli	12-HEPE	422.687	48.3607	426.803	86.9022	1.00974
naïve	PM	E. coli	12-HETE	32489.1	2621.45	20666.3	6499.62	0.636098
naïve	PM	E. coli	13-HDHA	76.6349	9.75691	50.3687	12.4899	0.657256
naïve	PM	E. coli	14-HDHA	5370.12	487.146	3402.1	1038.42	0.633524
naïve	PM	E. coli	15-HEPE	183.172	17.7748	175.744	37.4545	0.959445
naïve	PM	E. coli	15-HETE	3212.1	429.288	2419.73	685.005	0.753317
naïve	PM	E. coli	17-HDHA	1892.12	191.261	1777.66	420.141	0.939509
naïve	PM	E. coli	18-HEPE	12.7948	3.57523	15.3174	1.71551	1.19716
naïve	PM	E. coli	4-HDHA	31.6289	4.60407	62.6115	8.57945	1.97957
naïve	PM	E. coli	5,15-diHETE	6928.27	942.814	2594.72	982.926	0.374511
naïve	PM	E. coli	5-HEPE	20.7335	3.22074	27.0409	2.82538	1.30421
naïve	PM	E. coli	5-HETE	2029.93	348.974	3178.41	1197.52	1.56578
naïve	PM	E. coli	5S,6R-diHETE	2093.24	271.263	1130.71	255.256	0.540173
naïve	PM	E. coli	7-HDHA	23.5275	6.24989	52.8062	16.2015	2.24444
naïve	PM	E. coli	8-HETE	1262.25	136.283	794.634	230.095	0.629538
naïve	PM	E. coli	AT-LXA4	2697.05	479.237	854.232	357.902	0.316728
naïve	PM	E. coli	AT-RvD1	nd	-	nd	-	1
naïve	PM	E. coli	epi t-LTB4	10442.2	1519.95	4584.63	1346.99	0.439047
naïve	PM	E. coli	LTB4	4531.4	348.028	2466.69	484.143	0.544355
naïve	PM	E. coli	LXA4	1982.97	285.879	702.338	250.747	0.354185
naïve	PM	E. coli	LXA5	40.9342	7.34382	10.6923	6.60453	0.261207
naïve	PM	E. coli	LXB4	197.895	32.7139	38.5968	24.5601	0.195037
naïve	PM	E. coli	MaR1	110.819	15.5001	47.1403	18.0233	0.425381
naïve	PM	E. coli	MaR2	nd	-	nd	-	1
naïve	PM	E. coli	PD1	153.88	22.2821	78.3318	23.0397	0.509046
naïve	PM	E. coli	PDX	63.0861	6.21808	36.8021	11.6139	0.583364
naïve	PM	E. coli	PGD2	443.494	44.9	302.288	67.6778	0.681606
naïve	PM	E. coli	PGE1	261.577	75.8452	117.299	37.3437	0.448431
naïve	PM	E. coli	PGE2	6471.15	1933.2	3401.41	1284.73	0.525627
naïve	PM	E. coli	PGF2α	97.9965	15.4608	104.312	15.207	1.06445
naïve	PM	E. coli	RvD1	nd	-	nd	-	1
naïve	PM	E. coli	RvD2	73.7216	10.038	15.6728	10.0196	0.212594
naïve	PM	E. coli	RvD3	nd	-	nd	-	1
naïve	PM	E. coli	RvD4	nd	-	nd	-	1
naïve	PM	E. coli	RvD5	691.801	54.2711	306.766	96.8635	0.443431
naïve	PM	E. coli	RvE1	115.512	15.4916	162.12	20.1183	1.40349
naïve	PM	E. coli	t-LTB4	7092.91	964.008	3259.39	894.962	0.459528
naïve	PM	E. coli	TXB2	3116.82	605.747	1814.79	487.497	0.582259
