# Supplementary material for: Metabololipidomic and proteomic profiling reveals aberrant macrophage activation and interrelated immunomodulatory mediator release during aging
Source: Aging Cell. 2023 Apr 26;22(7):e13856. doi: 10.1111/acel.13856 (PMC10352559; doi:10.1111/acel.13856)
Supplement: Supplementary file 8 — Table S7. [file ACEL-22-e13856-s003.xlsx]

## Sheet: statistics
comparison	cell type	timepoint	method	read-out	distribution	statistical test	p-value	corresponding figure
adult / old	PM	0 h	Vi-CELL analysis	cell number	lognormal	unpaired t-test with Welch's correction	<0.0001	Fig. 1a
adult / old	PM	0 h	trypan blue staining	cell viability	lognormal	unpaired t-test	0.1063	Fig. 1a
adult / old	PM	0 h	Vi-CELL analysis	diameter	lognormal	unpaired t-test with Welch's correction	0.6981	Fig. 1a
adult / old	PM	0 h	Vi-CELL analysis	avg. circularity	lognormal	unpaired t-test	0.2833	Fig. 1a
adult / old	PM	0 h	flow cytometry	CD11b	lognormal	unpaired t-test with Welch's correction	0.0006	Fig. 1b
adult / old	PM	0 h	flow cytometry	F4/80	lognormal	unpaired t-test with Welch's correction	0.0003	Fig. 1c
adult / old	PM	0 h	metabololipidomics	PGD2	normal	unpaired t-test	0.2766	Fig. 2b, S6a
adult / old	PM	0 h	metabololipidomics	PGE2	log-normal	unpaired t-test	0.0011	Fig. 2b, S6a
adult / old	PM	0 h	metabololipidomics	TXB2	log-normal	unpaired t-test	0.0986	Fig. 2b, S6a
adult / old	PM	0 h	metabololipidomics	LTB4	log-normal	unpaired t-test with Welch's correction	0.0587	Fig. 2b, S6b
adult / old	PM	0 h	metabololipidomics	t-LTB4	log-normal	unpaired t-test	0.0886	Fig. 2b, S6b
adult / old	PM	0 h	metabololipidomics	LXA4	normal	unpaired t-test	0.7387	Fig. 2b, S6b
adult / old	PM	0 h	metabololipidomics	MaR1	normal	unpaired t-test	0.0173	Fig. 2b, S6b
adult / old	PM	0 h	metabololipidomics	PDX	normal	unpaired t-test with Welch's correction	0.0515	Fig. 2b, S6b
adult / old	PM	0 h	metabololipidomics	RvD5	normal	unpaired t-test	0.0668	Fig. 2b, S6b
adult / old	PM	0 h	metabololipidomics	RvE1	normal	unpaired t-test	0.6302	Fig. 2b, S6b
adult / old	PM	0 h	proteomics	COX-1	lognormal	unpaired t-test	0.0001	Fig. 2c
adult / old	PM	0 h	proteomics	COX-2	normal	unpaired t-test with Welch's correction	0.4718	Fig. 2c
adult / old	PM	0 h	proteomics	cPGES	lognormal	unpaired t-test	0.0011	Fig. 2c
adult / old	PM	0 h	proteomics	mPGES-1	lognormal	unpaired t-test	0.9374	Fig. 2c
adult / old	PM	0 h	proteomics	5-LOX	lognormal	unpaired t-test with Welch's correction	0.1508	Fig. 2c
adult / old	PM	0 h	proteomics	FLAP	lognormal	unpaired t-test with Welch's correction	0.0116	Fig. 2c
adult / old	PM	0 h	proteomics	LTA4H	lognormal	unpaired t-test	0.4401	Fig. 2c
adult / old	PM	0 h	proteomics	15-LOX	lognormal	unpaired t-test	0.9783	Fig. 2c
adult / old	PM	0 h	proteomics	TBXAS	lognormal	unpaired t-test	0.0802	Fig. 2c
adult / old	PM	0 h	proteomics	cPLA2	lognormal	unpaired t-test	0.9664	Fig. 2c
adult / old	PM	0 h	metabololipidomics	AA metabolome	lognormal	unpaired t-test with Welch's correction	0.1605	Fig. 2e
adult / old	PM	0 h	metabololipidomics	DHA metabolome	normal	unpaired t-test	0.1584	Fig. 2f
adult / old	PM	0 h	metabololipidomics	EPA metabolome	lognormal	unpaired t-test with Welch's correction	0.9983	Fig. 2g
adult / old	PM	0 h	metabololipidomics	eicosanoids-to-SPM ratio	lognormal	unpaired t-test	0.7235	Fig. 2h
adult / old	PM	0 h	flow cytometry	CD54	lognormal	unpaired t-test with Welch's correction	0.0019	Fig. 3a
adult / old	PM	0 h	flow cytometry	CD86	lognormal	unpaired t-test with Welch's correction	0.0311	Fig. 3a
adult / old	PM	0 h	flow cytometry	CD200R	lognormal	unpaired t-test with Welch's correction	0.0479	Fig. 3a
adult / old	PM	0 h	flow cytometry	CD206	lognormal	unpaired t-test with Welch's correction	<0.0001	Fig. 3a
adult / old	PM	24 h	phagocytosis assay	phagocytosis activity	lognormal	Brown-Forsythe and Welch ANOVA	0.0381	Fig. 4f
adult M1/ old M1	PM	24 h	phagocytosis assay	phagocytosis activity	lognormal	Brown-Forsythe and Welch ANOVA	0.0082	Fig. 4f
adult M2/ old M2	PM	24 h	phagocytosis assay	phagocytosis activity	lognormal	Brown-Forsythe and Welch ANOVA	0.0491	Fig. 4f
adult / adult M1	PM	24 h	phagocytosis assay	phagocytosis activity	lognormal	Brown-Forsythe and Welch ANOVA	0.0494	Fig. 4f
adult / adult M2	PM	24 h	phagocytosis assay	phagocytosis activity	lognormal	Brown-Forsythe and Welch ANOVA	0.9266	Fig. 4f
adult M1/ adult M2	PM	24 h	phagocytosis assay	phagocytosis activity	lognormal	Brown-Forsythe and Welch ANOVA	0.0093	Fig. 4f
old / old M1	PM	24 h	phagocytosis assay	phagocytosis activity	lognormal	Brown-Forsythe and Welch ANOVA	0.9624	Fig. 4f
old / old M2	PM	24 h	phagocytosis assay	phagocytosis activity	lognormal	Brown-Forsythe and Welch ANOVA	>0.9999	Fig. 4f
old M1 / old M2	PM	24 h	phagocytosis assay	phagocytosis activity	lognormal	Brown-Forsythe and Welch ANOVA	0.8944	Fig. 4f
adult / old	PM	48 h	phagocytosis assay	phagocytosis activity	lognormal	one-way ANOVA with Šídák's correction	>0.9999	Fig. 4f
adult M1/ old M1	PM	48 h	phagocytosis assay	phagocytosis activity	lognormal	one-way ANOVA with Šídák's correction	>0.9999	Fig. 4f
adult M2/ old M2	PM	48 h	phagocytosis assay	phagocytosis activity	lognormal	one-way ANOVA with Šídák's correction	0.9981	Fig. 4f
adult / adult M1	PM	48 h	phagocytosis assay	phagocytosis activity	lognormal	one-way ANOVA with Šídák's correction	0.9737	Fig. 4f
adult / adult M2	PM	48 h	phagocytosis assay	phagocytosis activity	lognormal	one-way ANOVA with Šídák's correction	0.9777	Fig. 4f
adult M1/ adult M2	PM	48 h	phagocytosis assay	phagocytosis activity	lognormal	one-way ANOVA with Šídák's correction	>0.9999	Fig. 4f
old / old M1	PM	48 h	phagocytosis assay	phagocytosis activity	lognormal	one-way ANOVA with Šídák's correction	0.9988	Fig. 4f
old / old M2	PM	48 h	phagocytosis assay	phagocytosis activity	lognormal	one-way ANOVA with Šídák's correction	>0.9999	Fig. 4f
old M1 / old M2	PM	48 h	phagocytosis assay	phagocytosis activity	lognormal	one-way ANOVA with Šídák's correction	>0.9999	Fig. 4f
adult / old	PM	0 h	ELISA	IL-1ra	normal	unpaired t-test	0.5209	Fig. 5c
adult M1 / old M1	PM	4 h	ELISA	IL-1ra	normal	unpaired t-test with Welch's correction	0.0447	Fig. 5c
adult M1 / old M1	PM	24 h	ELISA	IL-1ra	normal	unpaired t-test	0.1486	Fig. 5c
adult M1 / old M1	PM	48 h	ELISA	IL-1ra	normal	unpaired t-test with Welch's correction	0.4695	Fig. 5c
adult / old	PM	0 h	ELISA	IL-6	-	-	-	Fig. 5c
adult M1 / old M1	PM	4 h	ELISA	IL-6	normal	unpaired t-test with Welch's correction	0.0027	Fig. 5c
adult M1 / old M1	PM	24 h	ELISA	IL-6	normal	unpaired t-test with Welch's correction	0.0784	Fig. 5c
adult M1 / old M1	PM	48 h	ELISA	IL-6	lognormal	unpaired t-test with Welch's correction	0.0566	Fig. 5c
adult / old	PM	0 h	ELISA	IL-10	-	-	-	Fig. 5c
adult M1 / old M1	PM	4 h	ELISA	IL-10	normal	unpaired t-test with Welch's correction	0.0244	Fig. 5c
adult M1 / old M1	PM	24 h	ELISA	IL-10	lognormal	unpaired t-test	0.0022	Fig. 5c
adult M1 / old M1	PM	48 h	ELISA	IL-10	normal	unpaired t-test	0.0008	Fig. 5c
adult / old	PM	0 h	ELISA	IL-12	-	-	-	Fig. 5c
adult M1 / old M1	PM	4 h	ELISA	IL-12	normal	unpaired t-test with Welch's correction	0.0646	Fig. 5c
adult M1 / old M1	PM	24 h	ELISA	IL-12	normal	unpaired t-test	0.0985	Fig. 5c
adult M1 / old M1	PM	48 h	ELISA	IL-12	normal	unpaired t-test with Welch's correction	0.3433	Fig. 5c
adult / old	PM	0 h	ELISA	TNF-α	-	-	-	Fig. 5c
adult M1 / old M1	PM	4 h	ELISA	TNF-α	lognormal	unpaired t-test with Welch's correction	0.0029	Fig. 5c
adult M1 / old M1	PM	24 h	ELISA	TNF-α	lognormal	unpaired t-test	0.1303	Fig. 5c
adult M1 / old M1	PM	48 h	ELISA	TNF-α	lognormal	unpaired t-test with Welch's correction	0.5105	Fig. 5c
adult / old	PM	0 h	ELISA	TGF-β	-	-	-	Fig. 5c
adult M2 / old M2	PM	4 h	ELISA	TGF-β	normal	unpaired t-test	0.118	Fig. 5c
adult M2 / old M2	PM	24 h	ELISA	TGF-β	normal	unpaired t-test	0.043	Fig. 5c
adult M2 / old M2	PM	48 h	ELISA	TGF-β	normal	unpaired t-test	0.0012	Fig. 5c
adult M2/ old M2	PM	4 h	metabololipidomics	PGD2	lognormal	unpaired t-test	0.6449	Fig. 6c, S6a
adult M2/ old M2	PM	4 h	metabololipidomics	PGE2	lognormal	unpaired t-test with Welch's correction	0.3156	Fig. 6c, S6a
adult M2/ old M2	PM	4 h	metabololipidomics	TXB2	lognormal	unpaired t-test	0.8894	Fig. 6c, S6a
adult M2/ old M2	PM	4 h	metabololipidomics	LTB4	lognormal	unpaired t-test with Welch's correction	0.3431	Fig. 6c, S6b
adult M2/ old M2	PM	4 h	metabololipidomics	t-LTB4	lognormal	unpaired t-test	0.2191	Fig. 6c, S6b
adult M2/ old M2	PM	4 h	metabololipidomics	LXA4	normal	unpaired t-test	0.0306	Fig. 6c, S6b
adult M2/ old M2	PM	4 h	metabololipidomics	MaR1	normal	unpaired t-test	0.2327	Fig. 6c, S6b
adult M2/ old M2	PM	4 h	metabololipidomics	PDX	normal	unpaired t-test with Welch's correction	0.0076	Fig. 6c, S6b
adult M2/ old M2	PM	4 h	metabololipidomics	RvD5	normal	unpaired t-test	0.3055	Fig. 6c, S6b
adult M2/ old M2	PM	4 h	metabololipidomics	RvE1	normal	unpaired t-test with Welch's correction	0.0008	Fig. 6c, S6b
adult M2/ old M2	PM	24 h	metabololipidomics	PGD2	lognormal	unpaired t-test	0.1227	Fig. 6c, S6a
adult M2/ old M2	PM	24 h	metabololipidomics	PGE2	lognormal	unpaired t-test with Welch's correction	0.0641	Fig. 6c, S6a
adult M2/ old M2	PM	24 h	metabololipidomics	TXB2	lognormal	unpaired t-test with Welch's correction	0.2985	Fig. 6c, S6a
adult M2/ old M2	PM	24 h	metabololipidomics	LTB4	normal	unpaired t-test	0.8391	Fig. 6c, S6b
adult M2/ old M2	PM	24 h	metabololipidomics	t-LTB4	lognormal	unpaired t-test	0.462	Fig. 6c, S6b
adult M2/ old M2	PM	24 h	metabololipidomics	LXA4	normal	unpaired t-test	0.9987	Fig. 6c, S6b
adult M2/ old M2	PM	24 h	metabololipidomics	MaR1	lognormal	unpaired t-test	<0.0001	Fig. 6c, S6b
adult M2/ old M2	PM	24 h	metabololipidomics	PDX	lognormal	unpaired t-test	0.0002	Fig. 6c, S6b
adult M2/ old M2	PM	24 h	metabololipidomics	RvD5	lognormal	unpaired t-test	0.0007	Fig. 6c, S6b
adult M2/ old M2	PM	24 h	metabololipidomics	RvE1	normal	unpaired t-test	0.5208	Fig. 6c, S6b
adult M2/ old M2	PM	48 h	metabololipidomics	PGD2	normal	unpaired t-test	0.0133	Fig. 6c, S6a
adult M2/ old M2	PM	48 h	metabololipidomics	PGE2	normal	unpaired t-test	0.1381	Fig. 6c, S6a
adult M2/ old M2	PM	48 h	metabololipidomics	TXB2	lognormal	unpaired t-test with Welch's correction	0.0065	Fig. 6c, S6a
adult M2/ old M2	PM	48 h	metabololipidomics	LTB4	lognormal	unpaired t-test with Welch's correction	0.0189	Fig. 6c, S6b
adult M2/ old M2	PM	48 h	metabololipidomics	t-LTB4	normal	unpaired t-test	0.0003	Fig. 6c, S6b
adult M2/ old M2	PM	48 h	metabololipidomics	LXA4	normal	unpaired t-test	<0.0001	Fig. 6c, S6b
adult M2/ old M2	PM	48 h	metabololipidomics	MaR1	normal	unpaired t-test with Welch's correction	0.8964	Fig. 6c, S6b
adult M2/ old M2	PM	48 h	metabololipidomics	PDX	normal	unpaired t-test	0.0865	Fig. 6c, S6b
adult M2/ old M2	PM	48 h	metabololipidomics	RvD5	normal	unpaired t-test	0.0067	Fig. 6c, S6b
adult M2/ old M2	PM	48 h	metabololipidomics	RvE1	lognormal	unpaired t-test	<0.0001	Fig. 6c, S6b
adult M2/ old M2	PM	4 h	metabololipidomics	DHA metabolome	lognormal	unpaired t-test with Welch's correction	0.0351	Fig. 6d
adult M2/ old M2	PM	24 h	metabololipidomics	DHA metabolome	lognormal	unpaired t-test	<0.0001	Fig. 6d
adult M2/ old M2	PM	48 h	metabololipidomics	DHA metabolome	lognormal	unpaired t-test with Welch's correction	0.0212	Fig. 6d
adult M2/ old M2	PM	4 h	metabololipidomics	eicosanoids-to-SPM ratio	lognormal	unpaired t-test	0.0013	Fig. 6e
adult M2/ old M2	PM	24 h	metabololipidomics	eicosanoids-to-SPM ratio	lognormal	unpaired t-test with Welch's correction	0.0341	Fig. 6e
adult M2/ old M2	PM	48 h	metabololipidomics	eicosanoids-to-SPM ratio	lognormal	unpaired t-test with Welch's correction	0.0035	Fig. 6e
adult / old	PM	0 h	phagocytosis assay	phagocytosis activity	lognormal	unpaired t-test	0.9388	Fig. S1b
adult / old	PM	0 h	phagocytosis assay	phagocytosis activity	lognormal	one-way ANOVA with Šídák's correction	0.9691	Fig. S1 c
adult/adult + SN-old	PM	24 h	phagocytosis assay	phagocytosis activity	lognormal	one-way ANOVA with Šídák's correction	0.0146	Fig. S1 c
old/old + SN-old	PM	24 h	phagocytosis assay	phagocytosis activity	lognormal	one-way ANOVA with Šídák's correction	0.8823	Fig. S1 c
adult / old	PM	0 h	proteomics	CD11b	lognormal	unpaired t-test	0.0033	Fig. S1e
adult / old	PM	0 h	proteomics	F4/80	lognormal	unpaired t-test	<0.0001	Fig. S1e
adult / old	PM	0 h	proteomics	CD14	lognormal	unpaired t-test	0.0482	Fig. S1e
adult / old	PM	0 h	proteomics	CD54	lognormal	unpaired t-test	0.1436	Fig. S1f
adult / old	PM	0 h	proteomics	CD86	lognormal	unpaired t-test	0.9068	Fig. S1f
adult / old	PM	0 h	proteomics	CD163	lognormal	unpaired t-test	0.0604	Fig. S1g
adult / old	PM	0 h	proteomics	CD200R	normal	unpaired t-test	0.0274	Fig. S1g
adult / old	PM	0 h	proteomics	CD206	lognormal	unpaired t-test	0.0533	Fig. S1g
adult / old	PM	0 h	proteomics	iNOS	lognormal	unpaired t-test	0.148	Fig. S1h
adult / old	PM	0 h	proteomics	Arg-1	lognormal	unpaired t-test	0.6788	Fig. S1i
adult / old	PM	0 h	proteomics	Fizz1	lognormal	unpaired t-test	0.1537	Fig. S1i
adult / old	PM	0 h	proteomics	Ym1	lognormal	unpaired t-test	0.1524	Fig. S1i
adult / old	PM	0 h	metabololipidomics	PGD2	normal	unpaired t-test	0.1207	Fig. S3b
adult / old	PM	0 h	metabololipidomics	PGE2	lognormal	unpaired t-test	0.2237	Fig. S3b
adult / old	PM	0 h	metabololipidomics	TXB2	lognormal	unpaired t-test	0.1899	Fig. S3b
adult / old	PM	0 h	metabololipidomics	LTB4	lognormal	unpaired t-test	0.0107	Fig. S3b
adult / old	PM	0 h	metabololipidomics	t-LTB4	lognormal	unpaired t-test	0.0168	Fig. S3b
adult / old	PM	0 h	metabololipidomics	LXA4	lognormal	unpaired t-test	0.0201	Fig. S3b
adult / old	PM	0 h	metabololipidomics	MaR1	normal	unpaired t-test	0.0281	Fig. S3b
adult / old	PM	0 h	metabololipidomics	PDX	lognormal	unpaired t-test	0.095	Fig. S3b
adult / old	PM	0 h	metabololipidomics	RvD5	lognormal	unpaired t-test with Welch's correction	0.0409	Fig. S3b
adult / old	PM	0 h	metabololipidomics	RvE1	lognormal	unpaired t-test	0.1045	Fig. S3b
adult / old	BMDM	0 h	metabololipidomics	PGD2	lognormal	unpaired t-test	0.0755	Fig. S3c
adult / old	BMDM	0 h	metabololipidomics	PGE2	lognormal	unpaired t-test	0.3458	Fig. S3c
adult / old	BMDM	0 h	metabololipidomics	TXB2	lognormal	unpaired t-test	0.1098	Fig. S3c
adult / old	BMDM	0 h	metabololipidomics	5-HETE	lognormal	unpaired t-test	0.8519	Fig. S3c
adult / old	BMDM	0 h	metabololipidomics	t-LTB4	normal	unpaired t-test with Welch's correction	0.1793	Fig. S3c
adult / old	BMDM	0 h	metabololipidomics	12-HETE	lognormal	unpaired t-test	0.1269	Fig. S3c
adult / old	BMDM	0 h	metabololipidomics	15-HETE	lognormal	unpaired t-test	0.5902	Fig. S3c
adult / old	BMDM	0 h	metabololipidomics	5,15-diHETE	normal	unpaired t-test with Welch's correction	0.238	Fig. S3c
adult / old	BMDM	0 h	metabololipidomics	14-HDHA	lognormal	unpaired t-test	0.2395	Fig. S3c
adult / old	BMDM	0 h	metabololipidomics	17-HDHA	lognormal	unpaired t-test	0.269	Fig. S3c
adult / old	SM	0 h	metabololipidomics	PGD2	lognormal	unpaired t-test	0.0037	Fig. S3d
adult / old	SM	0 h	metabololipidomics	PGE2	lognormal	unpaired t-test with Welch's correction	0.0558	Fig. S3d
adult / old	SM	0 h	metabololipidomics	TXB2	lognormal	unpaired t-test	0.0298	Fig. S3d
adult / old	SM	0 h	metabololipidomics	LTB4	normal	unpaired t-test with Welch's correction	0.0173	Fig. S3d
adult / old	SM	0 h	metabololipidomics	12-HETE	normal	unpaired t-test	0.0324	Fig. S3d
adult / old	SM	0 h	metabololipidomics	15-HETE	lognormal	unpaired t-test	0.0404	Fig. S3d
adult / old	SM	0 h	metabololipidomics	5,15-diHETE	lognormal	unpaired t-test with Welch's correction	0.0832	Fig. S3d
adult / old	SM	0 h	metabololipidomics	14-HDHA	lognormal	unpaired t-test	0.0005	Fig. S3d
adult / old	SM	0 h	metabololipidomics	RvD5	normal	unpaired t-test with Welch's correction	0.0347	Fig. S3d
adult / old	SM	0 h	metabololipidomics	RvE1	normal	unpaired t-test with Welch's correction	0.0806	Fig. S3d
adult / old	PM	0 h	flow cytometry	F4/80	lognormal	unpaired t-test with Welch's correction	0.0155	Fig. S3e
adult / old	PM	0 h	flow cytometry	CD54	lognormal	unpaired t-test	0.0156	Fig. S3e
adult / old	PM	0 h	flow cytometry	CD86	lognormal	unpaired t-test	0.0189	Fig. S3e
adult / old	PM	0 h	flow cytometry	CD200R	lognormal	unpaired t-test with Welch's correction	0.0506	Fig. S3e
adult / old	BMDM	0 h	flow cytometry	F4/80	normal	unpaired t-test	0.0324	Fig. S3e
adult / old	BMDM	0 h	flow cytometry	CD54	lognormal	unpaired t-test with Welch's correction	0.0255	Fig. S3e
adult / old	BMDM	0 h	flow cytometry	CD86	lognormal	unpaired t-test	<0.0001	Fig. S3e
adult / old	BMDM	0 h	flow cytometry	CD200R	lognormal	unpaired t-test	0.0004	Fig. S3e
adult / old	SM	0 h	flow cytometry	F4/80	lognormal	unpaired t-test with Welch's correction	0.0009	Fig. S3e
adult / old	SM	0 h	flow cytometry	CD54	lognormal	unpaired t-test	0.0148	Fig. S3e
adult / old	SM	0 h	flow cytometry	CD86	lognormal	unpaired t-test	0.2201	Fig. S3e
adult / old	SM	0 h	flow cytometry	CD200R	lognormal	unpaired t-test	0.0225	Fig. S3e
adult M1 / old M1	PM	48 h	flow cytometry	CD54	lognormal	unpaired t-test with Welch's correction	0.1097	Fig. S4a
adult M1 / old M1	PM	48 h	flow cytometry	CD86	lognormal	unpaired t-test	0.1948	Fig. S4a
adult M2 / old M2	PM	48 h	flow cytometry	CD200R	lognormal	unpaired t-test with Welch's correction	0.0219	Fig. S4a
adult M2 / old M2	PM	48 h	flow cytometry	CD206	lognormal	unpaired t-test with Welch's correction	0.1411	Fig. S4a
adult M1/ old M1	PM	4 h	metabololipidomics	PGD2	lognormal	unpaired t-test with Welch's correction	0.0854	Fig. S5a, S6a
adult M1/ old M1	PM	4 h	metabololipidomics	PGE2	lognormal	unpaired t-test with Welch's correction	0.0204	Fig. S5a, S6a
adult M1/ old M1	PM	4 h	metabololipidomics	TXB2	lognormal	unpaired t-test with Welch's correction	0.0033	Fig. S5a, S6a
adult M1/ old M1	PM	4 h	metabololipidomics	LTB4	lognormal	unpaired t-test	0.6763	Fig. S5a, S6b
adult M1/ old M1	PM	4 h	metabololipidomics	t-LTB4	lognormal	unpaired t-test with Welch's correction	0.2354	Fig. S5a, S6b
adult M1/ old M1	PM	4 h	metabololipidomics	LXA4	normal	unpaired t-test	0.9107	Fig. S5a, S6b
adult M1/ old M1	PM	4 h	metabololipidomics	MaR1	normal	unpaired t-test	0.4938	Fig. S5a, S6b
adult M1/ old M1	PM	4 h	metabololipidomics	PDX	normal	unpaired t-test with Welch's correction	0.0121	Fig. S5a, S6b
adult M1/ old M1	PM	4 h	metabololipidomics	RvD5	normal	unpaired t-test	0.4008	Fig. S5a, S6b
adult M1/ old M1	PM	4 h	metabololipidomics	RvE1	normal	unpaired t-test with Welch's correction	0.0032	Fig. S5a, S6b
adult M1/ old M1	PM	24 h	metabololipidomics	PGD2	lognormal	unpaired t-test with Welch's correction	0.1284	Fig. S5a, S6a
adult M1/ old M1	PM	24 h	metabololipidomics	PGE2	lognormal	unpaired t-test with Welch's correction	0.158	Fig. S5a, S6a
adult M1/ old M1	PM	24 h	metabololipidomics	TXB2	lognormal	unpaired t-test with Welch's correction	0.3419	Fig. S5a, S6a
adult M1/ old M1	PM	24 h	metabololipidomics	LTB4	normal	unpaired t-test with Welch's correction	0.0161	Fig. S5a, S6b
adult M1/ old M1	PM	24 h	metabololipidomics	t-LTB4	lognormal	unpaired t-test	0.0633	Fig. S5a, S6b
adult M1/ old M1	PM	24 h	metabololipidomics	LXA4	-	-	-	Fig. S5a, S6b
adult M1/ old M1	PM	24 h	metabololipidomics	MaR1	normal	unpaired t-test with Welch's correction	0.0832	Fig. S5a, S6b
adult M1/ old M1	PM	24 h	metabololipidomics	PDX	normal	unpaired t-test with Welch's correction	0.04	Fig. S5a, S6b
adult M1/ old M1	PM	24 h	metabololipidomics	RvD5	normal	unpaired t-test with Welch's correction	0.0765	Fig. S5a, S6b
adult M1/ old M1	PM	24 h	metabololipidomics	RvE1	-	-	-	Fig. S5a, S6b
adult M1/ old M1	PM	48 h	metabololipidomics	PGD2	normal	unpaired t-test	0.4141	Fig. S5a, S6a
adult M1/ old M1	PM	48 h	metabololipidomics	PGE2	lognormal	unpaired t-test	0.0564	Fig. S5a, S6a
adult M1/ old M1	PM	48 h	metabololipidomics	TXB2	lognormal	unpaired t-test with Welch's correction	0.6005	Fig. S5a, S6a
adult M1/ old M1	PM	48 h	metabololipidomics	LTB4	-	-	-	Fig. S5a, S6b
adult M1/ old M1	PM	48 h	metabololipidomics	t-LTB4	normal	unpaired t-test with Welch's correction	0.018	Fig. S5a, S6b
adult M1/ old M1	PM	48 h	metabololipidomics	LXA4	-	-	-	Fig. S5a, S6b
adult M1/ old M1	PM	48 h	metabololipidomics	MaR1	-	-	-	Fig. S5a, S6b
adult M1/ old M1	PM	48 h	metabololipidomics	PDX	-	-	-	Fig. S5a, S6b
adult M1/ old M1	PM	48 h	metabololipidomics	RvD5	-	-	-	Fig. S5a, S6b
adult M1/ old M1	PM	48 h	metabololipidomics	RvE1	-	-	-	Fig. S5a, S6b
adult M1/ old M1	PM	4 h	metabololipidomics	AA metabolome	lognormal	unpaired t-test with Welch's correction	0.0312	Fig. S5b
adult M1/ old M1	PM	24 h	metabololipidomics	AA metabolome	lognormal	unpaired t-test with Welch's correction	0.2736	Fig. S5b
adult M1/ old M1	PM	48 h	metabololipidomics	AA metabolome	lognormal	unpaired t-test	0.0963	Fig. S5b
adult M1/ old M1	PM	4 h	metabololipidomics	DHA metabolome	normal	unpaired t-test	0.0082	Fig. S5c
adult M1/ old M1	PM	24 h	metabololipidomics	DHA metabolome	lognormal	unpaired t-test	0.0496	Fig. S5c
adult M1/ old M1	PM	48 h	metabololipidomics	DHA metabolome	lognormal	unpaired t-test with Welch's correction	0.0383	Fig. S5c
adult M1/ old M1	PM	4 h	metabololipidomics	EPA metabolome	lognormal	unpaired t-test with Welch's correction	0.1388	Fig. S5d
adult M1/ old M1	PM	24 h	metabololipidomics	EPA metabolome	lognormal	unpaired t-test	0.0008	Fig. S5d
adult M1/ old M1	PM	48 h	metabololipidomics	EPA metabolome	lognormal	unpaired t-test with Welch's correction	0.1158	Fig. S5d
adult M2/ old M2	PM	4 h	metabololipidomics	AA metabolome	lognormal	unpaired t-test with Welch's correction	0.2936	Fig. S5e
adult M2/ old M2	PM	24 h	metabololipidomics	AA metabolome	lognormal	unpaired t-test	0.2986	Fig. S5e
adult M2/ old M2	PM	48 h	metabololipidomics	AA metabolome	lognormal	unpaired t-test with Welch's correction	0.0279	Fig. S5e
adult M2/ old M2	PM	4 h	metabololipidomics	EPA metabolome	lognormal	unpaired t-test	0.6102	Fig. S5f
adult M2/ old M2	PM	24 h	metabololipidomics	EPA metabolome	lognormal	unpaired t-test	<0.0001	Fig. S5f
adult M2/ old M2	PM	48 h	metabololipidomics	EPA metabolome	lognormal	unpaired t-test with Welch's correction	0.0078	Fig. S5f
adult / old	PM	0 h	metabololipidomics	PGF2a	normal	unpaired t-test	0.4152	Fig. S6a
adult M1 / old M1	PM	4 h	metabololipidomics	PGF2a	lognormal	unpaired t-test with Welch's correction	0.2088	Fig. S6a
adult M1 / old M1	PM	24 h	metabololipidomics	PGF2a	lognormal	unpaired t-test with Welch's correction	0.0615	Fig. S6a
adult M1 / old M1	PM	48 h	metabololipidomics	PGF2a	lognormal	unpaired t-test	0.2199	Fig. S6a
adult M2 / old M2	PM	4 h	metabololipidomics	PGF2a	normal	unpaired t-test with Welch's correction	0.0478	Fig. S6a
adult M2 / old M2	PM	24 h	metabololipidomics	PGF2a	lognormal	unpaired t-test with Welch's correction	0.1986	Fig. S6a
adult M2 / old M2	PM	48 h	metabololipidomics	PGF2a	normal	unpaired t-test	0.0086	Fig. S6a
